# Supplementary material for: Genome-scale CRISPR screens identify PTGES3 as a direct modulator of androgen receptor function in advanced prostate cancer
Source: Nat Genet. 2025 Nov 5;57(12):3027–38. doi: 10.1038/s41588-025-02388-8 (PMC12695660; doi:10.1038/s41588-025-02388-8)
Supplement: Supplementary file 2 — Table 1: CRISPR knock-in oligos. Table 2: cloning primers. Table 3: validation sgRNA primers. Table 4: siRNA. Table 5: real-time PCR primers. Table 6: antibodies. Table 7: ChIP–qPCR primers. [file 41588_2025_2388_MOESM2_ESM.xlsx]

## Sheet: Readme
This table contain all oligo and antibody information used in the study. There are 7 tabs as:
1	CRISPR knock-in
2	Cloning primer
3	Validation sgRNA primers
4	siRNA
5	Real-time PCR primers
6	Antibodies
7	ChIP qPCR primers

## Sheet: Table 1 CRIPSR Knock-in
mNG2_11 CRISPR Cas9 knock-in design	5' - 3'
AR sgRNA	GGAAGATTCAGCCAAGCTCA
mNG2_11 HDR	CTCTTCTGAGCAAGAGAAGGGGAGGCGGGGTAAGGGAAGTAGGTGGAAGATTCAGCCAAGCTCAAGaATGACCGAGCTCAACTTCAAGGAGTGGCAAAAGGCCTTTACCGATATGATGggaggtggcATGGAAGTGCAGTTAGGGCTGGGAAGGGTCTACCCTCGGCCGCCGTCCAAGACCTACCGAGGAGCTTTCCAGA

## Sheet: Table 2 Cloning primer
Primer	5' - 3'
PTGES3_gateway_F	GGGGACAAGTTTGTACAAAAAAGCAGGCTTCACCATGcagcctgcttctgcaaagtggtac
PTGES3_gateway_R	GGGGACCACTTTGTACAAGAAAGCTGGGTGctccagatctggcattttttcatc
PTGES3_Y9N_F	TGCAAAGTGGAACGATCGAAGG
PTGES3_Y9N_R	GAAGCAGGCTGCATGGTG
PTGES3_W106A_F	CTTCAATAATgcGAAAGACTGGGAAGATG
PTGES3_W106A_R	TCGACACTAAGCCAATTAAG

## Sheet: Table 3 sgRNA primers
Primer	5' - 3'
ARID1A sg1_F	TTGGAAAGCGGAGAGTCACAGCGGTTTAAGAGC
ARID1A sg1_R	TTAGCTCTTAAACCGCTGTGACTCTCCGCTTTCCAACAAG
ARID1A sg2_F	TTGGTTCTGCTGCCGGAGAAAGGGTTTAAGAGC
ARID1A sg2_R	TTAGCTCTTAAACCCTTTCTCCGGCAGCAGAACCAACAAG
GATA2 sg1_F	TTGGGAGGCTGGCGGGGCTTACAGTTTAAGAGC
GATA2 sg1_R	TTAGCTCTTAAACTGTAAGCCCCGCCAGCCTCCCAACAAG
GATA2 sg2_F	TTGGCTTACAGGGTAGGAGCTGGGTTTAAGAGC
GATA2 sg2_R	TTAGCTCTTAAACCCAGCTCCTACCCTGTAAGCCAACAAG
GRHL2 sg1_F	TTGGTGTGTGAGAGCGCCCGAGAGTTTAAGAGC
GRHL2 sg1_R	TTAGCTCTTAAACTCTCGGGCGCTCTCACACACCAACAAG
GRHL2 sg2_F	TTGGGCGGAGTCCTCCTGGATCGGTTTAAGAGC
GRHL2 sg2_R	TTAGCTCTTAAACCGATCCAGGAGGACTCCGCCCAACAAG
HOXB13 sg1_F	TTGGGGATTCCCCCGGCCTGGGTGTTTAAGAGC
HOXB13 sg1_R	TTAGCTCTTAAACACCCAGGCCGGGGGAATCCCCAACAAG
HOXB13 sg2_F	TTGGACCCTGGCCGCGTACCCCGGTTTAAGAGC
HOXB13 sg2_R	TTAGCTCTTAAACCGGGGTACGCGGCCAGGGTCCAACAAG
PTGES3 sg1_F	TTGGGTGCAAACGAGGGGTGGTGGTTTAAGAGC
PTGES3 sg1_R	TTAGCTCTTAAACCACCACCCCTCGTTTGCACCCAACAAG
PTGES3 sg2_F	TTGGGTGCGTGCGTGCAAACGAGGTTTAAGAGC
PTGES3 sg2_R	TTAGCTCTTAAACCTCGTTTGCACGCACGCACCCAACAAG
FKBP4 sg1_F	TTGGCTGACTGCGGACCGCGAGGGTTTAAGAGC
FKBP4 sg1_R	TTAGCTCTTAAACCCTCGCGGTCCGCAGTCAGCCAACAAG
FKBP4 sg2_F	TTGGGGCGCGGCGGCACTGACTGGTTTAAGAGC
FKBP4 sg2_R	TTAGCTCTTAAACCAGTCAGTGCCGCCGCGCCCCAACAAG
MAP3K19 sg1_F	TTGGTCTATTTGCAGCTAACTAAGTTTAAGAGC
MAP3K19 sg1_R	TTAGCTCTTAAACTTAGTTAGCTGCAAATAGACCAACAAG
MAP3K19 sg2_F	TTGGGCAGGCACCTCTAGACCATGTTTAAGAGC
MAP3K19 sg2_R	TTAGCTCTTAAACATGGTCTAGAGGTGCCTGCCCAACAAG
CSNK2A1 sg1_F	TTGGCGATGGAGGAGGAGACACAGTTTAAGAGC
CSNK2A1 sg1_R	TTAGCTCTTAAACTGTGTCTCCTCCTCCATCGCCAACAAG
CSNK2A1 sg2_F	TTGGCTTCCACCACAGGTACCTAGTTTAAGAGC
CSNK2A1 sg2_R	TTAGCTCTTAAACTAGGTACCTGTGGTGGAAGCCAACAAG
PAF1 sg1_F	TTGGGAACGCGCAGGCAGCACCGGTTTAAGAGC
PAF1 sg1_R	TTAGCTCTTAAACCGGTGCTGCCTGCGCGTTCCCAACAAG
PAF1 sg2_F	TTGGGCGCAGGCAGCACCGGGGAGTTTAAGAGC
PAF1 sg2_R	TTAGCTCTTAAACTCCCCGGTGCTGCCTGCGCCCAACAAG
SAE1 sg1_F	TTGGCGGTTGGCTTGAGCGGGACGTTTAAGAGC
SAE1 sg1_R	TTAGCTCTTAAACGTCCCGCTCAAGCCAACCGCCAACAAG
SAE1 sg2_F	TTGGTTGAGCGGGACCGGAGCTGGTTTAAGAGC
SAE1 sg2_R	TTAGCTCTTAAACCAGCTCCGGTCCCGCTCAACCAACAAG
HSP90_sg1_F	TTGGGTCACTCCGGCGCAGTGTTGTTTAAGAGC
HSP90_sg2_F	TTGGGTTGGGACTGTCTGGGTATGTTTAAGAGC
HSP90_sg1_R	TTAGCTCTTAAACAACACTGCGCCGGAGTGACCCAACAAG
HSP90_sg2_R	TTAGCTCTTAAACATACCCAGACAGTCCCAACCCAACAAG
KAT6A sg1_F	TTGGGAGCTCACTGTCTCCAAGAGTTTAAGAGC
KAT6A sg1_R	TTAGCTCTTAAACTCTTGGAGACAGTGAGCTCCCAACAAG
KAT6A sg2_F	TTGGAAGGACAGCCGAGATCCCGGTTTAAGAGC
KAT6A sg2_R	TTAGCTCTTAAACCGGGATCTCGGCTGTCCTTCCAACAAG
SEC61A1 sg1_F	TTGGGCACTGACGTGTCTCTCGGGTTTAAGAGC
SEC61A1 sg1_R	TTAGCTCTTAAACCCGAGAGACACGTCAGTGCCCAACAAG
SEC61A1 sg2_F	TTGGCTGTGCAGTGGAACGCGCTGTTTAAGAGC
SEC61A1 sg2_R	TTAGCTCTTAAACAGCGCGTTCCACTGCACAGCCAACAAG
PGM2L1 sg1_F	TTGGAGCCCGCGGGGCGCTGGGTGTTTAAGAGC
PGM2L1 sg1_R	TTAGCTCTTAAACACCCAGCGCCCCGCGGGCTCCAACAAG
PGM2L1 sg2_F	TTGGTCCCCAGCGGACCAGGTCCGTTTAAGAGC
PGM2L1 sg2_R	TTAGCTCTTAAACGGACCTGGTCCGCTGGGGACCAACAAG
PTGES sg1_F	TTGGGAGATGCCTGCCCACAGCCGTTTAAGAGC
PTGES sg1_R	TTAGCTCTTAAACGGCTGTGGGCAGGCATCTCCCAACAAG
PTGES sg2_F	TTGGGCCAGCGCAGCTCAACTGTGTTTAAGAGC
PTGES sg2_R	TTAGCTCTTAAACACAGTTGAGCTGCGCTGGCCCAACAAG
PTGES2 sg1_F	TTGGggcggAGCGAACATGGACCGTTTAAGAGC
PTGES2 sg1_R	TTAGCTCTTAAACGGTCCATGTTCGCTccgccCCAACAAG
PTGES2 sg2_F	TTGGGGGCGCCCGTAAGAGAGGTGTTTAAGAGC
PTGES2 sg2_R	TTAGCTCTTAAACACCTCTCTTACGGGCGCCCCCAACAAG
GAL4 sg_F	TTGGTTGGAGCACTGTCCTCCGAACGTGTTTAAGAGC
GAL4 sg_R	TTAGCTCTTAAACACGTTCGGAGGACAGTGCTCCAACCAACAAG
AR sg1_F	TTGGCTGGGAGAGCGGGACGGTCGTTTAAGAGC
AR sg1_R	TTAGCTCTTAAACGACCGTCCCGCTCTCCCAGCCAACAAG
AR sg2_F	TTGGCTCCCCGGGATCTCGGAGGGTTTAAGAGC
AR sg2_R	TTAGCTCTTAAACCCTCCGAGATCCCGGGGAGCCAACAAG

## Sheet: Table 4 siRNA
siRNA	Dharmacon Cat#	Target Sequences
ON-TARGETplus Human AR siRNA	J-003400-06-0002	UCAAGGAACUCGAUCGUAU
	J-003400-07-0002	CGAGAGAGCUGCAUCAGUU
ON-TARGETplus Human PTGES3 siRNA	J-004496-10-0002	AAGGGACUAUGUCUUCAUU
	J-004496-11-0002	CCAGGUGUAUCUUAGCUAA
ON-TARGETplus Non-targeting Control Pool	D-001810-10-05	UGGUUUACAUGUCGACUAA, UGGUUUACAUGUUGUGUGA, UGGUUUACAUGUUUUCUGA, UGGUUUACAUGUUUUCCUA
ON-TARGETplus Human KAT2A siRNA	J-009722-17-0002	AGGACAAAUUGGUGCCCGA
	J-009722-18-0002	GUUCCUGGCAUUCGAGAGA

## Sheet: Table 5 Real-time PCR primers
Primer	5' - 3'
ARID1A_qPCR_F	AAGCCACCAACTCCAGCATCCA
ARID1A_qPCR_R	CGCTTCTGGAATGTGGAGTCAC
GATA2_qPCR_F	CAGCAAGGCTCGTTCCTGTTCA
GATA2_qPCR_R	ATGAGTGGTCGGTTCTGCCCAT
GRHL2_qPCR_F	CGCCTATCTCAAAGACGACCAG
GRHL2_qPCR_R	CCAGGGTGTACTGAAATGTGCC
HOXB13_qPCR_F	ACAGAACCCACCAGGTCCCTTT
HOXB13_qPCR_R	TACGGAATGCGTTTCTTGCGGC
PTGES3_qPCR_F	GATTCCAAGCATAAAAGAACGGAC
PTGES3_qPCR_R	GAATCATCTTCCCAGTCTTTCCAA
FKBP4_qPCR_F	TGACTCCAGTCTGGATCGCAAG
FKBP4_qPCR_R	CTGGTTTGCAGGTGATGTGGCA
MAP3K19_qPCR_F	GCATCAGCAGAAGTGAGGAGTTC
MAP3K19_qPCR_R	GGGAGGACTGACATCTCTTGGA
CSNK2A1_qPCR_F	GGTGAGGATAGCCAAGGTTCTG
CSNK2A1_qPCR_R	TCACTGTGGACAAAGCGTTCCC
PAF1_qPCR_F	GCATCTCCAATGAGAAGCCTGAG
PAF1_qPCR_R	CTTCTCAATGGCTGTGATCTGGC
SAE1_qPCR_F	AGGACTGACCATGCTGGATCAC
SAE1_qPCR_R	CTCAGTGTCCACCTTCACATCC
KAT6A_qPCR_F	CTTCAGTGAGAGCAGCGAGGAG
KAT6A_qPCR_R	GTGGTGTTTGCGCTTTCGGACT
SEC61A1_qPCR_F	CTCGCTTCAGTGGCAACTTGCT
SEC61A1_qPCR_R	GCCACCAACTGGATAAGCACGT
PGM2L1_qPCR_F	CTAGCCACAGATCCTGATGCAG
PGM2L1_qPCR_R	CCACCATCCAAACAAAGCTGCC
AR_qPCR_F	CCAGGGACCATGTTTTGCC
AR_qPCR_R	CGAAGACGACAAGATGGACAA
GAPDH_qPCR_F	ATATGTTCTCCTGCCTACTGGAA
GAPDH_qPCR_R	GGTGTCGCTGTTGAAGTCAGAG
18s rRNA_qPCR_F	TTGACGGAAGGGCACCACCAG
18s rRNA_qPCR_R	GCACCACCACCCACGGAATCG

## Sheet: Table 6 Antibodies
Application	Vendor	Cat#
Western blot
anti-AR	Millpore-Sigma	06-680
anti-GAPDH	Cell Signaling	5174
anti-PTGES3	Sigma-Aldrich	HPA038672
anti-FLAG	Sigma-Aldrich	F3165
anti-HSP90	Santa Cruz	sc-13119
anti-a Tubulin	Cell Signaling	2144
anti-Lamin B1	Cell Signaling	13435
anti-KAT2A	Cell Signaling	3305S
anti-P300	Cell Signaling	86377
anti-FOXA1	Invitrogen	PA5-27157
anti-HA	Invitrogen	26183
anti-Cleaved Caspase-3	Cell Signaling	9664
anti-Cleaved PARP	Cell Signaling	5625
anti-Caspase-3	Cell Signaling	14220
anti-PARP	Cell Signaling	9542
IP/Co-IP
mNeonGreen-Trap Magnetic Agarose	ChromoTek	ntma-20
Anti-FLAG M2 Magnetic Beads	Millpore-Sigma	M8823
anti HA-magnetic beads	Thermo Fisher	PI88836
IHC
Anti-PTGES3	Sigma-Aldrich	HPA038672
ChIP
anti-PTGES3	R&D	MAB100391
anti-LKB1	Cell Signaling	3050S
anti-AR	ABCAM	AB133273-100UL

## Sheet: Table 7 ChIP qPCR primers
Primer	5' - 3'
PSA_enhancer_F	TGG GAC AAC TTG CAA ACC TG
PSA_enhancer_R	CCA GAG TAG GTC TGT TTT CAA TCC A
TMPRSS2_Pro_F	TGG TCC TGG ATG ATA AAA AAA GTT T
TMPRSS2_Pro_R	GAC ATA CGC CCC ACA ACA GA
FKBP5_ARE_F	GCATGGTTTAGGGGTTCTTGC
FKBP5_ARE_R	AACACCCTGTTCTGAATGTGGC
P21_F	GTGGCTCTGATTGGCTTTCTG
P21_R	CTGAAAACAGGCAGCCCAAG
