# Supplementary material for: Genome-scale CRISPR screens identify PTGES3 as a direct modulator of androgen receptor function in advanced prostate cancer
Source: Nat Genet. 2025 Nov 5;57(12):3027–38. doi: 10.1038/s41588-025-02388-8 (PMC12695660; doi:10.1038/s41588-025-02388-8)
Supplement: Supplementary file 3 — Statistical source data from applicable figure panels in Fig. 2. [file 41588_2025_2388_MOESM3_ESM.xlsx]

## Sheet: readme
Tab
Fig.2B C42B(mNG2-AR)i clone 1	This sheet includes gene level average phenotype and Mann-Whitney p-value from clone 1processed by the Weissman lab pipeline.
C42B(mNG-AR)i clone 1 raw data	This sheet includes the raw counts for each sgRNA
C42B(mNG2-AR)i clone 2	This sheet includes gene level average phenotype and Mann-Whitney p-value from clone 2 processed by the Weissman lab pipeline
C42B(mNG-AR)i clone 2 raw data	This sheet includes the raw counts for each sgRNA
MAGeCK_clone 1	This sheet includes screen results from C42B(mNG2-AR)i clone 1 processed by MAGeCK pipeline
MAGeCK_clone 2	This sheet includes screen results from C42B(mNG2-AR)i clone 2 processed by MAGeCK pipeline
MAGeCK_all combined	This sheet includes screen results from C42B(mNG2-AR)i clone 1 and 2 combined processed by MAGeCK pipeline
Abbreviation	Explanation
Mann-Whitney p-value	Mann-Whitney p-value of all 5 sgRNAs normalized to negative control
average phenotype of strongest 3	the average taken of the top 3 sgRNAs with the highest activity
sgRNA count_MW	the count of sgRNAs with Mann-whitney scores (MW)
sgRNA count_avg	the total count of sgRNA phenotypes considers for the average phenotype of the strongest sgRNAs
H	the top 25% sorting bin corresponding to cells expressing high AR levels (AR-high)
L	the bottom 25% sorting bin corresponding to cells expressing low AR levels (AR-low)

## Sheet: Fig.2B C42B(mNG2-AR)i clone 1
	H vs L	H vs L	H vs L	H vs L	H vs L
gene	transcripts	Mann-Whitney p-value	average phenotype of strongest 3	sgRNA count_MW	sgRNA count_avg
A1BG	P1	0.268659	0.168969	5	5			#Mann-Whitney p-value-Mann-Whitney p-value of all 5 sgRNAs normalized to negative control
A1CF	P1P2	0.343963	-0.138406	5	5			#average phenotype of strongest 3- the average taken of the top 3 sgRNAs with the highest activity
A2M	P1P2	0.709569	0.0316633	5	5			#sgRNA count_MW- the count of sgRNAs with Mann-whitney scores (MW)
A2ML1	P1P2	0.383636	-0.0971951	5	5			#sgRNA count_avg- the total count of sgRNA phenotypes considers for the average phenotype of the strongest sgRNAs
A3GALT2	ENST00000442999.3	0.689388	0.330413	5	5
A4GALT	P1P2	0.340605	-0.0952979	5	5			#H=the top 25% sorting bin corresponding to cells expressing high AR levels (AR-high)
A4GNT	P1P2	0.84742	-0.0316265	5	5			#L=the bottom 25% sorting bin corresponding to cells expressing low AR levels (AR-low)
AAAS	P1P2	0.609233	-0.142002	5	5
AACS	P1P2	0.365426	-0.237848	5	5
AADAC	P1P2	0.680286	0.0639298	5	5
AADACL2	P1P2	0.677867	0.0556233	5	5
AADACL3	P1P2	0.857782	-0.0339461	5	5
AADACL4	P1P2	0.577809	0.0670624	5	5
AADAT	P1P2	0.662822	-0.0742334	5	5
AAED1	P1P2	0.021457	-0.563092	5	5
AAGAB	P1P2	0.932216	-0.0454105	5	5
AAK1	P1P2	0.945355	-0.102272	5	5
AAMDC	P1P2	0.894883	-0.0818915	5	5
AAMP	P1P2	0.136511	0.581571	5	5
AANAT	P1P2	0.0799994	-0.214747	5	5
AAR2	P1P2	0.915164	0.00581962	5	5
AARD	P1P2	0.204941	0.442479	5	5
AARS	P1P2	0.0812886	-0.201617	5	5
AARS2	P1P2	0.718194	-0.0809089	5	5
AARSD1	P2	0.0784462	-0.147853	5	5
AASDH	P1P2	0.0966123	-0.379195	5	5
AASDHPPT	P1P2	0.0704011	0.241859	5	5
AASS	P1P2	0.439554	-0.176635	5	5
AATF	P1P2	0.0219772	0.258216	5	5
AATK	ENST00000326724.4	0.219462	0.184954	5	5
ABAT	P1	0.136511	0.199035	5	5
ABCA1	P1P2	0.219772	-0.101289	5	5
ABCA10	P1P2	0.557109	0.114525	5	5
ABCA12	P1P2	0.0977779	0.240896	5	5
ABCA13	P1P2	0.583466	0.0293697	5	5
ABCA2	P1P2	0.074067	0.277151	5	5
ABCA3	P1P2	0.691823	-0.0685261	5	5
ABCA4	P1P2	0.735551	0.0575247	5	5
ABCA5	P1P2	0.463371	-0.0996925	5	5
ABCA6	P1P2	0.932216	0.0655823	5	5
ABCA7	P2	0.492043	0.10036	5	5
ABCA8	P1P2	0.72252	-0.103303	5	5
ABCA9	P1P2	0.854865	0.00734626	5	5
ABCB1	ENST00000265724.3	0.965748	-0.0360277	5	5
ABCB10	P1P2	0.164585	0.472319	5	5
ABCB11	P1P2	0.549922	0.0734806	5	5
ABCB4	P1P2	0.633729	0.0659933	5	5
ABCB5	P1P2	0.744773	0.127314	4	4
ABCB6	P1P2	0.0352951	-0.28227	5	5
ABCB7	P1P2	0.545522	0.0470548	5	5
ABCB8	P1P2	0.887703	0.0440569	5	5
ABCB9	P1	0.552681	0.000515447	5	5
ABCC1	P1P2	0.975625	0.00585736	5	5
ABCC10	P1P2	0.366302	0.002151	5	5
ABCC11	P1	0.0704011	-0.412546	5	5
ABCC12	ENST00000311303.3	0.813295	-0.0887963	5	5
ABCC2	P1P2	0.307404	0.081264	5	5
ABCC3	P1P2	0.122131	0.343324	5	5
ABCC4	P1P2	0.608077	0.135223	5	5
ABCC5	P1P2	0.344384	0.117373	5	5
ABCC6	ENST00000205557.7	0.439806	-0.169907	4	4
ABCC8	P1P2	0.00668952	-0.308058	5	5
ABCC9	P1P2	0.0878364	-0.165415	5	5
ABCD1	P1P2	0.0539285	-0.212053	5	5
ABCD2	P1P2	0.489445	0.100941	5	5
ABCD3	P1P2	0.476054	-0.0904541	5	5
ABCD4	P1P2	0.780787	-0.000505152	5	5
ABCE1	P1P2	0.196228	0.893789	5	5
ABCF1	P1	0.510966	-0.102446	5	5
ABCF2	P1P2	0.577245	0.0360137	5	5
ABCF3	P1P2	0.291634	-0.107564	5	5
ABCG1	P1P2	0.624932	0.148549	5	5
ABCG2	P1P2	0.189456	-0.510408	5	5
ABCG4	P1P2	0.790616	0.185055	4	4
ABCG5	P1P2	0.919751	0.0115812	5	5
ABCG8	P1P2	0.0356561	-0.383743	5	5
ABHD1	P1P2	0.395467	-0.105402	5	5
ABHD10	P1P2	0.5281	-0.0249371	5	5
ABHD11	P1P2	0.469435	-0.151675	5	5
ABHD12	P1P2	0.942069	0.048227	5	5
ABHD12B	P1P2	0.169659	-0.13681	5	5
ABHD13	P1P2	0.347766	-0.119852	5	5
ABHD14A	P1P2	0.785863	-0.0474834	5	5
ABHD14B	P2	0.274238	0.0834899	5	5
ABHD15	P1P2	0.792856	-0.025473	5	5
ABHD16A	P1P2	0.569093	0.0534327	5	5
ABHD16B	P1P2	0.0500406	0.495574	5	5
ABHD17A	P1P2	0.289749	-0.10394	5	5
ABHD17B	P1P2	0.41362	-0.047274	5	5
ABHD17C	P1P2	0.00934324	0.294246	4	4
ABHD2	P1P2	0.129061	-0.294394	5	5
ABHD3	P1P2	0.258259	0.197785	5	5
ABHD4	P1P2	0.51256	0.0675237	5	5
ABHD5	P1P2	0.866869	-0.0175542	5	5
ABHD6	P1P2	0.756181	-0.0414508	5	5
ABHD8	P1P2	0.126171	-0.254783	5	5
ABI1	P1P2	0.105719	-0.270277	5	5
ABI2	P1P2	0.416456	-0.211214	5	5
ABI3	P1P2	0.978918	-0.00380006	5	5
ABI3BP	P1P2	0.698535	-0.0129961	5	5
ABL1	ENST00000372348.2	0.948642	-0.0200019	5	5
ABL2	P2	0.349465	0.0521191	5	5
ABLIM1	ENST00000277895.5	0.557663	0.0783262	5	5
ABLIM2	P1P2	0.721283	0.0286863	5	5
ABLIM3	P1P2	0.41978	-0.0705489	5	5
ABO	P2	0.384539	0.145715	5	5
ABR	P1P2	0.453361	0.0933339	5	5
ABRA	P1P2	0.442002	-0.120401	5	5
ABRACL	P1P2	0.160855	0.187898	5	5
ABT1	P1P2	0.0281658	0.288541	5	5
ABTB1	P1P2	0.415037	0.161211	5	5
ABTB2	P1P2	0.376465	-0.100305	5	5
ACAA1	P1P2	0.279344	0.0808703	5	5
ACAA2	P1P2	0.573865	-0.0892556	5	5
ACACA	P1P2	0.00282577	0.788542	5	5
ACACB	P1	0.0651824	0.471544	5	5
ACAD10	P1P2	0.357174	0.0603565	5	5
ACAD11	P1P2	0.312124	-0.13737	5	5
ACAD8	P1P2	0.544425	0.108344	5	5
ACAD9	P1P2	0.885094	-0.0873514	5	5
ACADL	P1P2	0.914508	-0.0899382	5	5
ACADM	P1P2	0.557663	0.0590733	5	5
ACADS	P1P2	0.92959	-0.230714	5	5
ACADSB	P1P2	0.387707	-0.12835	5	5
ACADVL	P1P2	0.893577	0.176058	5	5
ACAN	P1P2	0.393632	0.572992	5	5
ACAP1	P1P2	0.163334	0.182131	5	5
ACAP2	P1P2	0.116452	0.208957	5	5
ACAP3	P1P2	0.0833276	-0.20687	5	5
ACAT1	P1P2	0.842249	0.0322293	5	5
ACAT2	P1P2	0.0663951	-0.231993	5	5
ACBD3	P1P2	0.329838	-0.130106	5	5
ACBD4	P2	0.0963547	-0.180926	4	4
ACBD5	P1P2	0.337269	0.107599	5	5
ACBD6	P1P2	0.605768	-0.129896	5	5
ACBD7	P1P2	0.574991	0.0698414	5	5
ACCS	P1P2	0.534057	0.0584715	5	5
ACCSL	ENST00000378832.1	0.743376	0.0213006	4	4
ACD	P1P2	0.109328	0.405542	5	5
ACE	P2	0.824205	0.0460111	5	5
ACE2	P1P2	0.0422083	0.518663	5	5
ACER1	P1P2	0.677262	0.0917513	5	5
ACER2	P1P2	0.112098	-0.126705	5	5
ACER3	P1P2	0.704044	0.090737	5	5
ACHE	P2	0.764987	-0.0316026	5	5
ACIN1	P2	0.00350011	0.545488	5	5
ACKR2	P1P2	0.616189	-0.0429707	5	5
ACKR3	P2	0.0854078	-0.380244	5	5
ACKR4	P1P2	0.0693815	0.233055	5	5
ACLY	P1P2	0.113221	0.372877	5	5
ACMSD	P1P2	0.617933	0.0813686	5	5
ACN9	P1P2	0.384539	0.0380702	5	5
ACO1	P1P2	0.448402	-0.128538	5	5
ACO2	P1P2	0.680891	-0.194586	5	5
ACOT1	P1P2	0.904689	-0.0142343	5	5
ACOT11	P2	0.660427	-0.0229728	5	5
ACOT12	P1P2	0.0974437	-0.274113	5	5
ACOT13	P1P2	0.165842	0.212445	5	5
ACOT2	P1P2	0.868169	-0.0910063	5	5
ACOT4	P1P2	0.380489	-0.0590259	5	5
ACOT6	P1P2	0.278611	-0.166144	5	5
ACOT7	P1P2	0.257217	-0.0680936	5	5
ACOT8	P1P2	0.20186	-0.110482	5	5
ACOT9	P1P2	0.394549	0.111145	5	5
ACOX1	P1P2	0.344384	0.111287	5	5
ACOX2	P1	0.0996322	0.321775	5	5
ACOX3	P1	0.66642	-0.0430395	5	5
ACOXL	P1P2	0.71511	0.0204526	5	5
ACP1	P1P2	0.371141	0.175187	5	5
ACP2	P1P2	0.781421	0.207232	5	5
ACP5	P2	0.018473	-0.3317	5	5
ACP6	P1P2	0.935499	-0.137724	5	5
ACPL2	P1P2	0.381557	-0.191681	4	4
ACPP	P1P2	0.70037	-0.114376	5	5
ACPT	ENST00000270593.1	0.382735	0.0892999	5	5
ACR	P1P2	0.82292	-0.0771641	5	5
ACRBP	P1P2	0.95193	0.00506847	5	5
ACRC	P1P2	0.516289	-0.09941	5	5
ACRV1	P1P2	0.803059	-0.00613654	5	5
ACSBG1	P1P2	0.399613	-0.115031	5	5
ACSBG2	P1P2	0.736796	0.0539144	5	5
ACSF2	P1P2	0.779203	0.00849588	5	5
ACSF3	P1P2	0.514156	-0.0817976	5	5
ACSL1	P1P2	0.953903	-0.0497365	5	5
ACSL3	P1P2	0.166854	0.207118	5	5
ACSL4	P1P2	0.363243	0.0557563	5	5
ACSL5	P2	0.424075	-0.109897	5	5
ACSL6	P1	0.535687	-0.0949517	5	5
ACSM1	P1P2	0.681497	0.0621038	5	5
ACSM2A	P1P2	0.367618	-0.0894458	5	5
ACSM2B	P1P2	0.572741	0.0605794	5	5
ACSM3	P1P2	0.809452	0.0401423	5	5
ACSM4	ENST00000399422.4	0.0951301	-0.204662	5	5
ACSM5	P1P2	0.735551	0.0341538	5	5
ACSS1	P1P2	0.271349	-0.196904	5	5
ACSS2	P1P2	0.307795	0.110597	5	5
ACSS3	P1P2	0.560441	0.122054	5	5
ACTA1	P1	0.585452	-0.177705	5	5
ACTA2	P1	0.208206	-0.263967	5	5
ACTB	P1P2	0.708955	-0.034148	5	5
ACTBL2	P1P2	0.184763	-0.232202	5	5
ACTC1	P1P2	0.61968	0.0839349	5	5
ACTG1	P1P2	0.862323	-0.0732079	5	5
ACTG2	P1	0.613866	-0.0588556	5	5
ACTL10	P1P2	0.54772	0.053399	5	5
ACTL6A	P1P2	0.0870716	0.238477	5	5
ACTL6B	P1P2	0.694871	0.0571293	5	5
ACTL7A	P1P2	0.098113	-0.284198	5	5
ACTL7B	P1P2	0.295049	0.121341	5	5
ACTL8	P1P2	0.127403	-0.350248	5	5
ACTL9	P1P2	0.535687	0.0915799	5	5
ACTN1	P1P2	0.771927	0.121245	5	5
ACTN2	P1P2	0.210904	0.230768	5	5
ACTN3	P1P2	0.592569	-0.074837	5	5
ACTN4	P1P2	0.279711	-0.156452	5	5
ACTR10	P1P2	0.00101975	0.508934	5	5
ACTR1A	P1P2	0.775721	0.0486435	5	5
ACTR1B	P1P2	0.699758	0.0430026	5	5
ACTR2	P1P2	0.5812	-0.0651399	5	5
ACTR3	P1P2	0.114923	-0.18779	5	5
ACTR3B	P1P2	0.414092	-0.0742684	5	5
ACTR3C	P1P2	0.677262	-0.0705247	5	5
ACTR5	P1P2	0.153111	-0.214947	5	5
ACTR6	P1P2	0.000321696	0.587745	5	5
ACTR8	P1P2	0.758065	0.00570742	5	5
ACTRT1	P1P2	0.484787	-0.0468881	5	5
ACTRT2	P1P2	0.179087	-0.191375	5	5
ACTRT3	P1P2	0.565457	0.0990451	5	5
ACVR1	P1P2	0.277148	-0.23829	5	5
ACVR1B	P1P2	0.753671	0.326561	5	5
ACVR1C	P1P2	0.807533	0.143591	5	5
ACVR2A	P1P2	0.0480464	-0.256331	5	5
ACVR2B	P1P2	0.0893824	-0.224551	5	5
ACVRL1	P1P2	0.0623464	-0.301282	5	5
ACY1	P1P2	0.785228	0.0221696	5	5
ACY3	P2	0.139582	0.270765	5	5
ACYP1	P1	0.202298	-0.0764496	5	5
ACYP2	P1P2	0.0588351	-0.300648	5	5
ADA	P1P2	0.481181	0.0416366	5	5
ADAD1	P1P2	0.644946	-0.0957808	5	5
ADAD2	P1P2	0.590287	0.172612	5	5
ADAL	P1P2	0.381836	0.0834474	5	5
ADAM10	P1P2	0.702206	0.194503	5	5
ADAM11	P1P2	0.724377	0.0533936	5	5
ADAM12	P1P2	0.258607	0.126197	5	5
ADAM15	P1P2	0.96904	-0.0472172	5	5
ADAM17	P1P2	0.378697	-0.196222	5	5
ADAM18	P1P2	0.606345	0.166793	5	5
ADAM19	P1P2	0.520032	0.0474333	5	5
ADAM2	P1P2	0.472738	0.0581494	5	5
ADAM20	P1P2	0.733063	-0.264576	5	5
ADAM21	P1P2	0.967723	-0.0710633	5	5
ADAM22	P1P2	0.647318	-0.0409998	5	5
ADAM23	P1P2	0.0901636	-0.27505	5	5
ADAM28	P1P2	0.877275	-0.0728609	5	5
ADAM29	P1P2	0.5203	0.108	5	5
ADAM30	P1P2	0.213021	-0.21128	5	5
ADAM32	P1P2	0.0540314	0.256548	5	5
ADAM33	P1P2	0.93747	-0.0322018	5	5
ADAM7	P1P2	0.572179	-0.0844261	5	5
ADAM8	P1P2	0.633141	-0.0682872	5	5
ADAM9	P1P2	0.505144	0.0980108	5	5
ADAMDEC1	P1P2	0.0668853	-0.406859	5	5
ADAMTS1	P1	0.699758	0.0219593	5	5
ADAMTS10	P1P2	0.472993	-0.0641218	5	5
ADAMTS12	P1P2	0.653263	-0.00332586	5	5
ADAMTS13	P1P2	0.379144	-0.0952088	5	5
ADAMTS14	P1P2	0.689388	-0.059546	5	5
ADAMTS15	P1P2	0.791583	0.0237057	5	5
ADAMTS16	P1	0.425723	-0.0983135	4	4
ADAMTS17	P1P2	0.833216	0.0442771	5	5
ADAMTS18	P1P2	0.17302	-0.168676	5	5
ADAMTS19	P1P2	0.24831	-0.092891	5	5
ADAMTS2	P1P2	0.20642	-0.253176	5	5
ADAMTS20	P1P2	0.844834	-0.0103591	5	5
ADAMTS3	P1P2	0.5846	0.0258173	5	5
ADAMTS4	P1P2	0.900111	0.035188	5	5
ADAMTS5	P1P2	0.681497	0.091069	5	5
ADAMTS6	P1P2	0.474522	0.0638046	5	5
ADAMTS7	P1P2	0.649693	-0.0798801	5	5
ADAMTS8	P1P2	0.639032	-0.0766664	5	5
ADAMTS9	P1P2	0.625517	0.062079	5	5
ADAMTSL1	P1P2	0.940097	-0.0844126	5	5
ADAMTSL2	P1P2	0.343963	-0.0954078	5	5
ADAMTSL3	P1P2	0.0298673	0.382312	5	5
ADAMTSL4	P1P2	0.964432	-0.18962	5	5
ADAMTSL5	P1P2	0.263159	0.0914523	5	5
ADAP1	P1P2	0.643169	0.157394	5	5
ADAP2	P1P2	0.338517	0.292518	5	5
ADAR	P1	0.0061286	-0.260993	5	5
ADARB1	P1P2	0.613286	-0.0561077	5	5
ADARB2	ENST00000381312.1	0.745531	0.12094	5	5
ADAT1	P1P2	0.639032	0.0841297	5	5
ADAT2	P1P2	0.733685	-0.0211902	5	5
ADAT3	P1	0.385894	-0.132969	5	5
ADC	P1P2	0.155981	0.149304	5	5
ADCK1	P1P2	0.258607	-0.174773	5	5
ADCK2	P1P2	0.833861	-0.0225161	5	5
ADCK3	P1P2	0.285631	-0.100967	5	5
ADCK4	P1P2	0.599726	0.0812932	5	5
ADCK5	P1P2	0.446427	0.121785	5	5
ADCY1	P1P2	0.475543	-0.0563892	5	5
ADCY10	P1P2	0.151455	-0.200511	5	5
ADCY2	P1P2	0.629617	-0.120605	5	5
ADCY3	P1P2	0.88379	-0.00500719	5	5
ADCY4	P1P2	0.716343	-0.056274	5	5
ADCY5	P1P2	0.803059	0.109977	5	5
ADCY6	P1P2	0.357174	-0.0543963	5	5
ADCY7	P1P2	0.88966	0.0321176	5	5
ADCY8	P1P2	0.0881439	0.280711	5	5
ADCY9	P1P2	0.149114	-0.275439	5	5
ADCYAP1	P1P2	0.296574	-0.0398181	5	5
ADCYAP1R1	P1P2	0.777133	0.0806202	4	4
ADD1	P1P2	0.584033	-0.101118	5	5
ADD2	P1P2	0.0797151	-0.228367	5	5
ADD3	P1P2	0.275327	0.11181	5	5
ADGB	P1P2	0.380489	-0.0381093	5	5
ADH1A	P1P2	0.788404	0.00758284	5	5
ADH1B	P1P2	0.0732686	-0.292368	5	5
ADH1C	P1P2	0.176166	0.12826	5	5
ADH4	P1P2	0.0676736	-0.20914	4	4
ADH5	P1P2	0.142481	-0.18913	5	5
ADH6	P1P2	0.216684	-0.0735025	5	5
ADH7	P1P2	0.996047	-0.0116479	5	5
ADHFE1	P1P2	0.381162	-0.0576122	5	5
ADI1	P1P2	0.585736	-0.103122	5	5
ADIG	P1P2	0.486337	-0.0845919	5	5
ADIPOQ	P1P2	0.414564	-0.189731	5	5
ADIPOR1	P1P2	0.892924	-0.0466636	5	5
ADIPOR2	P1P2	0.944698	-0.0192173	5	5
ADIRF	P1P2	0.300798	-0.171692	5	5
ADK	P1	0.0371318	-0.196742	5	5
ADM	P1P2	0.91844	0.0347513	5	5
ADM2	P1P2	0.102901	-0.209105	5	5
ADM5	P1P2	0.922384	0.0182003	4	4
ADNP	P1P2	0.0138918	0.478775	5	5
ADNP2	P1P2	0.160116	0.216604	5	5
ADO	P1P2	0.128541	-0.363072	5	5
ADORA1	P1P2	0.901419	0.0243628	5	5
ADORA2A	P1P2	0.268838	-0.097309	5	5
ADORA2B	P1P2	0.659231	-0.0141491	5	5
ADORA3	P2	0.0788673	0.329238	5	5
ADPGK	P1P2	0.579504	0.104586	5	5
ADPRH	P1P2	0.489964	0.0809538	5	5
ADPRHL1	P2	0.229704	0.188442	5	5
ADPRHL2	P1P2	0.108963	-0.498122	5	5
ADPRM	P1P2	0.395008	0.37449	5	5
ADRA1A	P1P2	0.451374	-0.116263	5	5
ADRA1B	P1P2	0.499619	0.0665698	5	5
ADRA1D	P1P2	0.885094	0.0140123	5	5
ADRA2A	P1P2	0.544425	-0.0192582	5	5
ADRA2B	P1P2	0.594855	-0.092575	5	5
ADRA2C	P1P2	0.855838	-0.0506549	5	5
ADRB1	P1P2	0.320499	0.122667	5	5
ADRB2	P1P2	0.898804	0.0745501	5	5
ADRB3	P1P2	0.963115	-0.0104263	5	5
ADRBK1	P1P2	0.862323	-0.00624149	5	5
ADRBK2	P1P2	0.756809	-0.0905555	5	5
ADRM1	P1P2	0.0183093	-0.334693	5	5
ADSL	P1P2	0.0136067	0.454167	5	5
ADSS	P1P2	0.0392063	0.435142	5	5
ADSSL1	P1P2	0.202006	-0.116756	5	5
ADTRP	P1P2	0.979577	-0.0435359	5	5
AEBP1	P1P2	0.0164426	-0.27952	5	5
AEBP2	P1P2	0.738665	-0.0490075	5	5
AEN	P1P2	0.0270595	-0.263555	5	5
AES	P1P2	0.117223	0.233788	5	5
AFAP1	P1P2	0.00193063	-0.532746	4	4
AFAP1L1	P1P2	0.368139	0.0841284	4	4
AFAP1L2	P1P2	0.868169	-0.0292998	5	5
AFF1	P1P2	0.0711739	0.220342	5	5
AFF2	P1P2	0.340605	0.101526	5	5
AFF3	P1P2	0.704044	0.113562	5	5
AFF4	P1P2	0.00072926	-0.432075	5	5
AFG3L2	P1P2	0.695481	0.0286472	5	5
AFM	P1P2	0.734306	0.0161663	5	5
AFMID	P1P2	0.992752	-0.0183957	5	5
AFP	P2	0.0454916	0.603444	5	5
AFTPH	P1P2	0.785228	-0.186184	5	5
AGA	P1P2	0.734306	-0.0910407	5	5
AGAP1	P1P2	0.146182	-0.169584	4	4
AGAP10	ENST00000413193.2	0.194519	0.178624	5	5
AGAP11	P1P2	0.713877	0.167567	5	5
AGAP2	P1P2	0.523789	0.175677	5	5
AGAP3	P1P2	0.694871	0.0868697	5	5
AGAP9	ENST00000453919.1	0.188344	0.181517	5	5
AGBL1	ENST00000421325.2	0.678471	-0.0275764	5	5
AGBL2	P1P2	0.93156	0.0334092	5	5
AGBL3	P1P2	0.242937	0.569708	5	5
AGBL4	P1P2	0.185037	-0.163123	5	5
AGBL5	P2	0.100484	0.146857	5	5
AGER	P1P2	0.597145	0.135675	5	5
AGFG1	P1P2	0.465892	0.102593	5	5
AGFG2	P1P2	0.643169	0.0317757	5	5
AGGF1	P1P2	0.19968	0.254267	5	5
AGK	P1P2	0.209402	0.109335	5	5
AGL	P1P2	0.281552	-0.200889	5	5
AGMAT	P1P2	0.00935548	-0.416114	5	5
AGMO	P1P2	0.405414	0.177509	5	5
AGO1	P1P2	0.733063	-0.0456218	5	5
AGO2	P1P2	0.168379	-0.183821	5	5
AGO3	P1P2	0.655648	0.110812	5	5
AGO4	P1P2	0.0668853	0.223549	5	5
AGPAT1	P1	0.0167793	-0.595677	5	5
AGPAT2	P1P2	0.311729	-0.122997	5	5
AGPAT3	P1P2	0.201714	0.156392	5	5
AGPAT4	P1P2	0.128853	-0.380175	5	5
AGPAT5	P1P2	0.829352	-0.0158021	5	5
AGPAT6	P1P2	0.00277281	0.350321	5	5
AGPAT9	P1P2	0.804975	-0.031312	5	5
AGPS	P1P2	0.933201	0.0696795	5	5
AGR2	P1P2	0.477077	0.0921187	5	5
AGR3	P1P2	0.931996	0.00780164	3	3
AGRN	P1P2	0.0875299	-0.170716	5	5
AGRP	P1P2	0.0103157	-0.385976	4	4
AGT	P1P2	0.137164	0.178711	5	5
AGTPBP1	P1P2	0.891618	-0.00464616	5	5
AGTR1	P1P2	0.680891	0.113346	5	5
AGTR2	P1P2	0.959167	-0.164663	5	5
AGTRAP	P1P2	0.733685	0.118681	5	5
AGXT	P1P2	0.314899	-0.153165	5	5
AGXT2	P1P2	0.452484	0.066169	4	4
AHCTF1	P1P2	0.645538	0.0317177	5	5
AHCY	P1P2	0.928934	0.0513743	5	5
AHCYL1	P1	0.32657	0.155047	5	5
AHCYL2	P1P2	0.744906	0.243221	5	5
AHDC1	P1P2	0.500669	-0.062266	5	5
AHI1	P1P2	0.845481	-0.049223	5	5
AHNAK	P1	0.293149	0.0775689	5	5
AHNAK2	P2	0.391575	-0.892841	5	5
AHR	P1P2	0.0810007	0.269151	5	5
AHRR	P1P2	0.986823	-0.00238372	5	5
AHSA1	P1P2	0.157189	-0.629686	5	5
AHSA2	P1P2	0.544974	-0.0997398	5	5
AHSG	P1P2	0.804336	0.0348383	5	5
AHSP	P1P2	0.305061	0.0970974	5	5
AICDA	P1P2	0.736173	0.0525372	5	5
AIDA	P1P2	0.252736	0.130946	5	5
AIF1	P1P2	0.0580653	-0.23425	5	5
AIF1L	P1P2	0.647911	-0.134795	5	5
AIFM1	P1P2	0.576118	-0.0782951	5	5
AIFM2	P1P2	0.668824	0.0206067	5	5
AIFM3	P2	0.61968	0.0227325	5	5
AIG1	P1P2	0.780153	-0.0521323	5	5
AIM1	P1P2	0.27243	0.168971	5	5
AIM1L	P2	0.206291	-0.173823	4	4
AIM2	P1P2	0.0476742	0.183637	5	5
AIMP1	P1P2	0.455353	-0.123312	5	5
AIMP2	P1P2	0.352023	0.111514	5	5
AIP	P1P2	0.867519	0.179423	5	5
AIPL1	P1P2	0.952588	-0.0103775	5	5
AIRE	P1P2	0.674847	0.0277948	5	5
AJAP1	P1P2	0.329019	0.0812964	5	5
AJUBA	P1P2	0.940754	-0.0111914	5	5
AK1	P1P2	0.0503311	-0.196032	5	5
AK2	P1P2	0.496215	-0.0993517	5	5
AK3	P1P2	0.121136	-0.11671	5	5
AK4	P1P2	0.794767	0.17063	5	5
AK5	P1P2	0.797953	0.0264239	5	5
AK7	P1P2	0.911888	-0.147958	5	5
AK8	P1P2	0.887703	-0.0174676	5	5
AK9	P1P2	0.0919976	0.165981	4	4
AKAP1	P1P2	0.0948032	-0.178109	5	5
AKAP10	P1P2	0.559329	-0.0331525	5	5
AKAP11	P1P2	0.447908	-0.267707	5	5
AKAP12	P2	0.438089	0.132587	5	5
AKAP13	P1P2	0.174325	-0.0556046	5	5
AKAP14	P1P2	0.988799	0.148071	5	5
AKAP17A	P1P2	0.560441	-0.512195	5	5
AKAP2	P1P2	0.42264	0.0642582	5	5
AKAP3	P2	0.0255519	-0.670803	5	5
AKAP4	P1P2	0.33148	-0.0605951	5	5
AKAP5	P1P2	0.996706	-0.0291162	5	5
AKAP6	P1P2	0.278611	0.135601	5	5
AKAP7	P1P2	0.934186	0.0266438	5	5
AKAP8	P1P2	0.941411	-0.0324757	5	5
AKAP8L	P1P2	0.0967781	-0.330555	5	5
AKAP9	P1P2	0.427915	-0.0741172	5	5
AKIP1	P1P2	0.624348	0.0106213	5	5
AKIRIN1	P1P2	0.313311	-0.143933	5	5
AKIRIN2	P1P2	0.855189	-0.274654	5	5
AKNA	P1	0.243604	-0.132351	5	5
AKNAD1	ENST00000370001.3	0.182044	-0.201575	5	5
AKR1A1	P1P2	0.00986242	0.408819	5	5
AKR1B1	P1P2	0.89619	-0.0757612	5	5
AKR1B10	P1P2	0.376911	-0.115983	5	5
AKR1B15	P1P2	0.979577	-0.0382402	5	5
AKR1C1	P1P2	0.233408	-0.523433	5	5
AKR1C2	P2	0.0119743	0.24933	5	5
AKR1C3	P1P2	0.168763	-0.243051	5	5
AKR1C4	P1P2	0.5812	-0.0734491	5	5
AKR1D1	P1P2	0.787768	-0.0264201	5	5
AKR1E2	P1P2	0.922046	0.0290822	5	5
AKR7A2	P1P2	0.161843	-0.390212	5	5
AKR7A3	P1P2	0.163085	-0.261245	5	5
AKT1	P1P2	0.00880773	0.446995	5	5
AKT1S1	P1P2	0.222304	0.166296	4	4
AKT2	P1P2	0.331891	0.171958	5	5
AKT3	P1P2	0.569934	0.0590233	5	5
AKTIP	P1P2	0.436384	-0.136705	5	5
ALAD	P1P2	0.17485	0.341625	5	5
ALAS1	P1P2	0.291257	0.0567791	5	5
ALAS2	P1P2	0.886398	0.00555598	5	5
ALB	P1	0.205828	-0.266829	5	5
ALCAM	P1P2	0.532971	-0.0874169	5	5
ALDH16A1	P1P2	0.102225	0.235471	4	4
ALDH18A1	P1P2	0.132639	0.174449	5	5
ALDH1A1	P1P2	0.64465	0.166719	5	5
ALDH1A2	P1P2	0.768139	0.0326196	5	5
ALDH1A3	P1	0.919751	-0.119929	5	5
ALDH1B1	P1P2	0.580634	-0.0931578	5	5
ALDH1L1	P1P2	0.598292	-0.0694858	5	5
ALDH1L2	P1P2	0.141137	0.218449	5	5
ALDH2	P1P2	0.951272	0.00753212	5	5
ALDH3A1	P1P2	0.27063	0.0865259	5	5
ALDH3A2	P1P2	0.562111	-0.106846	5	5
ALDH3B1	P1P2	0.034371	0.245553	5	5
ALDH3B2	P1P2	0.992093	-0.00504147	5	5
ALDH4A1	P1P2	0.407048	0.243532	5	5
ALDH5A1	P1P2	0.691214	-0.179208	5	5
ALDH6A1	P1P2	0.699758	0.0729495	5	5
ALDH7A1	P1P2	0.866219	-0.0319514	5	5
ALDH8A1	P1P2	0.0697624	-0.292867	5	5
ALDH9A1	P1P2	0.246285	-0.0498015	5	5
ALDOA	P1P2	0.82292	-0.0450282	5	5
ALDOB	P2	0.160362	0.122338	5	5
ALDOC	P1P2	0.358037	0.0957701	5	5
ALG1	P1P2	0.454356	0.0679538	5	5
ALG10	P1P2	0.232115	-0.236029	5	5
ALG10B	P1P2	0.510435	0.120051	5	5
ALG11	P1P2	0.193385	-0.26499	5	5
ALG12	P1P2	0.624932	0.0480774	5	5
ALG13	P1P2	0.515222	-0.125341	5	5
ALG14	P1P2	0.204941	-0.222679	5	5
ALG1L	ENST00000340333.3	0.0978433	-0.191382	4	4
ALG2	P1P2	0.93747	-0.0946263	5	5
ALG3	P1P2	0.90927	-0.0209296	5	5
ALG5	P1P2	0.513624	0.0354244	5	5
ALG6	P1P2	0.566575	0.0971228	5	5
ALG8	P1P2	0.224462	0.159544	5	5
ALG9	P1P2	0.0368326	0.27618	5	5
ALK	P1P2	0.915819	-0.0522053	5	5
ALKBH1	P1P2	0.298873	0.110339	5	5
ALKBH2	P1P2	0.163334	-0.159634	5	5
ALKBH3	P1P2	0.886398	0.0186835	5	5
ALKBH4	P1P2	0.0854078	0.384862	5	5
ALKBH5	P1P2	0.909924	-0.0322998	5	5
ALKBH6	P1P2	0.311729	-0.216583	5	5
ALKBH7	P1P2	0.846127	-0.0136747	5	5
ALKBH8	P1P2	0.0153976	0.283857	5	5
ALLC	P1P2	0.682103	0.0970539	5	5
ALMS1	P1P2	0.241939	0.173689	5	5
ALOX12	P1P2	0.421209	0.12218	5	5
ALOX12B	P1P2	0.105186	0.276701	5	5
ALOX15	P1P2	0.671833	-0.052209	5	5
ALOX15B	P1P2	0.848067	-0.0835862	5	5
ALOX5	P1P2	0.298873	-0.10071	5	5
ALOX5AP	P1P2	0.582333	-0.0891117	5	5
ALOXE3	P1P2	0.431774	0.118988	5	5
ALPI	P1P2	0.702819	-0.0582898	5	5
ALPK1	P1P2	0.393861	-0.578007	5	5
ALPK2	ENST00000361673.3	0.48324	-0.337825	5	5
ALPK3	P1P2	0.868169	-0.0839633	5	5
ALPL	P2	0.176694	0.192497	5	5
ALPP	P1P2	0.556	-0.0122099	5	5
ALPPL2	P1P2	0.641986	0.107893	5	5
ALS2	P1P2	0.029805	-0.272339	5	5
ALS2CL	P1P2	0.347766	-0.116725	5	5
ALS2CR11	P1P2	0.0490825	0.285819	5	5
ALS2CR12	P1P2	0.859079	-0.0899719	5	5
ALX1	P1P2	0.795404	-0.0521066	5	5
ALX3	P1P2	0.289749	-0.170798	5	5
ALX4	P1P2	0.157189	0.136859	5	5
ALYREF	P1P2	0.0780269	-0.355579	5	5
AMACR	P1P2	0.838375	-0.0347472	5	5
AMBN	P1P2	0.121832	-0.192193	5	5
AMBP	P1P2	0.815859	0.0671362	5	5
AMBRA1	P1P2	0.161101	-0.164044	5	5
AMD1	P1P2	0.902726	-0.0674002	5	5
AMDHD1	P1P2	0.152163	-0.209323	5	5
AMDHD2	P1P2	0.890313	-0.015777	5	5
AMELX	P1P2	0.885094	-0.00932711	5	5
AMELY	P1P2	0.724996	0.147219	5	5
AMER1	P1P2	0.0748725	0.208454	5	5
AMER2	P1P2	0.657438	0.0942791	5	5
AMER3	P1P2	0.820993	-0.217708	5	5
AMFR	P1P2	0.0697624	-0.268965	5	5
AMH	P1P2	0.729957	0.0554577	5	5
AMHR2	P1P2	0.311334	0.164926	5	5
AMICA1	P1P2	0.737419	-0.496322	5	5
AMIGO1	P1P2	0.477077	0.041698	5	5
AMIGO2	P1P2	0.543329	-0.126349	5	5
AMIGO3	P2	0.0879901	0.397532	5	5
AMMECR1	P1P2	0.0501373	0.812595	5	5
AMMECR1L	P1P2	0.834505	0.00916725	5	5
AMN	P2	0.149814	-0.170903	5	5
AMN1	P1P2	0.431291	0.107282	5	5
AMOT	P1P2	0.336023	-0.0847422	5	5
AMOTL1	P1P2	0.27063	-0.154062	5	5
AMOTL2	P1P2	0.00506681	0.336509	5	5
AMPD1	P1P2	0.381386	-0.0978642	5	5
AMPD2	P1	0.366302	-0.0932701	5	5
AMPD3	P1P2	0.703431	0.0398969	5	5
AMPH	P1P2	0.913198	0.0591581	5	5
AMT	P1P2	0.617352	-0.0892686	5	5
AMTN	P1P2	0.343122	0.156134	5	5
AMY1B	ENST00000330330.5,ENST00000370080.3	0.255832	0.135416	5	5
AMY2A	P1P2	0.00216211	-0.633409	5	5
AMY2B	P1P2	0.072215	0.21808	5	5
AMZ1	P1P2	0.620845	-0.0762922	5	5
AMZ2	P1P2	0.957851	-0.090011	5	5
ANAPC1	P1P2	0.235684	-0.174252	5	5
ANAPC10	P1P2	0.15075	-0.0692634	5	5
ANAPC11	P1P2	0.0876064	0.212669	5	5
ANAPC13	P1P2	0.507257	0.176144	5	5
ANAPC15	P1P2	0.101514	-0.185698	5	5
ANAPC16	P1P2	0.453361	-0.0227484	5	5
ANAPC2	P1P2	0.705884	-0.0463388	5	5
ANAPC4	P1P2	0.0300547	-0.354444	5	5
ANAPC5	P1P2	0.0223624	-0.449573	5	5
ANAPC7	P1P2	0.998023	0.0137466	5	5
ANG	P1P2	0.299258	-0.164976	5	5
ANGEL1	P1P2	0.538956	-0.0811156	5	5
ANGEL2	P1P2	0.494648	0.178441	5	5
ANGPT1	P1P2	0.768139	-0.103783	5	5
ANGPT2	P1P2	0.682103	-0.0635069	5	5
ANGPT4	P1P2	0.159871	-0.163975	5	5
ANGPTL1	P1P2	0.886398	-0.0429017	5	5
ANGPTL2	P1P2	0.0839177	0.419427	5	5
ANGPTL3	P1P2	0.0943145	0.148355	5	5
ANGPTL4	P1P2	0.377803	-0.169344	5	5
ANGPTL5	P1P2	0.269166	-0.123759	4	4
ANGPTL6	P1P2	0.858431	0.0580636	5	5
ANGPTL7	P1P2	0.661905	0.0355445	4	4
ANHX	P1P2	0.61968	0.144023	5	5
ANK1	P1P2	0.784593	0.207393	5	5
ANK2	ENST00000264366.6	0.689388	0.00998889	5	5
ANK3	P1P2	0.074067	-0.257835	5	5
ANKAR	P1P2	0.910579	-0.0631821	5	5
ANKDD1A	P1P2	0.33148	-0.158698	5	5
ANKDD1B	P1P2	0.42264	0.0649398	5	5
ANKEF1	P1P2	0.0718231	-0.212304	5	5
ANKFN1	P1P2	0.357174	0.272125	5	5
ANKFY1	P1P2	0.885746	0.156928	5	5
ANKH	P1P2	0.45862	0.122297	4	4
ANKHD1	P1P2	0.629617	0.0570689	5	5
ANKHD1-EIF4EBP3	P1P2	0.629617	0.0570689	5	5
ANKIB1	P1P2	0.956535	0.0141892	5	5
ANKK1	P1P2	0.15122	-0.312142	5	5
ANKLE1	P1P2	0.269196	0.095007	5	5
ANKLE2	P1P2	0.165087	-0.230633	5	5
ANKMY1	P1P2	0.0264924	-0.303973	5	5
ANKMY2	P1P2	0.472484	-0.0660981	5	5
ANKRA2	P1P2	0.877275	0.0923817	5	5
ANKRD1	P1P2	0.29277	-0.173145	5	5
ANKRD10	P1P2	0.942069	0.00136164	5	5
ANKRD11	P1P2	0.236664	-0.166055	5	5
ANKRD12	P1P2	0.355022	0.225801	5	5
ANKRD13A	P1P2	0.282291	0.0306747	5	5
ANKRD13B	P1P2	0.53841	-0.160601	5	5
ANKRD13C	P1P2	0.500932	-0.0999256	5	5
ANKRD13D	P1P2	0.462867	0.0719823	5	5
ANKRD16	P1P2	0.372025	0.070132	5	5
ANKRD17	P1P2	0.10186	0.0379103	5	5
ANKRD18A	ENST00000564591.1,ENST00000566717.2	0.54882	0.0156558	5	5
ANKRD18B	P1P2	0.913198	-0.194594	5	5
ANKRD2	P1P2	0.753671	0.0727798	5	5
ANKRD22	P1P2	0.459352	-0.0510841	5	5
ANKRD23	P2	0.268481	-0.135094	5	5
ANKRD24	P1P2	0.886398	0.0827639	5	5
ANKRD26	P1P2	0.817462	0.0616586	5	5
ANKRD27	P1P2	0.231793	0.14093	5	5
ANKRD28	P1P2	0.440777	0.0368912	5	5
ANKRD29	P1P2	0.249326	-0.13654	5	5
ANKRD30A	P1P2	0.290126	-0.189855	5	5
ANKRD30B	P1P2	0.415983	-0.170277	5	5
ANKRD31	P1P2	0.262807	0.0777652	5	5
ANKRD32	P1P2	0.278244	-0.233362	5	5
ANKRD33	P1P2	0.487889	0.023044	5	5
ANKRD33B	P1P2	0.0986173	-0.25418	5	5
ANKRD34A	P1	0.138919	-0.22388	5	5
ANKRD34B	P1	0.61677	0.12677	5	5
ANKRD34C	P1P2	0.275327	-0.142015	5	5
ANKRD35	P1P2	0.602312	0.0446206	5	5
ANKRD36	P1P2	0.921062	-0.0135536	5	5
ANKRD36C	P1P2	0.136837	0.343201	5	5
ANKRD37	P1P2	0.178553	0.297247	5	5
ANKRD39	P1P2	0.147723	-0.239658	5	5
ANKRD40	P1P2	0.439066	0.081792	5	5
ANKRD42	P1P2	0.549371	0.0545789	5	5
ANKRD44	ENST00000450567.1	0.18586	0.269625	5	5
ANKRD45	P1P2	0.725616	0.0404754	5	5
ANKRD46	P1P2	0.588579	0.0326095	5	5
ANKRD49	P1P2	0.308972	0.171349	5	5
ANKRD50	P1P2	0.944698	-0.00494633	5	5
ANKRD52	P1P2	0.216069	-0.145467	4	4
ANKRD53	P1P2	0.578939	0.318904	5	5
ANKRD54	P1P2	0.472993	-0.0902149	5	5
ANKRD55	ENST00000341048.4	0.120543	-0.199973	5	5
ANKRD6	P1P2	0.219152	0.120542	5	5
ANKRD60	ENST00000457363.1	0.225725	-0.235938	5	5
ANKRD61	P1P2	0.0654235	0.226551	5	5
ANKRD62	P1P2	0.661624	-0.131741	5	5
ANKRD63	P1P2	0.140376	-0.172147	4	4
ANKRD65	P2	0.401464	-0.230663	5	5
ANKRD66	P1P2	0.375574	0.20801	5	5
ANKRD7	P2	0.255487	-0.130905	5	5
ANKRD9	P1P2	0.34819	-0.136051	5	5
ANKS1A	P1P2	0.269554	-0.464704	5	5
ANKS1B	ENST00000329257.7,ENST00000547776.2	0.974966	-0.0749594	5	5
ANKS3	P1P2	0.455353	0.122378	5	5
ANKS4B	P1P2	0.657892	0.207327	4	4
ANKS6	P1P2	0.430325	-0.146733	5	5
ANKUB1	ENST00000446160.1	0.0889163	-0.282689	5	5
ANKZF1	P1P2	0.543329	0.0775006	5	5
ANLN	P1P2	0.2746	0.116405	5	5
ANO1	P1P2	0.202884	-0.0343959	5	5
ANO10	P1P2	0.271709	-0.180545	5	5
ANO2	P1P2	0.890313	-0.00837696	5	5
ANO3	P1P2	0.949559	-0.00735052	4	4
ANO4	P1P2	0.0214103	0.431106	5	5
ANO5	P1P2	0.846774	-0.00146822	5	5
ANO6	P1P2	0.0186863	0.313941	4	4
ANO7	P1P2	0.779836	0.0550347	5	5
ANO8	P1P2	0.245278	0.0132958	5	5
ANO9	P1P2	0.566575	-0.125214	5	5
ANP32A	P1P2	0.258607	0.21359	5	5
ANP32B	P1P2	0.549371	0.0994297	5	5
ANP32D	P1P2	0.996047	0.0429984	5	5
ANP32E	P1P2	0.730578	-0.00397614	5	5
ANPEP	P1	0.61677	0.075714	5	5
ANTXR1	P1P2	0.0114926	-0.336223	5	5
ANTXR2	P1P2	0.338517	-0.0809526	5	5
ANXA1	P1P2	0.961141	-0.00872619	5	5
ANXA10	P1P2	0.829352	-0.0584976	5	5
ANXA11	P1P2	0.230506	-0.0890029	5	5
ANXA13	P1P2	0.284886	0.159888	5	5
ANXA2	P1P2	0.106255	-0.126318	5	5
ANXA2R	P1P2	0.0199761	0.556383	4	4
ANXA3	P1P2	0.580634	0.11935	5	5
ANXA4	P1P2	0.366302	0.195728	5	5
ANXA5	P1P2	0.338517	-0.0731285	5	5
ANXA6	P1P2	0.715726	-0.086442	5	5
ANXA7	P1P2	0.711414	0.0111642	5	5
ANXA8	P1P2	0.921062	-0.0531181	5	5
ANXA8L1	ENST00000359178.4	0.0384268	-0.23321	5	5
ANXA9	P1P2	0.245613	0.15343	5	5
AOAH	P1P2	0.814576	-0.0209533	5	5
AOC1	P1	0.138039	-0.163655	5	5
AOC2	P1P2	0.380937	0.102784	5	5
AOC3	P1P2	0.175902	-0.306652	5	5
AOX1	P1	0.514156	-0.0806274	5	5
AP1AR	P1P2	0.71696	0.0420403	5	5
AP1B1	P1P2	0.295811	0.135846	5	5
AP1G1	P1P2	0.245949	-0.168491	5	5
AP1G2	P1P2	0.371141	-0.103065	5	5
AP1M1	P1P2	0.273514	0.321169	5	5
AP1M2	P1P2	0.965748	0.0541385	5	5
AP1S1	P1P2	0.312124	0.0211836	5	5
AP1S2	P1P2	0.144288	-0.12915	5	5
AP1S3	P1P2	0.308579	-0.0940084	5	5
AP2A1	P1P2	0.0306868	0.253313	5	5
AP2A2	P1P2	0.642578	-0.0747169	5	5
AP2B1	P1P2	0.505144	0.0134975	5	5
AP2M1	P1	0.140469	0.288028	5	5
AP2S1	P1P2	0.243604	0.165123	5	5
AP3B1	P1P2	0.332303	-0.174354	5	5
AP3B2	P1P2	0.212717	0.240661	5	5
AP3D1	P1P2	0.933529	0.0192348	5	5
AP3M1	P1P2	0.756809	-0.0518555	5	5
AP3M2	P1P2	0.346495	-0.115621	5	5
AP3S1	P1P2	0.5062	0.0646692	5	5
AP3S2	P1P2	0.41693	0.179298	5	5
AP4B1	P1P2	0.272069	0.225811	5	5
AP4E1	P1P2	0.644353	0.0864247	5	5
AP4M1	P1P2	0.694871	0.0879457	5	5
AP4S1	P1P2	0.0401193	0.522048	5	5
AP5B1	P1P2	0.815217	-0.110807	5	5
AP5M1	P1P2	0.559885	-0.0454974	5	5
AP5S1	P1P2	0.170946	-0.224144	5	5
AP5Z1	P1P2	0.812654	0.0448412	5	5
APAF1	P1P2	0.413149	0.0681947	5	5
APBA1	P1P2	0.951272	-0.114043	5	5
APBA2	P1P2	0.850009	-0.0523603	5	5
APBA3	P1P2	0.402855	-0.0779497	5	5
APBB1	P1P2	0.268481	0.147997	5	5
APBB1IP	P1P2	0.821956	-0.113473	5	5
APBB2	P1P2	0.32312	-0.227566	5	5
APBB3	P1P2	0.0788673	0.30837	5	5
APC	P2	0.000872248	0.557486	5	5
APC2	P2	0.106613	0.285007	5	5
APCDD1	P1P2	0.499357	-0.113655	5	5
APCDD1L	P1P2	0.696702	-0.0886265	5	5
APCS	P1P2	0.197087	0.207617	5	5
APEH	P1P2	0.433712	-0.0891413	5	5
APEX1	P1P2	0.524327	-0.0740065	5	5
APEX2	P1P2	0.00485056	0.75818	5	5
APH1A	P1P2	0.0271741	-0.370233	5	5
APH1B	P1P2	0.274963	-0.127328	5	5
API5	P1P2	0.436141	0.0470887	5	5
APIP	P1P2	0.729957	0.104775	5	5
APITD1	P1P2	0.754298	0.0150489	5	5
APITD1-CORT	P1P2	0.754298	0.0150489	5	5
APLF	P1P2	0.440043	0.184071	5	5
APLN	P1P2	0.595427	0.172796	5	5
APLNR	P1P2	0.224778	0.128295	5	5
APLP1	P1P2	0.753671	-0.14384	5	5
APLP2	P1P2	0.934842	0.0665169	5	5
APMAP	P1P2	0.476054	0.0437447	5	5
APOA1	P1P2	0.273514	-0.0877704	5	5
APOA1BP	P1P2	0.312519	-0.0529388	5	5
APOA2	P1P2	0.0490825	0.514316	5	5
APOA4	P1P2	0.413149	-0.0657206	5	5
APOA5	P1P2	0.114353	-0.175001	5	5
APOB	P1P2	0.0225572	-0.323898	5	5
APOBEC1	P1P2	0.399613	-0.171363	5	5
APOBEC2	P1P2	0.238961	0.00221275	5	5
APOBEC3A	P1P2	0.12273	-0.317587	5	5
APOBEC3A_B	P1P2	0.12273	-0.317587	5	5
APOBEC3B	P1P2	0.0831806	-0.194312	5	5
APOBEC3C	P1P2	0.653263	-0.0389364	5	5
APOBEC3D	P1P2	0.653263	-0.0389364	5	5
APOBEC3F	P1P2	0.789675	-0.0396689	5	5
APOBEC3G	P1P2	0.704044	-0.0860839	5	5
APOBEC3H	P1P2	0.484201	0.122872	4	4
APOBEC4	P1P2	0.452864	-0.0119328	5	5
APOBR	P2	0.465387	-0.0498413	5	5
APOC1	P1P2	0.574991	0.0474591	5	5
APOC2	P1P2	0.0182686	0.253235	5	5
APOC3	P1P2	0.927622	-0.0178616	5	5
APOC4	P1P2	0.660427	0.0362123	5	5
APOD	P1P2	0.0210854	0.294292	5	5
APOE	P1P2	0.355498	-0.200681	4	4
APOF	P1P2	0.566575	0.0160456	5	5
APOH	P2	0.00278785	-0.401577	5	5
APOL1	P1P2	0.915819	0.0891452	5	5
APOL2	P1P2	0.677262	-0.0870587	5	5
APOL3	P1P2	0.601737	-0.0307743	5	5
APOL4	P1P2	0.0450476	0.322933	5	5
APOL5	ENST00000249044.2	0.187513	-0.0984259	5	5
APOL6	P1P2	0.147146	-0.223064	5	5
APOLD1	P1P2	0.357174	-0.0908167	5	5
APOM	P1P2	0.922374	-0.020137	5	5
APOO	P1P2	0.680286	-0.0375003	5	5
APOOL	P1P2	0.293528	-0.0206684	5	5
APOPT1	P1P2	0.141137	-0.217183	5	5
APP	P1P2	0.743656	0.0666062	5	5
APPBP2	P1P2	0.17643	0.19062	5	5
APPL1	P1P2	0.796678	0.0521261	5	5
APPL2	P1P2	0.934186	-0.0290573	5	5
APRT	P1P2	0.0356561	-0.196636	5	5
APTX	P2	0.296574	0.174497	5	5
AQP1	ENST00000509504.1	0.571617	0.000511246	5	5
AQP10	P1P2	0.260701	0.0579149	5	5
AQP11	P1P2	0.516823	-0.25683	5	5
AQP12A	P1P2	0.232761	-0.373065	5	5
AQP12B	P1P2	0.805614	0.155424	5	5
AQP2	P1P2	0.932216	0.0377889	5	5
AQP3	P1	0.570495	0.373009	5	5
AQP4	P1P2	0.233084	0.353108	5	5
AQP5	P1P2	0.0551743	-0.432473	5	5
AQP6	P1P2	0.0671316	-0.189139	5	5
AQP7	P1P2	0.0400792	-0.296038	5	5
AQP8	P1P2	0.515222	-0.135059	5	5
AQP9	P1P2	0.151691	-0.144211	5	5
AQPEP	P1P2	0.526481	-0.112019	5	5
AQR	P1P2	0.00284107	0.848708	5	5
AR	P1P2	0.000110462	-5.22216	5	5
ARAF	P1P2	0.763097	0.0593282	5	5
ARAP1	P2	0.707726	0.0582321	5	5
ARAP2	P1P2	0.82035	-0.139953	5	5
ARAP3	P1P2	0.0496555	-0.235114	5	5
ARC	P1P2	0.989458	-0.0692981	5	5
ARCN1	P1P2	0.771927	0.111427	5	5
AREG	P1P2	0.316492	0.118744	5	5
AREL1	P1P2	0.47964	-0.0061714	5	5
ARF1	P1P2	0.0470287	-0.30367	5	5
ARF3	P1P2	0.860377	0.0559418	5	5
ARF4	P1P2	0.542781	-0.0236663	5	5
ARF5	P1	0.409857	-0.101664	5	5
ARF6	P1	0.0665174	0.545607	5	5
ARFGAP1	P1P2	0.102206	-0.184602	5	5
ARFGAP2	P1P2	0.150985	0.215439	5	5
ARFGAP3	P1P2	0.0615387	0.301616	5	5
ARFGEF1	P1P2	0.258955	-0.239159	5	5
ARFGEF2	P1P2	0.744906	-0.0780233	5	5
ARFIP1	P1P2	0.314303	-0.356396	5	5
ARFIP2	P1P2	0.0660294	-0.366562	5	5
ARFRP1	P1P2	0.771296	0.084618	5	5
ARG1	P1P2	0.447414	0.0946041	5	5
ARG2	P1P2	0.793493	-0.101414	5	5
ARGFX	P1P2	0.00373909	0.294367	5	5
ARGLU1	P1P2	0.410326	0.111104	5	5
ARHGAP1	P1P2	0.947327	-0.118628	5	5
ARHGAP10	P1P2	0.290502	0.148826	5	5
ARHGAP11A	P1P2	0.783958	0.0254285	5	5
ARHGAP11B	P1P2	0.469435	0.151952	5	5
ARHGAP12	P1P2	0.540594	-0.158625	5	5
ARHGAP15	P1P2	0.667622	-0.122015	5	5
ARHGAP17	P1P2	0.560997	0.0566041	5	5
ARHGAP18	P1P2	0.529181	0.155218	5	5
ARHGAP19	P1P2	0.404715	-0.146578	5	5
ARHGAP20	P1P2	0.985505	-0.0468286	5	5
ARHGAP21	P1P2	0.724686	-0.00598604	5	5
ARHGAP22	P1P2	0.134349	-0.136782	5	5
ARHGAP23	P1P2	0.29543	-0.10545	5	5
ARHGAP24	P1P2	0.87272	-0.0127657	5	5
ARHGAP25	P1P2	0.151927	-0.220796	5	5
ARHGAP26	P1P2	0.615027	-0.0890829	5	5
ARHGAP27	P1	0.19282	-0.212901	5	5
ARHGAP28	P1P2	0.54772	0.0666258	5	5
ARHGAP29	P1P2	0.129478	0.2375	5	5
ARHGAP30	P1P2	0.450878	0.0899194	5	5
ARHGAP31	P1P2	0.997789	0.0118478	4	4
ARHGAP32	ENST00000310343.9	0.169659	-0.181988	5	5
ARHGAP33	P1P2	0.66402	0.0277912	5	5
ARHGAP35	ENST00000404338.3	0.102901	-0.155492	5	5
ARHGAP36	P1P2	0.143138	-0.1762	2	2
ARHGAP39	P1P2	0.235358	-0.240227	5	5
ARHGAP4	P2	0.00545589	-0.354678	5	5
ARHGAP40	P1P2	0.247296	0.260095	5	5
ARHGAP42	P1P2	0.246285	-0.125275	5	5
ARHGAP44	P1P2	0.192256	0.125031	5	5
ARHGAP5	P1P2	0.529721	-0.0834742	5	5
ARHGAP6	P1P2	0.978259	0.118539	5	5
ARHGAP8	P1	0.178553	0.168248	5	5
ARHGAP9	P1P2	0.127443	0.32652	4	4
ARHGDIA	P1P2	0.567694	-0.0681704	5	5
ARHGDIB	P1P2	0.195372	0.199463	5	5
ARHGDIG	P1P2	0.79413	0.0373419	5	5
ARHGEF1	P2	0.326163	-0.0527947	5	5
ARHGEF10	P1P2	0.154063	0.233698	5	5
ARHGEF10L	P1P2	0.627273	0.0826252	5	5
ARHGEF11	P1P2	0.5346	-0.212417	5	5
ARHGEF12	P1P2	0.191975	-0.187463	5	5
ARHGEF15	P1P2	0.120543	0.221442	5	5
ARHGEF16	P1P2	0.92959	0.0400689	5	5
ARHGEF17	P1P2	0.455852	0.0713868	5	5
ARHGEF18	P1P2	0.0340211	0.310336	5	5
ARHGEF19	P1P2	0.819067	-0.0505597	5	5
ARHGEF2	P1P2	0.990117	-0.00294985	5	5
ARHGEF25	P1P2	0.0540314	-0.261765	5	5
ARHGEF26	P1P2	0.961141	0.0237706	5	5
ARHGEF28	P1P2	0.513092	-0.106156	5	5
ARHGEF3	P1P2	0.308579	-0.0392469	5	5
ARHGEF33	ENST00000398800.4	0.749284	-0.0743566	5	5
ARHGEF35	ENST00000543357.1	0.367157	0.112439	4	4
ARHGEF37	P1	0.610969	-0.0131177	5	5
ARHGEF38	P1P2	0.86557	-0.00577369	5	5
ARHGEF39	P1P2	0.546621	-0.131903	5	5
ARHGEF4	P1P2	0.71696	-0.0480932	5	5
ARHGEF40	P1P2	0.285631	-0.02358	5	5
ARHGEF5	P1P2	0.233084	0.259648	5	5
ARHGEF6	P1P2	0.649099	-0.107513	5	5
ARHGEF7	ENST00000370623.3	0.808172	-0.0226501	5	5
ARHGEF9	P1P2	0.127905	-0.183039	4	4
ARID1A	P1P2	0.000367356	-2.37056	5	5
ARID1B	P2	0.0744689	-0.174085	5	5
ARID2	P1P2	0.0254432	-0.299918	5	5
ARID3A	P1P2	0.817141	-0.0135211	5	5
ARID3B	P1P2	0.496738	-0.0955959	5	5
ARID3C	P1P2	0.0260738	-0.658383	5	5
ARID4A	P1P2	0.519497	-0.0860325	5	5
ARID4B	P1P2	0.401927	0.0590775	5	5
ARID5A	P1P2	0.624932	0.0118369	5	5
ARID5B	ENST00000279873.7	0.00380862	-0.517166	5	5
ARIH1	P1P2	0.0304326	-0.274435	5	5
ARIH2	P1P2	0.0785864	0.366972	5	5
ARIH2OS	P1P2	0.967955	0.0487945	4	4
ARL1	P1P2	0.674847	0.041627	5	5
ARL10	P1P2	0.0358014	-0.21398	5	5
ARL11	P1P2	0.850656	-0.0828271	5	5
ARL13A	P1P2	0.408919	-0.0273738	5	5
ARL13B	P1P2	0.072215	0.320098	5	5
ARL14	P1P2	0.490483	-0.0765305	5	5
ARL14EP	P1P2	0.228904	-0.175488	5	5
ARL14EPL	ENST00000601302.2	0.461359	0.247383	5	5
ARL15	P1P2	0.588579	0.0604381	5	5
ARL16	P1P2	0.297325	-0.117022	4	4
ARL17A	ENST00000329240.4,ENST00000336125.5,ENST00000445552.2	0.707112	0.0251578	5	5
ARL17B	ENST00000434041.2,ENST00000450673.3,ENST00000570618.1	0.913853	0.0251578	5	5
ARL2	P1P2	0.00340847	-0.426764	5	5
ARL2BP	P1P2	0.869469	-0.0516696	5	5
ARL3	P1P2	0.95103	-0.0200341	4	4
ARL4A	P1P2	0.171721	-0.15812	5	5
ARL4C	P1P2	0.33623	-0.0798853	5	5
ARL4D	P1P2	0.443966	0.104613	5	5
ARL5A	P1P2	0.206124	0.269204	5	5
ARL5B	P1P2	0.887051	0.0755125	5	5
ARL5C	P1P2	0.606345	-0.0288209	5	5
ARL6	P1P2	0.0181874	-0.366065	5	5
ARL6IP1	P2	0.567134	-0.0350919	5	5
ARL6IP4	P1P2	0.919751	0.0444888	5	5
ARL6IP5	P1P2	0.293149	0.154402	5	5
ARL6IP6	P1P2	0.0886067	0.245772	5	5
ARL8A	P1P2	0.54772	0.105695	5	5
ARL8B	P1P2	0.257564	0.224279	5	5
ARL9	P1P2	0.102379	-0.199543	5	5
ARMC1	P1P2	0.507786	0.151847	5	5
ARMC10	P1P2	0.88379	-0.0209046	5	5
ARMC12	P1P2	0.975625	0.0400617	5	5
ARMC2	P1P2	0.616189	0.105271	5	5
ARMC3	P1P2	0.712169	-0.0257732	4	4
ARMC4	P1P2	0.259304	0.151127	5	5
ARMC5	P1P2	0.636673	-0.0855129	5	5
ARMC6	P1P2	0.974966	0.130327	5	5
ARMC7	P1P2	0.925653	-0.0259321	5	5
ARMC8	P1P2	0.218842	0.159901	5	5
ARMC9	P1P2	0.690605	-0.0149412	5	5
ARMCX1	P1P2	0.793493	0.0749797	5	5
ARMCX2	P1P2	0.186472	-0.101607	4	4
ARMCX3	P1P2	0.88966	0.0105822	5	5
ARMCX4	P1P2	0.602888	-0.170827	5	5
ARMCX5	P1P2	0.510435	0.141886	5	5
ARMCX5-GPRASP2	P1P2	0.510435	0.141886	5	5
ARMCX6	P1P2	0.41362	0.168678	5	5
ARMS2	P1P2	0.940097	-0.000818417	5	5
ARNT	P1P2	0.721283	-0.127911	5	5
ARNT2	P1P2	0.862323	-0.151789	5	5
ARNTL	P1P2	0.0167793	-0.480486	5	5
ARNTL2	P1P2	0.812013	-0.044745	5	5
ARPC1A	P1P2	0.138479	0.0134589	5	5
ARPC1B	P1P2	0.911234	0.0835567	5	5
ARPC2	P2	0.109145	-0.339668	5	5
ARPC3	P1	0.251368	-0.220519	5	5
ARPC4	P1P2	0.54827	0.0821029	5	5
ARPC4-TTLL3	P2	0.186011	-0.118037	4	4
ARPC5	P1P2	0.89815	0.0111515	5	5
ARPC5L	P2	0.117416	-0.173242	5	5
ARPP19	P1P2	0.383636	0.1768	5	5
ARPP21	ENST00000187397.4	0.376911	0.100543	5	5
ARR3	P1P2	0.0606263	0.230526	5	5
ARRB1	P1P2	0.892271	-0.00313349	5	5
ARRB2	P1P2	0.602312	-0.0363191	5	5
ARRDC1	P1P2	0.36674	-0.164778	5	5
ARRDC2	P2	0.108054	-0.183373	5	5
ARRDC3	P1P2	0.252394	0.0835714	5	5
ARRDC4	P1P2	0.621429	-0.23756	5	5
ARRDC5	P1P2	0.293528	-0.20753	5	5
ARSA	P1P2	0.0596133	-0.333295	5	5
ARSB	P1P2	0.671231	0.064556	5	5
ARSD	P1P2	0.516823	0.107616	5	5
ARSE	P1P2	0.0533144	-0.254676	5	5
ARSF	P1P2	0.487631	-0.051442	5	5
ARSG	ENST00000448504.2	0.563225	-0.0863284	5	5
ARSH	ENST00000381130.2	0.12273	-0.228405	5	5
ARSI	P1P2	0.955877	-0.0156447	5	5
ARSJ	P1P2	0.582899	-0.108988	5	5
ARSK	P1P2	0.758694	0.101135	5	5
ART1	P1P2	0.890313	-0.00700635	5	5
ART3	P2	0.396386	-0.0297506	5	5
ART4	P1P2	0.679681	-0.0315185	5	5
ART5	P1P2	0.320096	0.25433	5	5
ARTN	P2	0.187237	-0.149805	5	5
ARV1	P1P2	0.432258	-0.0795966	5	5
ARVCF	P2	0.290126	-0.223365	5	5
ARX	P1	0.108963	0.249501	5	5
AS3MT	P1P2	0.385442	-0.497865	5	5
ASAH1	P1P2	0.631378	-0.0458756	5	5
ASAH2	ENST00000395526.4	0.0332621	-0.214407	5	5
ASAH2B	P1P2	0.149814	0.26086	5	5
ASAP1	P1P2	0.579504	0.076394	5	5
ASAP2	P1P2	0.66522	-0.0221773	5	5
ASAP3	P1P2	0.699146	-0.0366094	5	5
ASB1	P1P2	0.920407	-0.0159853	5	5
ASB10	P1P2	0.532429	0.0192263	5	5
ASB11	P2	0.187513	-0.15338	5	5
ASB12	ENST00000396130.2	0.257217	0.181684	5	5
ASB13	P1P2	0.601737	0.0939296	5	5
ASB14	P1P2	0.367179	0.223024	5	5
ASB15	P1P2	0.349465	0.229974	5	5
ASB16	P1P2	0.360634	0.162556	5	5
ASB17	P1P2	0.234707	-0.21111	5	5
ASB18	P1P2	0.505672	-0.0922204	5	5
ASB2	P1P2	0.0746705	0.241269	5	5
ASB3	P1P2	0.990117	0.0429114	5	5
ASB4	P1P2	0.676054	-0.089946	5	5
ASB5	P1P2	0.678471	-0.0581024	5	5
ASB6	P1P2	0.0966123	0.377927	5	5
ASB7	P1P2	0.0938279	-0.387245	5	5
ASB8	P1P2	0.688172	0.0557323	5	5
ASB9	P1P2	0.072872	0.349439	5	5
ASCC1	P1P2	0.407515	-0.0739022	5	5
ASCC2	P1P2	0.567134	-0.0504121	5	5
ASCC3	P1P2	0.631378	0.0676428	5	5
ASCL1	P1P2	0.713261	0.121899	5	5
ASCL2	P1P2	0.574991	-0.0538491	5	5
ASCL3	P1P2	0.881183	-0.0273449	5	5
ASCL4	ENST00000342331.4	0.320096	0.0686156	5	5
ASCL5	P1P2	0.398228	0.167703	5	5
ASF1A	P1P2	0.467409	0.121439	5	5
ASF1B	P1P2	0.122131	0.248603	5	5
ASGR1	P1P2	0.61039	-0.0271442	5	5
ASGR2	P1P2	0.222578	-0.216318	5	5
ASH1L	P1P2	0.66402	-0.0509389	5	5
ASH2L	P1P2	0.86557	0.0407573	5	5
ASIC1	P1P2	0.694261	0.0907506	5	5
ASIC2	ENST00000359872.6	0.392717	0.0816866	5	5
ASIC3	P1P2	0.745472	0.0743028	4	4
ASIC4	P1P2	0.510966	-0.195512	5	5
ASIC5	P1P2	0.71696	0.0376595	5	5
ASIP	P1P2	0.230185	0.179924	5	5
ASL	P1P2	0.147723	0.253192	5	5
ASMT	P1P2	0.317691	-0.0634194	5	5
ASMTL	P1P2	0.518961	-0.180448	5	5
ASNA1	P1P2	0.00768344	-0.381155	5	5
ASNS	P1P2	0.0435654	-0.195428	5	5
ASNSD1	P1P2	0.324132	0.169192	5	5
ASPA	P1P2	0.860701	0.168095	5	5
ASPDH	P1P2	0.409857	0.280534	5	5
ASPG	P1	0.302731	-0.159631	5	5
ASPH	P1P2	0.514156	-0.0773679	5	5
ASPHD1	P1P2	0.740535	-0.0371807	5	5
ASPHD2	P1P2	0.524327	0.00678594	5	5
ASPM	P1P2	0.192256	0.237632	5	5
ASPN	P1P2	0.214237	-0.13357	5	5
ASPRV1	ENST00000320256.4	0.322514	-0.134463	5	5
ASPSCR1	P1P2	0.573303	0.0962908	5	5
ASRGL1	P1P2	0.470958	0.184888	5	5
ASS1	P1P2	0.921062	-0.0319028	5	5
ASTE1	P1P2	0.682709	-0.0346525	5	5
ASTL	ENST00000342380.2	0.96509	-0.0454954	5	5
ASTN1	P1P2	0.733063	-0.00588168	5	5
ASTN2	P1P2	0.167361	-0.181963	5	5
ASUN	P1P2	0.949559	0.0446627	4	4
ASXL1	P1P2	0.00343573	-0.437056	5	5
ASXL2	P1P2	0.940097	-0.08091	5	5
ASXL3	P1P2	0.342451	-0.102221	3	3
ASZ1	P1P2	0.699758	0.0952253	5	5
ATAD1	P1P2	0.304283	-0.185026	5	5
ATAD2	P1P2	0.546621	-0.090866	5	5
ATAD2B	P1P2	0.924341	-0.200793	5	5
ATAD3A	P1P2	0.559885	-0.0570289	5	5
ATAD3B	P1	0.544425	0.0618609	5	5
ATAD3C	P1P2	0.525404	0.142926	5	5
ATAD5	P1P2	0.0422275	0.630675	4	4
ATAT1	P1P2	0.66402	0.384826	5	5
ATCAY	P1P2	0.211206	-0.141611	5	5
ATE1	P1P2	0.517357	-0.125614	5	5
ATF1	P1P2	0.279344	0.0813549	5	5
ATF2	P1P2	0.0785864	-0.167126	5	5
ATF3	P1P2	0.577527	-0.0564745	5	5
ATF4	P1P2	0.574991	0.0798798	5	5
ATF5	P1P2	0.000286385	-0.495704	5	5
ATF6	P1P2	0.772559	-0.220722	5	5
ATF6B	P1P2	0.855838	-0.122845	5	5
ATF7	P1P2	0.890966	0.037219	5	5
ATF7IP	P1	0.00130148	-0.432042	5	5
ATF7IP2	P1P2	0.791583	0.0501385	5	5
ATG10	P1P2	0.921718	0.0692646	5	5
ATG12	P1P2	0.900765	-0.142927	5	5
ATG13	P1P2	0.258607	-0.175106	5	5
ATG14	P1P2	0.806254	-0.0612253	5	5
ATG16L1	P1P2	0.364989	0.143958	5	5
ATG16L2	P1P2	0.639032	0.0301191	5	5
ATG2A	P1P2	0.466903	0.0876849	5	5
ATG2B	P1P2	0.156463	-0.20011	5	5
ATG3	P1P2	0.810092	-0.0281694	5	5
ATG4A	P1P2	0.0700173	0.230596	5	5
ATG4B	P1P2	0.253079	0.117423	5	5
ATG4C	P1P2	0.0404814	-0.244751	5	5
ATG4D	P1P2	0.133065	0.219597	5	5
ATG5	P1P2	0.436141	-0.0415815	5	5
ATG7	P1P2	0.346495	-0.145819	5	5
ATG9A	P1P2	0.308579	0.103805	5	5
ATG9B	P1P2	0.685742	-0.026284	5	5
ATHL1	P1P2	0.635495	0.0361225	5	5
ATIC	P1P2	0.364989	0.228596	5	5
ATL1	P1P2	0.0425442	-0.219492	5	5
ATL2	P1P2	0.0245351	-0.275931	5	5
ATL3	P1P2	0.922374	0.0262045	5	5
ATM	P1P2	0.540047	0.108884	5	5
ATMIN	P1P2	0.471975	0.0792101	5	5
ATN1	P1P2	0.00463073	-0.312842	5	5
ATOH1	P1P2	0.801143	0.0146548	5	5
ATOH7	P1P2	0.805614	0.0821935	5	5
ATOH8	P1P2	0.530262	0.0595684	5	5
ATOX1	P1P2	0.0115876	0.372181	5	5
ATP10A	P1P2	0.581766	0.361916	5	5
ATP10B	P1P2	0.432743	-0.0680321	5	5
ATP10D	P1P2	0.186134	-0.18993	5	5
ATP11A	P1P2	0.653859	-0.0629715	5	5
ATP11B	P1P2	0.382735	0.0916535	5	5
ATP11C	ENST00000361648.2	0.00575426	0.306818	5	5
ATP12A	P1P2	0.302344	0.233613	5	5
ATP13A1	P1P2	0.932873	-0.0270054	5	5
ATP13A2	P1P2	0.332303	0.177477	5	5
ATP13A3	P1P2	0.624932	0.0862539	5	5
ATP13A4	P1P2	0.0814329	0.407686	5	5
ATP13A5	P1P2	0.305451	0.421167	5	5
ATP1A1	P1P2	0.283772	0.139802	5	5
ATP1A2	P1	0.0742008	-0.23788	5	5
ATP1A3	P1P2	0.296957	-0.158127	5	5
ATP1A4	P1	0.197661	-0.113607	5	5
ATP1B1	P1P2	0.345228	-0.162963	5	5
ATP1B2	P1P2	0.839021	0.390304	5	5
ATP1B3	P1P2	0.102206	-0.258403	5	5
ATP1B4	P1P2	0.514689	-0.168262	5	5
ATP2A1	P1P2	0.00680709	-0.424869	5	5
ATP2A2	P1P2	0.341862	-0.0383215	5	5
ATP2A3	P1P2	0.976283	0.0458802	5	5
ATP2B1	P1P2	0.288217	-0.122615	4	4
ATP2B2	P2	0.736173	0.0840317	5	5
ATP2B3	P1P2	0.443474	-0.109135	5	5
ATP2B4	P1P2	0.33613	-0.152809	4	4
ATP2C1	P1P2	0.0312654	0.360146	5	5
ATP2C2	P1P2	0.0290058	0.282926	5	5
ATP4A	P2	0.519497	-0.102344	5	5
ATP4B	P1P2	0.950615	-0.00782191	5	5
ATP5A1	P1	0.400075	-0.123108	5	5
ATP5B	P1P2	0.310939	-0.0753637	5	5
ATP5C1	P1P2	0.587441	0.181875	5	5
ATP5D	P1P2	0.507257	-0.508126	5	5
ATP5E	P1P2	0.917129	-0.0110026	5	5
ATP5F1	P1P2	0.766247	0.0418139	5	5
ATP5G1	P1P2	0.713261	0.030063	5	5
ATP5G2	P1P2	0.588009	-0.0261932	5	5
ATP5G3	P1P2	0.663421	-0.0619154	5	5
ATP5H	P1P2	0.899457	-0.095917	5	5
ATP5I	P1P2	0.801143	-0.0609176	5	5
ATP5J	P1P2	0.0848093	0.266205	5	5
ATP5J2	P1P2	0.0479531	0.238467	5	5
ATP5J2-PTCD1	P1	0.0406433	0.259908	5	5
ATP5L	P1P2	0.162091	0.157452	5	5
ATP5L2	ENST00000505920.1	0.853246	-0.0390796	5	5
ATP5O	P1P2	0.812654	-0.0437528	5	5
ATP5S	P1P2	0.378697	0.394526	5	5
ATP5SL	P1P2	0.164334	-0.359369	5	5
ATP6AP1	P1P2	0.000984461	0.537627	5	5
ATP6AP1L	P1P2	0.339352	0.175164	5	5
ATP6AP2	P1P2	0.00207996	0.405842	5	5
ATP6V0A1	P1P2	0.206124	0.202646	5	5
ATP6V0A2	P1P2	0.532971	0.0622497	5	5
ATP6V0A4	P2	0.302731	-0.117358	5	5
ATP6V0B	P1P2	0.957522	-0.00475962	5	5
ATP6V0C	P1P2	0.043997	0.210305	5	5
ATP6V0D1	P1P2	0.608655	0.171321	5	5
ATP6V0D2	P1P2	0.94404	0.0430484	5	5
ATP6V0E1	P1P2	0.355022	0.133035	5	5
ATP6V0E2	P1P2	0.151691	-0.187451	5	5
ATP6V1A	P1P2	0.00110347	0.530215	5	5
ATP6V1B1	P1P2	0.913853	0.00995917	5	5
ATP6V1B2	P1P2	0.410326	0.122062	5	5
ATP6V1C1	P1P2	0.212717	0.273661	5	5
ATP6V1C2	P1P2	0.677867	-0.0552007	5	5
ATP6V1D	P1P2	0.874021	-0.000280498	5	5
ATP6V1E1	P1P2	0.0792903	-0.276536	5	5
ATP6V1E2	P1P2	0.233084	0.215253	5	5
ATP6V1F	P1P2	0.382285	-0.0526994	5	5
ATP6V1G1	P1P2	0.513092	0.173733	5	5
ATP6V1G2	P1P2	0.0206741	-0.293704	5	5
ATP6V1G3	P1P2	0.0670084	-0.347348	5	5
ATP6V1H	P1P2	0.344384	-0.157872	5	5
ATP7A	P1P2	0.113786	0.247155	5	5
ATP7B	P1P2	0.370699	-0.133077	5	5
ATP8A1	P1P2	0.891618	0.0527003	5	5
ATP8A2	P1P2	0.897497	0.020697	5	5
ATP8B1	P1P2	0.218997	0.170223	5	5
ATP8B2	P1	0.437114	-0.0131642	5	5
ATP8B3	P1P2	0.726855	-0.0428363	5	5
ATP8B4	P1P2	0.966407	0.0262268	5	5
ATP9A	P1P2	0.449886	-0.149285	5	5
ATP9B	P1P2	0.515222	-0.0910904	5	5
ATPAF1	P1P2	0.679681	0.0625414	5	5
ATPAF2	P1P2	0.955877	-0.0800265	5	5
ATPIF1	P1P2	0.226676	0.0613539	5	5
ATR	P1P2	0.0258805	-0.511801	5	5
ATRAID	P1P2	0.268481	-0.15398	5	5
ATRIP	P1P2	0.0266614	-0.401185	5	5
ATRN	P1P2	0.961141	-0.320786	5	5
ATRNL1	P1P2	0.603463	0.030984	5	5
ATRX	P1P2	0.480667	0.0171574	5	5
ATXN1	P1P2	0.699758	0.0570241	5	5
ATXN10	P1P2	0.25171	-0.13677	5	5
ATXN1L	P1P2	0.483624	-0.0760203	4	4
ATXN2	P1P2	0.00902329	-0.578942	5	5
ATXN2L	P1P2	0.311334	-0.448917	5	5
ATXN3	P1P2	0.277148	-0.0984215	5	5
ATXN3L	P1P2	0.825491	-0.161175	5	5
ATXN7	ENST00000538065.1	0.718194	0.126326	5	5
ATXN7L1	P1P2	0.00852262	-0.356511	4	4
ATXN7L2	P1P2	0.804336	-0.0510332	5	5
ATXN7L3	P1P2	0.340605	0.186519	5	5
ATXN7L3B	P1P2	0.140025	0.179668	5	5
AUH	P1P2	0.990117	-0.00914519	5	5
AUNIP	P1P2	0.339769	0.0324649	5	5
AUP1	P1P2	0.725616	-0.0118616	5	5
AURKA	P1P2	0.0250658	0.258677	5	5
AURKAIP1	P1P2	0.265988	-0.147783	5	5
AURKB	P1P2	0.493084	-0.0180504	5	5
AURKC	P1P2	0.179622	0.213344	5	5
AUTS2	P1P2	0.345228	0.135135	5	5
AVEN	P1P2	0.537865	-0.320906	5	5
AVIL	P1P2	0.593998	0.0740974	5	5
AVL9	P1P2	0.742719	0.0191218	5	5
AVP	P1P2	0.073534	-0.224502	5	5
AVPI1	P1P2	0.20642	0.121234	5	5
AVPR1A	P1P2	0.423596	0.112145	5	5
AVPR1B	P1P2	0.42936	-0.0503026	5	5
AVPR2	P1P2	0.992752	0.0471187	5	5
AWAT1	P1P2	0.794767	-0.0405848	5	5
AWAT2	P1P2	0.786498	-0.0308675	5	5
AXDND1	P1P2	0.325349	0.155606	5	5
AXIN1	P1P2	0.601737	0.152114	5	5
AXIN2	P2	0.160855	-0.090513	5	5
AXL	P1P2	0.833216	0.0109375	5	5
AZGP1	P1P2	0.90796	0.0496855	5	5
AZI1	P1P2	0.769401	-0.0125508	5	5
AZI2	P1P2	0.153349	-0.170468	5	5
AZIN1	P1P2	0.591998	0.0243472	5	5
AZU1	P2	0.285631	0.094615	5	5
B2M	P1	0.190013	0.223434	5	5
B3GALNT1	P1P2	0.407048	0.0021312	5	5
B3GALNT2	P1P2	0.522177	-0.0069814	5	5
B3GALT1	P1P2	0.124745	0.216647	5	5
B3GALT2	P1P2	0.293528	-0.11624	5	5
B3GALT4	P1P2	0.224462	0.151222	5	5
B3GALT5	ENST00000343118.4,ENST00000398714.2	0.238303	-0.232973	5	5
B3GALT6	P1P2	0.254109	-0.134927	5	5
B3GALTL	P1P2	0.313311	-0.115805	5	5
B3GAT1	P1P2	0.92959	0.0513137	5	5
B3GAT2	P1P2	0.0537232	-0.297919	5	5
B3GAT3	P1P2	0.612127	0.148234	5	5
B3GNT1	P1P2	0.33354	-0.242497	5	5
B3GNT2	P1P2	0.821635	0.0988629	5	5
B3GNT3	P1P2	0.515222	-0.0506486	5	5
B3GNT4	P1P2	0.407983	0.129034	5	5
B3GNT5	P1P2	0.0483271	0.46122	5	5
B3GNT6	P1P2	0.108417	0.269298	5	5
B3GNT7	P1P2	0.0668239	0.178255	5	5
B3GNT8	P1P2	0.0727402	0.230131	5	5
B3GNT9	P1P2	0.480153	-0.0526632	5	5
B3GNTL1	P1	0.749284	-0.0166563	5	5
B4GALNT1	P1P2	0.35245	-0.0795357	5	5
B4GALNT2	P1P2	0.0368326	-0.31362	5	5
B4GALNT3	P1P2	0.609811	-0.0478056	5	5
B4GALNT4	P1P2	0.530803	0.093536	5	5
B4GALT1	P1P2	0.928934	0.0950641	5	5
B4GALT2	P1P2	0.241607	0.131135	5	5
B4GALT3	P1P2	0.247634	-0.188324	5	5
B4GALT4	P1P2	0.145883	-0.166545	5	5
B4GALT5	P1P2	0.769401	-0.0297029	5	5
B4GALT6	P1P2	0.239291	-0.141692	5	5
B4GALT7	P1P2	0.874021	-0.141175	5	5
B9D1	P1P2	0.953246	0.0170085	5	5
B9D2	P1P2	0.287124	0.177381	5	5
BAALC	P1P2	0.805614	0.0191135	5	5
BAAT	P1	0.720974	-0.0122406	5	5
BABAM1	P1P2	0.0364614	-0.274975	5	5
BACE1	P1P2	0.822277	-0.00429009	5	5
BACE2	P1P2	0.996047	0.0716369	5	5
BACH1	P1P2	0.673038	0.040839	5	5
BACH2	P1P2	0.750537	-0.0245587	5	5
BAD	P1P2	0.801143	0.0381802	5	5
BAG1	P1P2	0.756181	-0.0401609	5	5
BAG2	P1P2	0.582899	0.165726	5	5
BAG3	P1P2	0.635495	0.0269575	5	5
BAG4	P1P2	0.17802	0.127553	5	5
BAG5	P1P2	0.198237	-0.216067	5	5
BAG6	P1P2	0.654455	-0.0547721	5	5
BAGE	P1P2	0.154302	0.169995	5	5
BAGE3	P1P2	0.458851	0.0753801	5	5
BAGE4	P1P2	0.458851	0.0753801	5	5
BAGE5	P1P2	0.458851	0.0753801	5	5
BAHCC1	P1P2	0.497261	0.00344537	5	5
BAHD1	P1P2	0.0101734	0.307126	5	5
BAI1	P1P2	0.297914	0.00470188	5	5
BAI2	P1P2	0.480768	-0.0240509	3	3
BAI3	P1P2	0.660427	0.181601	5	5
BAIAP2	P1P2	0.30215	-0.140888	5	5
BAIAP2L1	P1P2	0.845481	-0.0546676	5	5
BAIAP2L2	P2	0.524865	0.116757	5	5
BAIAP3	P1P2	0.932873	0.0729312	5	5
BAK1	P1P2	0.915164	-0.0327686	5	5
BAMBI	P1P2	0.0987016	0.698442	5	5
BANF1	P1P2	0.767509	-0.0388921	5	5
BANF2	P1P2	0.679681	-0.00560127	5	5
BANK1	P1P2	0.641395	0.0919036	5	5
BANP	P1P2	0.237975	-0.209048	5	5
BAP1	P1P2	0.0119743	-0.569424	5	5
BARD1	P1P2	0.00572522	0.33723	5	5
BARHL1	P1P2	0.850656	-0.0189394	5	5
BARHL2	P1P2	0.320096	0.130455	5	5
BARX1	P1P2	0.894883	0.159787	5	5
BARX2	P1P2	0.45785	0.11861	5	5
BASP1	P1P2	0.526481	-0.087755	5	5
BATF	P1P2	0.356743	0.102898	5	5
BATF2	P1P2	0.846774	0.0221193	5	5
BATF3	P1P2	0.0959513	0.229642	5	5
BAX	P1P2	0.794767	-0.0452459	5	5
BAZ1A	P1P2	0.609811	0.0783829	5	5
BAZ1B	P1P2	0.590287	-0.129461	5	5
BAZ2A	P2	0.0323839	0.369199	5	5
BAZ2B	P1P2	0.337684	-0.103196	5	5
BBC3	P1P2	0.407515	-0.0753382	5	5
BBIP1	P1P2	0.306622	-0.273945	5	5
BBOX1	P2	0.098449	0.201784	5	5
BBS1	P1P2	0.549371	-0.129442	5	5
BBS10	P1P2	0.314502	-0.251415	5	5
BBS12	P1P2	0.17643	-0.230424	5	5
BBS2	P1P2	0.132426	0.543551	5	5
BBS4	P1P2	0.91844	-0.0699135	5	5
BBS5	P1P2	0.0088934	-0.395921	5	5
BBS7	P1P2	0.38004	0.196244	5	5
BBS9	P1P2	0.983529	0.126014	5	5
BBX	P1P2	0.0101734	0.439709	5	5
BCAM	P1P2	0.921718	0.155641	5	5
BCAN	P1P2	0.672435	-0.307356	5	5
BCAP29	P1P2	0.117416	-0.3479	5	5
BCAP31	P1P2	0.394091	-0.102336	5	5
BCAR1	P1	0.225093	-0.122655	5	5
BCAR3	P2	0.610969	0.0408535	5	5
BCAS1	ENST00000395961.3	0.883138	0.051331	5	5
BCAS2	P1P2	0.00165358	0.69025	5	5
BCAS3	P1P2	0.561554	-0.0391573	5	5
BCAS4	P1P2	0.0283822	-0.230747	4	4
BCAT1	P1P2	0.89423	0.0594345	5	5
BCAT2	P1P2	0.940097	-0.129318	5	5
BCCIP	P1P2	0.021317	0.274313	5	5
BCDIN3D	P1P2	0.831284	-0.0145839	5	5
BCHE	P1P2	0.7956	0.0210265	4	4
BCKDHA	P1	0.33148	0.215628	5	5
BCKDHB	P1P2	0.340605	0.208786	5	5
BCKDK	P1P2	0.0545485	-0.284615	5	5
BCL10	P1P2	0.157674	-0.178888	5	5
BCL11A	P1P2	0.427434	-0.085592	5	5
BCL11B	P1P2	0.190013	0.146549	5	5
BCL2	P1P2	0.639032	0.00636327	5	5
BCL2A1	P1P2	0.750537	-0.0244322	5	5
BCL2L1	P1	0.379144	0.0715547	5	5
BCL2L10	P1P2	0.445934	-0.058876	5	5
BCL2L11	P1	0.45187	0.122598	5	5
BCL2L12	P1P2	0.782055	-0.0491657	5	5
BCL2L13	P1P2	0.691214	-0.0574687	5	5
BCL2L14	P2	0.370699	0.152571	5	5
BCL2L15	P1P2	0.590857	-0.108084	5	5
BCL2L2	P1P2	0.902726	-0.0467105	5	5
BCL2L2-PABPN1	P1P2	0.677262	0.0526918	5	5
BCL3	P1P2	0.252394	-0.157079	5	5
BCL6	P1P2	0.781421	0.0449358	5	5
BCL6B	P1P2	0.89717	0.11625	5	5
BCL7A	P1P2	0.208803	-0.0797974	5	5
BCL7B	P1P2	0.0623464	-0.272912	5	5
BCL7C	P1P2	0.319293	0.813558	5	5
BCL9	P1P2	0.109396	0.180825	4	4
BCL9L	P1P2	0.00310467	-0.375118	5	5
BCLAF1	P1P2	0.862323	-0.025621	5	5
BCMO1	P1P2	0.957193	-0.0767099	5	5
BCO2	P1P2	0.0956221	0.157147	5	5
BCOR	P1P2	0.147492	-0.102314	5	5
BCORL1	P1P2	0.915164	0.0165761	5	5
BCR	P1P2	0.706498	0.119265	5	5
BCS1L	P1P2	0.0878364	-0.29154	5	5
BDH1	P1	0.174064	0.192675	5	5
BDH2	P1P2	0.342282	0.175491	5	5
BDKRB1	P1P2	0.683921	-0.111181	5	5
BDKRB2	P1P2	0.597718	0.0564732	5	5
BDNF	P1P2	0.375129	-0.128813	5	5
BDP1	P1P2	0.497261	-0.0723231	5	5
BEAN1	P1P2	0.274808	0.136591	4	4
BECN1	P1P2	0.775088	0.0456157	5	5
BEGAIN	P2	0.381386	-0.0622076	5	5
BEND2	P1P2	0.362372	0.0681729	5	5
BEND3	P1P2	0.383186	0.132781	5	5
BEND4	P1P2	0.659829	0.249289	5	5
BEND5	P1P2	0.394246	-0.109228	4	4
BEND6	P1P2	0.108599	0.421057	5	5
BEND7	P1P2	0.291634	0.118163	5	5
BEST1	P2	0.278611	-0.840566	5	5
BEST2	P1P2	0.643761	-0.0282107	5	5
BEST3	P1P2	0.0794317	-0.358367	5	5
BEST4	P1P2	0.969698	-0.0679158	5	5
BET1	P1P2	0.41362	-0.111938	5	5
BET1L	P1P2	0.905343	-0.0038648	5	5
BEX1	P1P2	0.961141	-0.0574993	5	5
BEX2	P1P2	0.0824487	-0.175736	5	5
BEX4	P1P2	0.225409	-0.0725774	5	5
BEX5	P1P2	0.382285	0.0989081	5	5
BFAR	P1P2	0.426472	0.105382	5	5
BFSP1	P1	0.193668	0.221805	5	5
BFSP2	P1P2	0.8165	0.030371	5	5
BGLAP	P1P2	0.435654	0.135309	5	5
BGN	P1P2	0.812654	-0.0585534	5	5
BHLHA15	P1P2	0.609811	-0.0533803	5	5
BHLHA9	P1P2	0.861674	0.0644828	5	5
BHLHB9	P1P2	0.479896	0.165838	5	5
BHLHE22	P1P2	0.12761	-0.279635	5	5
BHLHE23	P1P2	0.450878	-0.102361	5	5
BHLHE40	P1P2	0.287872	-0.0963243	5	5
BHLHE41	P1P2	0.383636	-0.132338	5	5
BHMT	P1P2	0.497261	0.0794994	5	5
BHMT2	P1P2	0.306231	-0.172775	5	5
BICC1	P1P2	0.326163	-0.180929	5	5
BICD1	P1P2	0.874672	-0.0154774	5	5
BICD2	P1P2	0.150516	0.257766	5	5
BID	P1P2	0.720665	-0.0545136	5	5
BIK	P1P2	0.0920607	-0.301849	5	5
BIN1	P1P2	0.230185	0.17035	5	5
BIN2	P1P2	0.724996	0.070715	5	5
BIN3	P1P2	0.821635	0.000317951	5	5
BIRC2	P1P2	0.122131	0.216191	5	5
BIRC3	P1P2	0.340605	0.20766	5	5
BIRC5	P1P2	0.213628	-0.209693	5	5
BIRC6	P1P2	0.870769	-0.0111137	5	5
BIRC7	P1P2	0.790947	0.0421095	5	5
BIRC8	P1P2	0.598865	-0.0136061	5	5
BIVM	P1	0.778253	0.109067	5	5
BIVM-ERCC5	ENST00000602836.1	0.492043	-0.119522	5	5
BLCAP	P1P2	0.0518048	-0.342749	5	5
BLID	ENST00000560104.1	0.924341	0.0480293	5	5
BLK	P1P2	0.38499	0.0898684	5	5
BLM	P1P2	0.746781	0.0508565	5	5
BLMH	P1P2	0.335194	-0.192413	5	5
BLNK	P1P2	0.532429	0.0807995	5	5
BLOC1S1	P1P2	0.721902	0.0352775	5	5
BLOC1S2	P1P2	0.119167	-0.24866	5	5
BLOC1S3	P1	0.770033	-0.00232177	5	5
BLOC1S4	P1P2	0.427915	0.0260547	5	5
BLOC1S5	P1P2	0.351595	0.150157	5	5
BLOC1S6	P1P2	0.372025	-0.0930802	5	5
BLVRA	P2	0.676658	-0.230079	5	5
BLVRB	P1P2	0.0367581	-0.239542	5	5
BLZF1	P1P2	0.114164	-0.302254	5	5
BMF	P1P2	0.857134	0.00521622	5	5
BMI1	P1P2	0.902072	-0.0596279	5	5
BMP1	P1P2	0.463371	0.076387	5	5
BMP10	P1P2	0.26007	0.177184	4	4
BMP15	ENST00000252677.3	0.326977	-0.0537305	5	5
BMP2	P2	0.361503	0.15156	5	5
BMP2K	P1P2	0.713261	0.20442	5	5
BMP3	P1P2	0.110245	0.300751	5	5
BMP4	P1	0.470958	0.0980912	5	5
BMP5	P1P2	0.945355	0.205213	5	5
BMP6	P1P2	0.019698	0.353979	5	5
BMP7	P1P2	0.686956	0.0162678	5	5
BMP8A	P1P2	0.674244	-0.130341	5	5
BMP8B	P1P2	0.724377	-0.00794395	5	5
BMPER	P1P2	0.96509	-0.0212829	5	5
BMPR1A	P1P2	0.781421	-0.0578228	5	5
BMPR1B	P1P2	0.604039	-0.0433122	5	5
BMPR2	P1P2	0.244942	-0.153506	5	5
BMS1	P1P2	0.000284105	0.696827	5	5
BMX	P1P2	0.169916	0.169195	5	5
BNC1	P1P2	0.718194	0.0803508	5	5
BNC2	P1P2	0.995388	-0.0393354	5	5
BNIP1	P1P2	0.82292	-0.0375329	5	5
BNIP2	P1P2	0.215458	-0.386572	5	5
BNIP3	P1P2	0.769401	0.0159784	5	5
BNIP3L	P1P2	0.471975	0.106579	5	5
BNIPL	P1P2	0.460355	0.145871	5	5
BOC	P1P2	0.806307	0.0318372	4	4
BOD1	P1P2	0.321304	0.139839	5	5
BOD1L1	P1	0.0165169	-0.446051	5	5
BOD1L2	P1P2	0.487372	-0.0818593	5	5
BOK	P1P2	0.0545485	-0.380923	5	5
BOLA1	P2	0.258607	0.222695	5	5
BOLA2	ENST00000330978.3	0.61039	-0.0458177	5	5
BOLA2B	ENST00000305321.4	0.61039	-0.0458177	5	5
BOLA3	P1P2	0.193385	0.248635	5	5
BOLL	P1P2	0.466398	0.0727998	5	5
BOP1	P1	0.0303062	0.798024	5	5
BORA	P1P2	0.413149	0.0845635	5	5
BPGM	P1P2	0.707726	0.0972268	5	5
BPHL	P1P2	0.631378	-0.0466617	5	5
BPI	P1P2	0.177755	-0.138765	5	5
BPIFA1	P2	0.327997	0.228361	5	5
BPIFA2	P1P2	0.309365	0.106482	5	5
BPIFA3	P1P2	0.562668	0.033198	5	5
BPIFB1	P1P2	0.900111	0.0410988	5	5
BPIFB2	P1P2	0.0774707	0.53903	5	5
BPIFB3	ENST00000375494.3	0.745531	-0.0333924	5	5
BPIFB4	P1P2	0.789039	0.029095	5	5
BPIFB6	P1P2	0.627273	-0.0603982	5	5
BPIFC	P1P2	0.158403	0.174826	5	5
BPNT1	P1P2	0.0567653	-0.28364	5	5
BPTF	P1P2	0.125559	-0.217082	5	5
BPY2	ENST00000331070.3,ENST00000382585.1	0.553233	0.055338	5	5
BPY2B	ENST00000382392.1	0.553233	0.055338	5	5
BPY2C	ENST00000382287.1	0.553233	0.055338	5	5
BRAF	P1P2	0.990053	-0.0174078	4	4
BRAP	P1P2	0.0102953	0.254679	5	5
BRAT1	P1P2	0.425992	-0.020209	5	5
BRCA1	P1P2	0.016704	0.361093	5	5
BRCA2	P1P2	0.0147789	0.385562	5	5
BRCC3	P1P2	0.530262	0.206154	5	5
BRD1	P1P2	0.507257	-0.209376	5	5
BRD2	P1	0.00642761	-0.555683	5	5
BRD3	P1P2	0.594855	0.0723744	5	5
BRD4	ENST00000263377.2,ENST00000371835.4	0.886398	-0.20032	5	5
BRD7	P1P2	0.817141	0.0171642	5	5
BRD8	P1P2	0.343122	0.215788	5	5
BRD9	P1P2	0.087683	-0.296404	5	5
BRDT	P1P2	0.641986	-0.103914	5	5
BRE	P1P2	0.858106	0.0975521	5	5
BRF1	P1P2	0.113409	-0.279301	5	5
BRF2	P1P2	0.904035	0.0203139	5	5
BRI3	P1P2	0.0316235	-0.395803	5	5
BRI3BP	P1P2	0.427915	0.155159	5	5
BRICD5	P1P2	0.18586	-0.348024	5	5
BRINP1	P1P2	0.549922	0.134012	5	5
BRINP2	P1P2	0.0384268	0.372425	5	5
BRINP3	P1	0.206717	0.184091	5	5
BRIP1	P1P2	0.000947511	0.604861	5	5
BRIX1	P1P2	0.00965215	0.584885	5	5
BRK1	P1P2	0.318091	-0.163071	5	5
BRMS1	P1P2	0.304283	-0.108808	5	5
BRMS1L	P1P2	0.578092	0.0203127	5	5
BROX	P1P2	0.261753	0.205476	5	5
BRPF1	P1P2	0.0122289	-0.491339	5	5
BRPF3	P1P2	0.361503	0.0791666	5	5
BRS3	P1P2	0.492563	0.156868	5	5
BRSK1	P1P2	0.370699	-0.109458	5	5
BRSK2	P1P2	0.042334	0.310837	5	5
BRWD1	P1P2	0.794767	-0.0861754	5	5
BRWD3	P1P2	0.841603	0.0328263	5	5
BSCL2	P2	0.265634	0.155403	5	5
BSDC1	P1P2	0.895537	0.0610506	5	5
BSG	P1P2	0.746781	-0.00565713	5	5
BSN	P1P2	0.0443013	-0.331555	5	5
BSND	P1P2	0.228904	-0.201188	5	5
BSPH1	P1P2	0.909195	0.0544803	4	4
BSPRY	P1P2	0.0568727	-0.238939	5	5
BST1	P1P2	0.19282	-0.0222542	5	5
BST2	P1P2	0.264925	0.564238	5	5
BSX	P1P2	0.480153	0.0893107	5	5
BTAF1	P1P2	0.0153802	-0.206786	5	5
BTBD1	P1P2	0.310545	-0.25713	5	5
BTBD10	P1	0.240943	0.129199	5	5
BTBD11	P2	0.555446	0.158628	5	5
BTBD16	ENST00000260723.4,ENST00000368994.2	0.152163	-0.199425	5	5
BTBD17	P1P2	0.361937	-0.220075	5	5
BTBD18	ENST00000436147.3	0.572258	-0.194399	4	4
BTBD19	P1P2	0.332892	-0.262494	4	4
BTBD2	P1P2	0.23147	-0.184029	5	5
BTBD3	P1P2	0.194519	-0.180266	5	5
BTBD6	P1P2	0.437602	0.101822	5	5
BTBD7	P1P2	0.113598	0.244261	5	5
BTBD8	P1P2	0.233408	-0.146977	5	5
BTBD9	P1P2	0.934842	-0.0668821	5	5
BTC	P1P2	0.761209	0.107268	5	5
BTD	P1P2	0.703431	-0.0281762	5	5
BTF3	P1P2	0.459352	-0.140906	5	5
BTF3L4	P1P2	0.136511	-0.23111	5	5
BTG1	P1P2	0.249666	-0.025983	5	5
BTG2	P1P2	0.691214	0.0524205	5	5
BTG3	P1P2	0.256178	0.198504	5	5
BTG4	P1P2	0.894883	-0.0913262	5	5
BTK	P1P2	0.634906	-0.0275258	5	5
BTLA	P1P2	0.252052	0.24357	5	5
BTN1A1	ENST00000244513.6	0.88966	-0.0580483	5	5
BTN2A1	P1P2	0.070273	0.190709	5	5
BTN2A2	P1P2	0.738042	0.0146096	5	5
BTN3A1	P1P2	0.606922	-0.0596069	5	5
BTN3A2	P1P2	0.368497	-0.206898	5	5
BTN3A3	P1P2	0.807533	0.0292473	5	5
BTNL2	P1P2	0.593712	0.0270172	5	5
BTNL3	P1P2	0.456351	0.108717	5	5
BTNL8	P1P2	0.0625788	-0.385625	5	5
BTNL9	P2	0.318892	-0.160889	5	5
BTRC	P1P2	0.811373	-0.00525171	5	5
BUB1	P1P2	0.810092	0.0955462	5	5
BUB1B	P1P2	0.0875299	-0.18783	5	5
BUB3	P1P2	0.0404007	0.259887	5	5
BUD13	P1P2	0.000507804	1.03266	5	5
BUD31	P1P2	0.234057	-0.0328007	5	5
BVES	P1P2	0.834505	0.00397834	5	5
BYSL	P1P2	0.344806	0.179053	5	5
BZRAP1	P1P2	0.0869193	-0.197939	5	5
BZW1	P1P2	0.0933433	-0.278859	5	5
BZW2	P1P2	0.40425	-0.104942	5	5
C10orf10	P1P2	0.118581	-0.22864	5	5
C10orf105	P1P2	0.842895	0.0397999	5	5
C10orf107	P1P2	0.7956	0.0395515	4	4
C10orf11	ENST00000372499.1	0.332715	-0.0928054	5	5
C10orf111	P1P2	0.260002	0.219063	5	5
C10orf112	ENST00000454679.2	0.119559	-0.17325	5	5
C10orf113	ENST00000529198.1,ENST00000534331.1	0.0251194	-0.275806	5	5
C10orf118	P2	0.156222	0.250224	5	5
C10orf12	ENST00000286067.2	0.728757	-0.0263559	4	4
C10orf120	P1P2	0.832572	0.167805	5	5
C10orf126	ENST00000375520.1	0.267411	-0.224542	5	5
C10orf128	P1P2	0.691214	-0.165977	5	5
C10orf129	P1P2	0.560381	-0.0906994	4	4
C10orf131	P1P2	0.984188	0.0762641	5	5
C10orf137	P1P2	0.432743	0.111905	5	5
C10orf2	P1P2	0.491003	-0.106771	5	5
C10orf25	P1P2	0.608655	0.296026	5	5
C10orf32	P1P2	0.132214	0.0898304	5	5
C10orf35	P1P2	0.232115	0.133357	5	5
C10orf53	P1P2	0.829352	-0.151568	5	5
C10orf54	P1P2	0.801143	0.0691142	5	5
C10orf55	P1P2	0.678471	-0.028316	5	5
C10orf62	P1P2	0.769086	-0.102758	5	5
C10orf67	P1P2	0.111169	0.586441	5	5
C10orf71	P1P2	0.352023	0.168361	5	5
C10orf76	P1P2	0.557109	-0.0649605	5	5
C10orf82	P1P2	0.0889163	-0.452711	5	5
C10orf88	P1P2	0.189456	-0.902642	5	5
C10orf90	ENST00000284694.7	0.967065	0.0101784	5	5
C10orf91	P1P2	0.100655	0.242715	5	5
C10orf95	P1P2	0.649693	-0.0550824	5	5
C10orf99	P1P2	0.953903	0.0588817	5	5
C11orf1	P1P2	0.935499	-0.140982	5	5
C11orf16	P1P2	0.342666	0.677499	4	4
C11orf21	P1P2	0.359334	-0.146885	5	5
C11orf24	P1P2	0.203764	-0.134754	5	5
C11orf30	P1P2	0.204646	0.163111	5	5
C11orf31	P1P2	0.338934	0.156989	5	5
C11orf34	P1P2	0.624841	0.0443914	4	4
C11orf35	P1P2	0.631378	-0.102876	5	5
C11orf40	ENST00000307616.1	0.113759	0.153095	4	4
C11orf42	P1P2	0.494648	-0.0604079	5	5
C11orf44	ENST00000317019.2	0.421209	-0.0962747	5	5
C11orf45	P1	0.777133	0.0679917	4	4
C11orf48	P2	0.629031	0.00125957	5	5
C11orf49	P1P2	0.417404	0.12238	5	5
C11orf52	P1	0.287872	-0.0878951	5	5
C11orf53	P1P2	0.741783	0.106001	5	5
C11orf54	P1P2	0.342702	0.197	5	5
C11orf57	P1P2	0.414092	-0.0172131	5	5
C11orf58	P1P2	0.132639	-0.694541	5	5
C11orf63	P1P2	0.703431	-0.0127271	5	5
C11orf65	P1P2	0.0185015	0.22695	4	4
C11orf68	P1P2	0.972991	-0.0342634	5	5
C11orf70	P1P2	0.767509	-0.124546	5	5
C11orf71	P1P2	0.773823	0.0435914	5	5
C11orf73	P1P2	0.659231	-0.0653801	5	5
C11orf74	P1P2	0.813935	0.0340085	5	5
C11orf80	P1P2	0.573201	0.0382113	4	4
C11orf82	P1P2	0.904689	0.0287861	5	5
C11orf83	P1P2	0.356312	0.151939	5	5
C11orf84	P1P2	0.687544	0.0985547	4	4
C11orf85	P1P2	0.898804	-0.0241544	5	5
C11orf86	P1P2	0.76877	-0.00938297	5	5
C11orf87	P1P2	0.779966	-0.0251504	4	4
C11orf88	P1P2	0.744906	-0.0591992	5	5
C11orf91	P1P2	0.0759577	-0.177424	5	5
C11orf94	P1P2	0.15938	-0.310055	5	5
C11orf95	P1P2	0.844188	-0.065257	5	5
C11orf96	P1P2	0.585168	0.0271315	5	5
C12orf10	P1P2	0.0250658	-0.330758	5	5
C12orf23	P1P2	0.915164	0.00312961	5	5
C12orf29	P1P2	0.549371	0.136899	5	5
C12orf39	P2	0.149347	-0.182279	5	5
C12orf4	P1P2	0.774456	0.0314576	5	5
C12orf40	P1P2	0.0842141	-0.725176	5	5
C12orf42	ENST00000378113.2,ENST00000548883.1	0.738042	-0.108778	5	5
C12orf43	P1P2	0.16559	-0.190008	5	5
C12orf44	P1P2	0.691823	-0.037833	5	5
C12orf45	P1P2	0.0317218	0.0670806	5	5
C12orf49	P1P2	0.558218	0.123299	5	5
C12orf5	P1P2	0.0297429	-0.244194	5	5
C12orf50	P1P2	0.324943	0.282506	5	5
C12orf52	P1P2	0.057738	-0.488384	5	5
C12orf54	P1P2	0.443643	0.113367	4	4
C12orf55	P1P2	0.640508	0.0600053	5	5
C12orf56	P1P2	0.908463	-0.00645346	4	4
C12orf57	P1P2	0.0303693	-0.260471	5	5
C12orf60	P1P2	0.33148	0.213454	5	5
C12orf61	P1P2	0.290107	-0.122383	4	4
C12orf65	P1P2	0.609811	-0.330105	5	5
C12orf66	P1P2	0.384539	-0.118722	5	5
C12orf68	P1P2	0.398689	0.194065	5	5
C12orf71	ENST00000429849.2	0.464378	0.680004	5	5
C12orf73	P1	0.511723	-0.102586	4	4
C12orf74	P1P2	0.653263	0.0597268	5	5
C12orf75	P1P2	0.380937	-0.159734	5	5
C12orf76	P1P2	0.19909	-0.18843	4	4
C12orf77	P1P2	0.71696	0.120264	5	5
C12orf79	P1P2	0.00953707	-0.615039	5	5
C12orf80	P1P2	0.47616	0.0660699	4	4
C13orf35	ENST00000356049.1	0.132214	-0.428033	5	5
C13orf45	P1P2	0.782689	0.0211292	5	5
C14orf1	P1P2	0.89913	-0.168129	5	5
C14orf105	P1P2	0.17043	0.308741	5	5
C14orf119	P1P2	0.98287	0.0474455	5	5
C14orf132	P1P2	0.465892	0.29385	5	5
C14orf142	P1P2	0.181774	0.266991	5	5
C14orf159	P1P2	0.484271	-0.0758179	5	5
C14orf164	P1P2	0.313708	0.160871	5	5
C14orf166	P1P2	0.00470299	0.480934	5	5
C14orf166B	P1P2	0.117391	0.27962	4	4
C14orf169	P1P2	0.498833	0.0660078	5	5
C14orf177	ENST00000325812.2	0.269554	0.140127	5	5
C14orf178	P1P2	0.0720842	0.475982	5	5
C14orf180	P1	0.242604	-0.612565	5	5
C14orf182	P1P2	0.224391	-0.272364	3	3
C14orf183	ENST00000305273.1	0.454855	-0.309622	5	5
C14orf2	P1P2	0.508845	-0.119996	5	5
C14orf28	P1P2	0.27063	-0.0479868	5	5
C14orf37	ENST00000267485.7	0.602784	-0.134281	4	4
C14orf39	P1P2	0.584317	-0.0592946	5	5
C14orf79	P1P2	0.197374	-0.137856	5	5
C14orf80	P1P2	0.0991237	-0.418608	5	5
C14orf93	P1	0.208504	-0.0672591	5	5
C15orf26	ENST00000286732.4	0.874672	0.00444407	5	5
C15orf27	P1P2	0.675451	0.0167269	5	5
C15orf32	P1P2	0.431774	0.36201	5	5
C15orf38	P1P2	0.298489	0.180358	5	5
C15orf38-AP3S2	P2	0.32861	-0.0638925	5	5
C15orf39	P1P2	0.219171	0.110856	4	4
C15orf40	P1P2	0.138699	0.285924	5	5
C15orf41	P1P2	0.00437432	-0.420032	5	5
C15orf43	P1P2	0.0671316	-0.287137	5	5
C15orf48	P1P2	0.28675	0.106522	5	5
C15orf52	P1	0.373322	0.138827	4	4
C15orf53	P1P2	0.463371	-0.14252	5	5
C15orf54	P1P2	0.194803	-0.200793	5	5
C15orf56	P1P2	0.477077	-0.134791	5	5
C15orf57	P1P2	0.215458	-0.183305	5	5
C15orf59	P1P2	0.86492	0.154755	5	5
C15orf60	P1P2	0.790311	0.0943731	5	5
C15orf61	P1P2	0.478101	0.105852	5	5
C15orf62	P1P2	0.83773	0.0190148	5	5
C15orf65	P1P2	0.420732	-0.093351	5	5
C16orf11	P1P2	0.803059	-0.0283163	5	5
C16orf13	P1P2	0.555446	0.199554	5	5
C16orf3	ENST00000408886.2	0.00332787	-0.386511	5	5
C16orf45	P1P2	0.0445258	-0.316604	4	4
C16orf46	P1P2	0.323322	-0.246	5	5
C16orf47	ENST00000358463.2	0.83644	0.235503	5	5
C16orf52	P1P2	0.0710731	-0.512853	4	4
C16orf54	P1P2	0.10186	-0.225282	5	5
C16orf58	P1P2	0.946012	-0.00755859	5	5
C16orf59	P1P2	0.173577	0.229782	4	4
C16orf62	P1P2	0.705271	0.0570252	5	5
C16orf70	P1P2	0.908615	-0.0115216	5	5
C16orf71	P1P2	0.274963	0.148774	5	5
C16orf72	P2	0.00383877	0.726887	5	5
C16orf74	P1P2	0.0996322	0.276765	5	5
C16orf78	P1P2	0.261051	0.317629	5	5
C16orf80	P1P2	0.00256293	-0.502302	5	5
C16orf82	P1P2	0.00301442	0.480873	5	5
C16orf86	P1P2	0.380489	-0.110479	5	5
C16orf87	P1P2	0.327793	-0.157237	5	5
C16orf89	P1P2	0.0341957	0.466372	5	5
C16orf90	P1P2	0.609235	0.0998056	4	4
C16orf91	P1P2	0.975625	-0.0223603	5	5
C16orf92	P1P2	0.374241	0.263636	5	5
C16orf93	P1P2	0.00199512	-0.460384	5	5
C16orf95	P1P2	0.994729	0.0777032	5	5
C16orf96	P1P2	0.0381187	-0.255532	5	5
C16orf97	ENST00000562818.1	0.257217	0.156075	5	5
C17orf100	P1P2	0.0732686	0.0595208	5	5
C17orf102	P1P2	0.807022	0.079836	4	4
C17orf103	P1P2	0.605192	-0.0982318	5	5
C17orf104	P1P2	0.553233	-0.0581448	5	5
C17orf105	P1P2	0.273876	-0.178239	5	5
C17orf107	P1P2	0.476054	0.129281	5	5
C17orf112	P1P2	0.0368326	-0.268727	5	5
C17orf47	P1P2	0.264925	-0.133201	5	5
C17orf49	P2	0.667622	0.0400604	5	5
C17orf50	P1P2	0.900765	0.0978947	5	5
C17orf51	P1	0.569934	-0.267733	5	5
C17orf53	P1P2	0.0815774	0.297155	5	5
C17orf58	P1P2	0.563783	0.0668053	5	5
C17orf59	P1P2	0.990776	-0.264943	5	5
C17orf62	P1P2	0.82292	-0.184683	5	5
C17orf64	P1	0.342702	-0.152509	5	5
C17orf66	P1P2	0.454855	-0.426534	5	5
C17orf67	P1P2	0.540651	0.0805673	4	4
C17orf70	P1P2	0.724377	0.0459449	5	5
C17orf72	P1P2	0.562248	0.0795945	4	4
C17orf74	P1P2	0.733685	-0.217936	5	5
C17orf75	P1P2	0.490483	0.141895	5	5
C17orf77	ENST00000392620.1	0.0354391	-0.350842	5	5
C17orf78	P1P2	0.535143	0.016769	5	5
C17orf80	P1P2	0.256178	0.0756804	5	5
C17orf82	P1P2	0.0718231	0.174933	5	5
C17orf85	P1P2	0.598292	-0.08557	5	5
C17orf89	P1P2	0.418353	0.105083	5	5
C17orf96	P1P2	0.829352	-0.00117672	5	5
C17orf97	P1P2	0.29277	-0.14626	5	5
C17orf98	P1P2	0.418781	0.0769349	4	4
C17orf99	P1P2	0.396846	0.108509	5	5
C18orf21	P1P2	0.445688	-0.0119183	5	5
C18orf25	P1P2	0.17043	-0.196595	5	5
C18orf32	P1P2	0.702819	0.0296856	5	5
C18orf42	P1P2	0.0409686	-0.651313	5	5
C18orf54	P1P2	0.295049	-0.128679	5	5
C18orf56	P1P2	0.000170575	1.04635	5	5
C18orf63	P1P2	0.0571959	-0.304565	5	5
C18orf8	P1P2	0.86761	0.00397404	4	4
C19orf10	P1P2	0.789039	-0.0142786	5	5
C19orf12	P1P2	0.056551	0.397627	5	5
C19orf18	P1P2	0.0760942	-0.36755	5	5
C19orf24	P1P2	0.266699	0.272508	5	5
C19orf25	P1P2	0.739912	-0.192068	5	5
C19orf26	P1P2	0.672435	-0.14194	5	5
C19orf33	P1P2	0.529721	0.0460203	5	5
C19orf35	P1P2	0.0967781	-0.179885	5	5
C19orf38	P1P2	0.512294	0.368681	5	5
C19orf40	P1P2	0.86557	-0.0732847	5	5
C19orf43	P1P2	0.415983	-0.0954365	5	5
C19orf44	P1P2	0.990117	0.037972	5	5
C19orf45	P1	0.0350085	-0.291795	5	5
C19orf47	P2	0.0845112	-0.27101	5	5
C19orf48	P1P2	0.770664	-0.03052	5	5
C19orf52	P1P2	0.84742	0.0836089	5	5
C19orf53	P1P2	0.202591	0.299722	5	5
C19orf54	P1P2	0.679681	-0.0663295	5	5
C19orf55	P1P2	0.488408	0.062524	5	5
C19orf57	P1P2	0.107151	0.180537	5	5
C19orf59	P1P2	0.66402	0.0527658	5	5
C19orf60	P1P2	0.61968	0.0679132	5	5
C19orf66	P1P2	0.121136	0.223777	5	5
C19orf67	P1P2	0.827421	-0.021531	5	5
C19orf68	P1P2	0.545522	-0.163417	5	5
C19orf69	P1P2	0.292641	0.165416	4	4
C19orf70	P1P2	0.984846	-0.0307955	5	5
C19orf71	P1P2	0.0159667	-0.317019	5	5
C19orf73	P1P2	0.416659	0.206621	4	4
C19orf77	P1P2	0.959122	-0.0312438	4	4
C19orf80	P1P2	0.162587	-0.178789	5	5
C19orf81	P1P2	0.18957	0.26966	4	4
C19orf82	P1P2	0.653263	-0.0722003	5	5
C1D	P1P2	0.915164	0.101259	5	5
C1GALT1	P1P2	0.390207	-0.0555208	5	5
C1GALT1C1	P1P2	0.859728	0.0667803	5	5
C1QA	P1P2	0.0227043	0.412452	5	5
C1QB	P1P2	0.761209	-0.0981181	5	5
C1QBP	P1P2	0.325349	0.0186178	5	5
C1QC	P1P2	0.702206	0.199011	5	5
C1QL1	P1P2	0.186961	0.211166	5	5
C1QL2	P1P2	0.654555	0.0391197	4	4
C1QL3	P1P2	0.0104538	0.325759	4	4
C1QL4	P1P2	0.452367	-0.204234	5	5
C1QTNF1	P1P2	0.693041	-0.0399347	5	5
C1QTNF2	P1P2	0.130234	-0.312883	4	4
C1QTNF3	P1P2	0.798451	-0.259387	4	4
C1QTNF4	P1P2	0.603106	0.16152	4	4
C1QTNF5	P1	0.888355	0.0948606	5	5
C1QTNF6	P1P2	0.0360935	0.508996	5	5
C1QTNF7	ENST00000429690.1	0.0839177	-0.317366	5	5
C1QTNF8	P1P2	0.344077	0.145875	4	4
C1QTNF9	ENST00000332018.4	0.0606263	-0.258587	5	5
C1QTNF9B	ENST00000382140.2	0.112285	-0.140398	5	5
C1QTNF9B-AS1	P1P2	0.240943	0.0880801	5	5
C1R	P1P2	0.0141171	0.32664	5	5
C1RL	P1P2	0.661025	-0.102123	5	5
C1S	P1P2	0.725616	0.150035	5	5
C1orf100	P1P2	0.232115	-0.200139	5	5
C1orf101	P1P2	0.307012	0.115563	5	5
C1orf105	ENST00000367727.4	0.919751	0.00831564	5	5
C1orf106	P1	0.294764	-0.00460318	4	4
C1orf109	P1	0.325756	0.171402	5	5
C1orf110	P2	0.729957	-0.0936792	5	5
C1orf111	P1P2	0.873696	0.00339401	5	5
C1orf112	P1P2	0.00185555	-0.510551	5	5
C1orf115	P1P2	0.331069	-0.189717	5	5
C1orf116	P1P2	0.328759	-0.271373	4	4
C1orf122	P1P2	0.387707	-0.391931	5	5
C1orf123	P1P2	0.574428	0.0511394	5	5
C1orf127	P1P2	0.0330237	-0.579707	5	5
C1orf131	P1P2	0.0425442	0.23425	5	5
C1orf134	ENST00000375605.2	0.671833	0.012628	5	5
C1orf137	ENST00000369482.1	0.940097	0.0138556	5	5
C1orf141	P1P2	0.466398	0.0887632	5	5
C1orf146	P1P2	0.126753	0.215999	4	4
C1orf158	P1P2	0.0150855	-0.53433	5	5
C1orf159	P1P2	0.934842	-0.113342	5	5
C1orf162	P1P2	0.1834	-0.223211	5	5
C1orf167	P1P2	0.571056	-0.090999	5	5
C1orf168	P1P2	0.290968	-0.137256	3	3
C1orf172	P1P2	0.539501	0.171255	5	5
C1orf173	P1P2	0.143608	-0.3956	5	5
C1orf174	P1P2	0.300027	-0.190301	5	5
C1orf177	P1P2	0.427915	-0.121065	5	5
C1orf185	P1P2	0.532429	-0.0957048	5	5
C1orf186	P1P2	0.297722	-0.0673789	5	5
C1orf189	P1P2	0.659231	-0.0594554	5	5
C1orf192	P1P2	0.0364614	-0.414285	5	5
C1orf194	P2	0.318091	-0.187915	5	5
C1orf195	P1P2	0.658035	-0.245167	5	5
C1orf198	P1	0.12253	-0.333462	5	5
C1orf204	P1P2	0.454356	-0.0113215	5	5
C1orf21	P1P2	0.960483	-0.0106337	5	5
C1orf210	P1P2	0.682709	-0.0402086	5	5
C1orf216	P1P2	0.0889163	0.408324	5	5
C1orf222	P1P2	0.242937	0.594095	5	5
C1orf226	P1	0.560441	0.303753	5	5
C1orf227	P1P2	0.590287	-0.0542187	5	5
C1orf228	ENST00000458657.2,ENST00000535358.1	0.915491	-0.0233373	5	5
C1orf229	P1P2	0.398228	0.0213339	5	5
C1orf233	P1P2	0.806893	0.0292694	5	5
C1orf234	P1P2	0.871973	-0.0189041	4	4
C1orf27	P1P2	0.480746	-0.288363	4	4
C1orf35	P1P2	0.398228	-0.522511	5	5
C1orf43	P1P2	0.370258	0.099379	5	5
C1orf50	P1P2	0.374685	-0.154213	5	5
C1orf51	P1P2	0.495693	0.241786	5	5
C1orf52	P1P2	0.145426	0.261553	5	5
C1orf53	P1P2	0.736796	-0.158282	5	5
C1orf54	P1P2	0.0811445	-0.43699	5	5
C1orf56	P1P2	0.995388	0.0334972	5	5
C1orf61	P1	0.0399992	0.193477	5	5
C1orf63	P1P2	0.572741	-0.104548	5	5
C1orf64	P1P2	0.205532	0.0842874	5	5
[truncated: 35,812 more rows]

## Sheet: C42B(mNG-AR)i clone 1 raw data
	H	L
	Rep1-counts	Rep1-count			#This sheet includes the raw counts for each sgRNA
sgId
A1BG_+_58858549.23-P1	924	762
A1BG_+_58858964.23-P1	834	830
A1BG_+_58864367.23-P2	1402	1452
A1BG_-_58858617.23-P1	784	783
A1BG_-_58858630.23-P1	875	969
A1BG_-_58858788.23-P1	840	840
A1BG_-_58864354.23-P2	563	702
A1BG_-_58864360.23-P2	941	986
A1BG_-_58864822.23-P2	913	929
A1BG_-_58864840.23-P2	1503	1522
A1CF_+_52645000.23-P1P2	1901	1789
A1CF_+_52645080.23-P1P2	723	985
A1CF_+_52645339.23-P1P2	1736	1779
A1CF_-_52645011.23-P1P2	2198	2452
A1CF_-_52645373.23-P1P2	2133	2584
A2ML1_+_8975211.23-P1P2	157	214
A2ML1_+_8975278.23-P1P2	1814	2046
A2ML1_-_8975582.23-P1P2	2012	1703
A2ML1_-_8975593.23-P1P2	297	367
A2ML1_-_8975664.23-P1P2	2471	2573
A2M_+_9268141.23-P1P2	2591	2752
A2M_+_9268487.23-P1P2	1568	1758
A2M_+_9268495.23-P1P2	1364	1347
A2M_-_9268273.23-P1P2	2226	2259
A2M_-_9268387.23-P1P2	1661	1636
A3GALT2_+_33786649.23-ENST00000442999.3	1050	1159
A3GALT2_+_33786659.23-ENST00000442999.3	463	532
A3GALT2_+_33786675.23-ENST00000442999.3	297	275
A3GALT2_+_33786682.23-ENST00000442999.3	69	38
A3GALT2_-_33786280.23-ENST00000442999.3	297	332
A4GALT_+_43116425.23-P1P2	1411	1722
A4GALT_+_43116792.23-P1P2	1546	1696
A4GALT_-_43116431.23-P1P2	1933	2087
A4GALT_-_43116434.23-P1P2	1548	1422
A4GALT_-_43116819.23-P1P2	750	950
A4GNT_+_137850968.23-P1P2	305	276
A4GNT_+_137851024.23-P1P2	1301	1300
A4GNT_+_137851178.23-P1P2	362	498
A4GNT_-_137851117.23-P1P2	1365	1410
A4GNT_-_137851121.23-P1P2	573	597
AAAS_+_53714983.23-P1P2	858	853
AAAS_+_53715355.23-P1P2	1060	1046
AAAS_-_53715371.23-P1P2	1846	2427
AAAS_-_53715389.23-P1P2	2207	2223
AAAS_-_53715438.23-P1P2	1198	1445
AACS_+_125549983.23-P1P2	1279	1242
AACS_+_125549999.23-P1P2	1243	1466
AACS_+_125550002.23-P1P2	968	970
AACS_+_125550035.23-P1P2	1419	1564
AACS_-_125550169.23-P1P2	966	1611
AADACL2_+_151451732.23-P1P2	702	799
AADACL2_+_151451926.23-P1P2	644	651
AADACL2_+_151452121.23-P1P2	1231	959
AADACL2_-_151451828.23-P1P2	793	690
AADACL2_-_151451961.23-P1P2	98	150
AADACL3_+_12776115.23-P1P2	2126	2194
AADACL3_+_12776133.23-P1P2	1041	1453
AADACL3_+_12776213.23-P1P2	851	894
AADACL3_+_12776313.23-P1P2	618	497
AADACL3_+_12776495.23-P1P2	2510	2795
AADACL4_+_12704573.23-P1P2	1959	2025
AADACL4_+_12704601.23-P1P2	1012	1106
AADACL4_+_12704653.23-P1P2	2020	1906
AADACL4_+_12704714.23-P1P2	352	379
AADACL4_-_12704768.23-P1P2	1313	1290
AADAC_+_151532013.23-P1P2	1053	1003
AADAC_+_151532371.23-P1P2	1642	1522
AADAC_-_151531905.23-P1P2	1986	1980
AADAC_-_151531939.23-P1P2	1156	1305
AADAC_-_151531954.23-P1P2	1387	1602
AADAT_+_171010904.23-P1P2	1825	2090
AADAT_+_171010929.23-P1P2	1452	1512
AADAT_+_171011392.23-P1P2	807	1003
AADAT_-_171011321.23-P1P2	1242	1186
AADAT_-_171011368.23-P1P2	2450	2549
AAED1_+_99417117.23-P1P2	742	896
AAED1_+_99417233.23-P1P2	39	95
AAED1_+_99417525.23-P1P2	1231	1572
AAED1_+_99417589.23-P1P2	1555	1680
AAED1_-_99417574.23-P1P2	1730	1926
AAGAB_+_67546965.23-P1P2	65	69
AAGAB_-_67546714.23-P1P2	679	583
AAGAB_-_67546928.23-P1P2	174	249
AAGAB_-_67546952.23-P1P2	2869	2989
AAGAB_-_67546997.23-P1P2	309	326
AAK1_+_69870290.23-P1P2	2173	2195
AAK1_+_69870701.23-P1P2	2375	2123
AAK1_-_69870541.23-P1P2	1287	1779
AAK1_-_69870791.23-P1P2	3215	2580
AAK1_-_69870794.23-P1P2	870	1130
AAMDC_+_77532426.23-P1P2	1150	1371
AAMDC_-_77532187.23-P1P2	1775	1614
AAMDC_-_77532222.23-P1P2	76	142
AAMDC_-_77532236.23-P1P2	948	958
AAMDC_-_77532634.23-P1P2	716	582
AAMP_+_219134841.23-P1P2	614	394
AAMP_+_219134851.23-P1P2	684	433
AAMP_-_219134415.23-P1P2	1101	942
AAMP_-_219134424.23-P1P2	1870	2056
AAMP_-_219134469.23-P1P2	1240	1467
AANAT_+_74463718.23-P1P2	596	736
AANAT_+_74463735.23-P1P2	2442	2471
AANAT_+_74464088.23-P1P2	572	639
AANAT_-_74464175.23-P1P2	1006	1221
AANAT_-_74464185.23-P1P2	508	617
AAR2_+_34824386.23-P1P2	742	784
AAR2_+_34824488.23-P1P2	249	232
AAR2_+_34824681.23-P1P2	875	848
AAR2_-_34824417.23-P1P2	517	576
AAR2_-_34824425.23-P1P2	820	1045
AARD_+_117950477.23-P1P2	2833	2775
AARD_+_117950489.23-P1P2	611	418
AARD_+_117950882.23-P1P2	3054	3263
AARD_+_117950890.23-P1P2	271	155
AARD_-_117950494.23-P1P2	462	548
AARS2_+_44280650.23-P1P2	1308	1363
AARS2_+_44281006.23-P1P2	1401	1382
AARS2_+_44281027.23-P1P2	875	1117
AARS2_+_44281044.23-P1P2	1059	1159
AARS2_+_44281056.23-P1P2	920	939
AARSD1_+_41116203.23-P1	4949	5429
AARSD1_+_41116412.23-P1	1033	1062
AARSD1_+_41116417.23-P1	2104	2324
AARSD1_+_41132061.23-P2	6051	7195
AARSD1_+_41132078.23-P2	1013	1154
AARSD1_-_41116243.23-P1	2677	2425
AARSD1_-_41116425.23-P1	1654	2120
AARSD1_-_41131712.23-P2	3042	3463
AARSD1_-_41132037.23-P2	1836	2147
AARSD1_-_41132088.23-P2	8945	9758
AARS_+_70323318.23-P1P2	822	990
AARS_+_70323322.23-P1P2	834	847
AARS_+_70323353.23-P1P2	783	952
AARS_+_70323362.23-P1P2	2332	2821
AARS_-_70323332.23-P1P2	804	908
AASDHPPT_+_105948405.23-P1P2	679	509
AASDHPPT_+_105948450.23-P1P2	2209	2113
AASDHPPT_+_105948813.23-P1P2	2057	1428
AASDHPPT_-_105948374.23-P1P2	1369	1853
AASDHPPT_-_105948417.23-P1P2	2242	1914
AASDH_+_57253570.23-P1P2	2842	2828
AASDH_-_57253280.23-P1P2	329	549
AASDH_-_57253356.23-P1P2	1467	1554
AASDH_-_57253362.23-P1P2	2859	3338
AASDH_-_57253588.23-P1P2	907	1193
AASS_+_121784000.23-P1P2	801	843
AASS_+_121784219.23-P1P2	2086	1884
AASS_+_121784247.23-P1P2	705	984
AASS_-_121784277.23-P1P2	1994	2061
AASS_-_121784328.23-P1P2	452	603
AATF_-_35306286.23-P1P2	1337	1116
AATF_-_35306312.23-P1P2	1319	1176
AATF_-_35306333.23-P1P2	2513	2299
AATF_-_35306340.23-P1P2	1974	1997
AATF_-_35306346.23-P1P2	929	897
AATK_+_79139571.23-ENST00000326724.4	1248	1108
AATK_+_79139589.23-ENST00000326724.4	2164	2257
AATK_+_79139592.23-ENST00000326724.4	2447	2763
AATK_-_79139586.23-ENST00000326724.4	837	662
AATK_-_79139956.23-ENST00000326724.4	2456	2471
ABAT_+_8768492.23-P1	2477	2649
ABAT_+_8768682.23-P1	1004	899
ABAT_+_8807445.23-P2	1896	1875
ABAT_+_8807450.23-P2	1919	2350
ABAT_+_8807464.23-P2	3076	2993
ABAT_+_8807492.23-P2	413	327
ABAT_+_8807696.23-P2	1610	1571
ABAT_-_8768504.23-P1	2533	2167
ABAT_-_8768523.23-P1	1742	1751
ABAT_-_8768533.23-P1	2172	2209
ABCA10_+_67224811.23-P1P2	1628	1410
ABCA10_+_67224929.23-P1P2	584	548
ABCA10_-_67224447.23-P1P2	2935	3315
ABCA10_-_67224767.23-P1P2	3121	3403
ABCA10_-_67224823.23-P1P2	985	1046
ABCA12_+_216002996.23-P1P2	1237	1361
ABCA12_+_216003308.23-P1P2	1793	1569
ABCA12_+_216003314.23-P1P2	1604	1525
ABCA12_+_216003340.23-P1P2	1730	1744
ABCA12_-_216002923.23-P1P2	455	386
ABCA13_+_48211090.23-P1P2	1659	1733
ABCA13_+_48211097.23-P1P2	1381	1166
ABCA13_+_48211145.23-P1P2	1074	1055
ABCA13_+_48211160.23-P1P2	2024	2008
ABCA13_-_48211093.23-P1P2	1233	1629
ABCA1_-_107689997.23-P1P2	739	636
ABCA1_-_107690031.23-P1P2	1803	2573
ABCA1_-_107690385.23-P1P2	1024	1177
ABCA1_-_107690389.23-P1P2	1400	1639
ABCA1_-_107690394.23-P1P2	1020	1154
ABCA2_+_139922190.23-P1P2	1142	907
ABCA2_+_139922201.23-P1P2	571	618
ABCA2_+_139922272.23-P1P2	1868	1709
ABCA2_+_139922669.23-P1P2	2329	2098
ABCA2_-_139922596.23-P1P2	1502	1539
ABCA3_+_2390336.23-P1P2	976	1161
ABCA3_+_2390611.23-P1P2	1325	1282
ABCA3_-_2390323.23-P1P2	1048	1223
ABCA3_-_2390333.23-P1P2	522	569
ABCA3_-_2390704.23-P1P2	851	828
ABCA4_+_94586668.23-P1P2	554	552
ABCA4_-_94586219.23-P1P2	833	1052
ABCA4_-_94586232.23-P1P2	1871	1749
ABCA4_-_94586250.23-P1P2	1308	1145
ABCA4_-_94586658.23-P1P2	1960	2226
ABCA5_-_67322851.23-P1P2	1296	1391
ABCA5_-_67322872.23-P1P2	1988	2342
ABCA5_-_67322891.23-P1P2	1170	1245
ABCA5_-_67323220.23-P1P2	1642	1478
ABCA5_-_67323280.23-P1P2	1013	1369
ABCA6_+_67137842.23-P1P2	2070	2302
ABCA6_+_67138008.23-P1P2	1100	1250
ABCA6_+_67138026.23-P1P2	3259	2943
ABCA6_+_67138050.23-P1P2	1550	1892
ABCA6_-_67137854.23-P1P2	2550	2351
ABCA7_+_1040413.23-P1	1658	1519
ABCA7_+_1040513.23-P1	2865	2514
ABCA7_+_1040577.23-P1	2096	2142
ABCA7_+_1041292.23-P2	1365	1583
ABCA7_+_1041297.23-P2	1886	2110
ABCA7_+_1041311.23-P2	1346	1184
ABCA7_-_1040133.23-P1	1148	1302
ABCA7_-_1040209.23-P1	1002	1220
ABCA7_-_1041459.23-P2	2115	1960
ABCA7_-_1041717.23-P2	1934	1906
ABCA8_+_66950959.23-P1P2	2735	3056
ABCA8_+_66951401.23-P1P2	410	534
ABCA8_-_66951372.23-P1P2	1654	1641
ABCA8_-_66951525.23-P1P2	2105	2121
ABCA8_-_66951528.23-P1P2	1576	1601
ABCA9_+_67057085.23-P1P2	2057	1786
ABCA9_-_67056649.23-P1P2	1516	1516
ABCA9_-_67057012.23-P1P2	1185	1376
ABCA9_-_67057053.23-P1P2	1880	2139
ABCA9_-_67057069.23-P1P2	1649	1700
ABCB10_+_229694285.23-P1P2	522	418
ABCB10_+_229694413.23-P1P2	1321	1209
ABCB10_-_229694297.23-P1P2	541	322
ABCB10_-_229694457.23-P1P2	970	1146
ABCB10_-_229694467.23-P1P2	1200	1300
ABCB11_+_169887409.23-P1P2	2327	2128
ABCB11_+_169887811.23-P1P2	2322	2256
ABCB11_-_169887416.23-P1P2	1365	1384
ABCB11_-_169887784.23-P1P2	2711	2934
ABCB11_-_169887796.23-P1P2	1374	1546
ABCB1_-_87342256.23-ENST00000265724.3	1177	1321
ABCB1_-_87342302.23-ENST00000265724.3	1240	1262
ABCB1_-_87342654.23-ENST00000265724.3	2393	2276
ABCB1_-_87342657.23-ENST00000265724.3	2024	2008
ABCB1_-_87342674.23-ENST00000265724.3	1568	1844
ABCB4_+_87104933.23-P1P2	1842	2096
ABCB4_+_87104939.23-P1P2	1702	1638
ABCB4_+_87105008.23-P1P2	1076	1241
ABCB4_-_87104608.23-P1P2	845	773
ABCB4_-_87104975.23-P1P2	1550	1511
ABCB5_+_20687051.23-P1P2	380	412
ABCB5_+_20687218.23-P1P2	167	124
ABCB5_+_20687242.23-P1P2	2557	3045
ABCB5_+_20687409.23-P1P2	0	0
ABCB5_-_20687396.23-P1P2	2575	2603
ABCB6_+_220083500.23-P1P2	2261	2792
ABCB6_-_220083181.23-P1P2	1820	1930
ABCB6_-_220083194.23-P1P2	600	749
ABCB6_-_220083468.23-P1P2	1223	1662
ABCB6_-_220083604.23-P1P2	2195	2415
ABCB7_+_74375885.23-P1P2	692	730
ABCB7_+_74376070.23-P1P2	1200	1214
ABCB7_-_74375964.23-P1P2	602	522
ABCB7_-_74376019.23-P1P2	2056	2721
ABCB7_-_74376044.23-P1P2	766	705
ABCB8_+_150725965.23-P1P2	1426	1583
ABCB8_-_150725551.23-P1P2	475	530
ABCB8_-_150725580.23-P1P2	3713	3495
ABCB8_-_150725928.23-P1P2	1492	1756
ABCB8_-_150725975.23-P1P2	2877	2760
ABCB9_+_123450546.23-P1	1132	947
ABCB9_+_123450566.23-P1	1646	1639
ABCB9_+_123450826.23-P1	4071	4284
ABCB9_+_123450970.23-P1	1253	1857
ABCB9_+_123465727.23-P2	781	983
ABCB9_-_123450999.23-P1	1803	1692
ABCB9_-_123465422.23-P2	2044	2103
ABCB9_-_123465699.23-P2	4469	4689
ABCB9_-_123465738.23-P2	1602	1738
ABCB9_-_123465787.23-P2	1932	2000
ABCC10_+_43395315.23-P1P2	428	502
ABCC10_-_43395330.23-P1P2	237	308
ABCC10_-_43395343.23-P1P2	547	575
ABCC10_-_43395891.23-P1P2	233	282
ABCC10_-_43395984.23-P1P2	978	721
ABCC11_+_48278130.23-P1	166	243
ABCC11_+_48281001.23-P2	2813	3323
ABCC11_+_48281042.23-P2	1780	1975
ABCC11_+_48281345.23-P2	297	252
ABCC11_+_48281428.23-P2	1415	1557
ABCC11_-_48277852.23-P1	1675	1487
ABCC11_-_48278103.23-P1	349	387
ABCC11_-_48278122.23-P1	2017	2768
ABCC11_-_48278125.23-P1	354	484
ABCC11_-_48280980.23-P2	2028	1810
ABCC12_+_48180636.23-ENST00000311303.3	2082	2044
ABCC12_-_48180314.23-ENST00000311303.3	1347	1430
ABCC12_-_48180643.23-ENST00000311303.3	941	1370
ABCC12_-_48180648.23-ENST00000311303.3	845	899
ABCC12_-_48180679.23-ENST00000311303.3	1814	1778
ABCC1_+_16043482.23-P1P2	1068	1148
ABCC1_+_16043921.23-P1P2	1665	1636
ABCC1_-_16043871.23-P1P2	936	1002
ABCC1_-_16043934.23-P1P2	1524	1593
ABCC1_-_16044002.23-P1P2	1800	1961
ABCC2_+_101542515.23-P1P2	513	428
ABCC2_+_101542910.23-P1P2	249	239
ABCC2_+_101542914.23-P1P2	684	680
ABCC2_+_101542981.23-P1P2	507	496
ABCC2_-_101542808.23-P1P2	127	156
ABCC3_+_48712248.23-P1P2	1206	1108
ABCC3_+_48712270.23-P1P2	1282	1469
ABCC3_+_48712450.23-P1P2	619	447
ABCC3_+_48712559.23-P1P2	2082	1790
ABCC3_+_48712662.23-P1P2	1247	1308
ABCC4_+_95953430.23-P1P2	1360	1513
ABCC4_+_95953641.23-P1P2	1999	2189
ABCC4_+_95953668.23-P1P2	1591	1364
ABCC4_-_95953614.23-P1P2	1563	1723
ABCC4_-_95953652.23-P1P2	704	649
ABCC5_+_183735648.23-P1P2	1188	1256
ABCC5_+_183735692.23-P1P2	1596	1322
ABCC5_-_183735259.23-P1P2	1132	1051
ABCC5_-_183735312.23-P1P2	3833	4548
ABCC5_-_183735467.23-P1P2	1442	1416
ABCC6_+_16316916.23-ENST00000205557.7	9	0
ABCC6_+_16317287.23-ENST00000205557.7	415	640
ABCC6_+_16317296.23-ENST00000205557.7	1781	1902
ABCC6_-_16317235.23-ENST00000205557.7	1169	1264
ABCC6_-_16317247.23-ENST00000205557.7	2370	2357
ABCC8_+_17497953.23-P1P2	2771	3273
ABCC8_+_17498387.23-P1P2	947	1226
ABCC8_-_17497979.23-P1P2	1159	1305
ABCC8_-_17497997.23-P1P2	717	884
ABCC8_-_17498220.23-P1P2	681	943
ABCC9_+_22093672.23-P1P2	2118	2195
ABCC9_+_22093678.23-P1P2	1259	1519
ABCC9_+_22093937.23-P1P2	502	580
ABCC9_+_22093941.23-P1P2	938	1100
ABCC9_+_22094309.23-P1P2	1942	2255
ABCD1_+_152990414.23-P1P2	1964	2020
ABCD1_+_152990711.23-P1P2	2132	2662
ABCD1_-_152990338.23-P1P2	713	824
ABCD1_-_152990379.23-P1P2	929	1112
ABCD1_-_152990703.23-P1P2	2386	2890
ABCD2_+_40013099.23-P1P2	1258	1058
ABCD2_+_40013514.23-P1P2	1652	1849
ABCD2_+_40013594.23-P1P2	2581	2589
ABCD2_-_40013191.23-P1P2	501	524
ABCD2_-_40013610.23-P1P2	1827	1897
ABCD3_+_94884002.23-P1P2	1426	1488
ABCD3_+_94884009.23-P1P2	1159	1490
ABCD3_+_94884032.23-P1P2	1972	2140
ABCD3_+_94884473.23-P1P2	1119	968
ABCD3_-_94883974.23-P1P2	799	1010
ABCD4_+_74769611.23-P1P2	1891	1819
ABCD4_+_74769649.23-P1P2	1719	2028
ABCD4_-_74769631.23-P1P2	1729	2033
ABCD4_-_74769682.23-P1P2	2314	1945
ABCD4_-_74769729.23-P1P2	1370	1580
ABCE1_+_146019317.23-P1P2	3732	4539
ABCE1_+_146019463.23-P1P2	2158	1957
ABCE1_+_146019842.23-P1P2	1001	1112
ABCE1_-_146019502.23-P1P2	714	371
ABCE1_-_146019516.23-P1P2	423	163
ABCF1_+_30539238.23-P1	1187	1697
ABCF1_+_30539469.23-P1	2372	2324
ABCF1_+_30539647.23-P1	1566	1299
ABCF1_+_30546312.23-P2	1001	857
ABCF1_+_30546315.23-P2	940	1079
ABCF1_-_30539232.23-P1	1667	2026
ABCF1_-_30539602.23-P1	1184	1352
ABCF1_-_30546344.23-P2	1501	1803
ABCF1_-_30546354.23-P2	2209	2564
ABCF1_-_30546366.23-P2	2711	2334
ABCF2_+_150923872.23-P1P2	1574	1221
ABCF2_+_150923902.23-P1P2	425	446
ABCF2_+_150924236.23-P1P2	497	573
ABCF2_+_150924287.23-P1P2	957	1103
ABCF2_-_150923882.23-P1P2	1003	1212
ABCF3_-_183903980.23-P1P2	2128	2570
ABCF3_-_183903991.23-P1P2	2993	3256
ABCF3_-_183904021.23-P1P2	555	598
ABCF3_-_183904356.23-P1P2	1206	1289
ABCF3_-_183904380.23-P1P2	1462	1621
ABCG1_+_43639544.23-P1P2	1691	1873
ABCG1_+_43639681.23-P1P2	101	77
ABCG1_-_43639282.23-P1P2	3635	3921
ABCG1_-_43639541.23-P1P2	1304	1396
ABCG1_-_43639626.23-P1P2	3285	3327
ABCG2_+_89079974.23-P1P2	839	945
ABCG2_+_89080025.23-P1P2	1899	1789
ABCG2_+_89080044.23-P1P2	216	285
ABCG2_-_89079989.23-P1P2	2793	2941
ABCG2_-_89080000.23-P1P2	24	65
ABCG4_+_119019794.23-P1P2	1823	1875
ABCG4_+_119019855.23-P1P2	662	756
ABCG4_-_119019784.23-P1P2	2527	2827
ABCG4_-_119019798.23-P1P2	0	0
ABCG4_-_119019811.23-P1P2	166	103
ABCG5_+_44065447.23-P1P2	1177	1481
ABCG5_+_44065865.23-P1P2	391	434
ABCG5_-_44065428.23-P1P2	1341	1305
ABCG5_-_44065433.23-P1P2	649	692
ABCG5_-_44065840.23-P1P2	70	65
ABCG8_+_44066166.23-P1P2	1331	1626
ABCG8_+_44066180.23-P1P2	447	608
ABCG8_+_44066323.23-P1P2	172	161
ABCG8_+_44066333.23-P1P2	765	1191
ABCG8_-_44066172.23-P1P2	2160	2625
ABHD10_+_111697851.23-P1P2	1390	1417
ABHD10_+_111698093.23-P1P2	1743	1618
ABHD10_+_111698316.23-P1P2	1298	1798
ABHD10_-_111697877.23-P1P2	1044	996
ABHD10_-_111697914.23-P1P2	1344	1304
ABHD11_+_73152656.23-P1P2	2145	2215
ABHD11_+_73152963.23-P1P2	1707	1721
ABHD11_-_73152688.23-P1P2	1317	1311
ABHD11_-_73153094.23-P1P2	876	1065
ABHD11_-_73153135.23-P1P2	1165	1537
ABHD12B_+_51339177.23-P1P2	2018	2380
ABHD12B_-_51338832.23-P1P2	228	249
ABHD12B_-_51338864.23-P1P2	1071	1167
ABHD12B_-_51338885.23-P1P2	3655	3935
ABHD12B_-_51339227.23-P1P2	317	381
ABHD12_+_25371393.23-P1P2	1139	1381
ABHD12_+_25371436.23-P1P2	1549	1777
ABHD12_-_25371053.23-P1P2	857	785
ABHD12_-_25371057.23-P1P2	1580	1651
ABHD12_-_25371489.23-P1P2	799	758
ABHD13_+_108870795.23-P1P2	1384	1753
ABHD13_+_108870811.23-P1P2	967	1017
ABHD13_+_108871228.23-P1P2	1944	2132
ABHD13_-_108870880.23-P1P2	2071	2228
ABHD13_-_108871256.23-P1P2	1133	1204
ABHD14A_+_52009149.23-P1P2	2543	2481
ABHD14A_+_52009194.23-P1P2	726	759
ABHD14A_+_52009255.23-P1P2	1906	1891
ABHD14A_-_52009122.23-P1P2	966	1336
ABHD14A_-_52009160.23-P1P2	1441	1373
ABHD14B_+_52007815.23-P1	2939	3055
ABHD14B_+_52016945.23-P2	2380	2135
ABHD14B_+_52017325.23-P2	2721	2776
ABHD14B_+_52017350.23-P2	2317	2152
ABHD14B_-_52007985.23-P1	3333	3294
ABHD14B_-_52007995.23-P1	2565	2749
ABHD14B_-_52008027.23-P1	3351	3196
ABHD14B_-_52008040.23-P1	3653	3768
ABHD14B_-_52016965.23-P2	1981	2328
ABHD14B_-_52017383.23-P2	1508	1450
ABHD15_-_27893577.23-P1P2	3949	4223
ABHD15_-_27893641.23-P1P2	359	356
ABHD15_-_27893654.23-P1P2	953	1008
ABHD15_-_27893980.23-P1P2	1547	1852
ABHD15_-_27894008.23-P1P2	3072	3178
ABHD16A_+_31671120.23-P1P2	3388	3776
ABHD16A_+_31671138.23-P1P2	556	580
ABHD16A_-_31670671.23-P1P2	3904	3818
ABHD16A_-_31670679.23-P1P2	457	437
ABHD16A_-_31670764.23-P1P2	4127	4269
ABHD16B_+_62492825.23-P1P2	897	880
ABHD16B_+_62492837.23-P1P2	1141	1089
ABHD16B_+_62492887.23-P1P2	126	65
ABHD16B_+_62493236.23-P1P2	1886	1592
ABHD16B_-_62492870.23-P1P2	1816	1983
ABHD17A_+_1885470.23-P1P2	522	674
ABHD17A_-_1885045.23-P1P2	2138	2269
ABHD17A_-_1885076.23-P1P2	1590	1449
ABHD17A_-_1885099.23-P1P2	1514	1722
ABHD17A_-_1885483.23-P1P2	739	908
ABHD17B_+_74525655.23-P1P2	764	861
ABHD17B_+_74525862.23-P1P2	2455	2257
ABHD17B_+_74526089.23-P1P2	453	530
ABHD17B_-_74525690.23-P1P2	1366	1632
ABHD17B_-_74525704.23-P1P2	2556	2753
ABHD17C_+_80987662.23-P1P2	487	437
ABHD17C_+_80987703.23-P1P2	653	561
ABHD17C_+_80987878.23-P1P2	218	206
ABHD17C_+_80987887.23-P1P2	1257	1030
ABHD17C_+_80988086.23-P1P2	0	0
ABHD1_+_27347075.23-P1P2	2145	2056
ABHD1_+_27347086.23-P1P2	1269	1702
ABHD1_+_27347095.23-P1P2	1148	1295
ABHD1_+_27347132.23-P1P2	1491	1648
ABHD1_-_27346733.23-P1P2	2234	2358
ABHD2_+_89631693.23-P1P2	2083	2064
ABHD2_+_89632075.23-P1P2	1418	1627
ABHD2_-_89631738.23-P1P2	2605	2746
ABHD2_-_89631760.23-P1P2	863	1263
ABHD2_-_89632154.23-P1P2	1260	1612
ABHD3_+_19284354.23-P1P2	581	453
ABHD3_+_19284534.23-P1P2	654	680
ABHD3_+_19284717.23-P1P2	1179	1237
ABHD3_+_19284728.23-P1P2	638	567
ABHD3_-_19284770.23-P1P2	2436	2714
ABHD4_+_23067515.23-P1P2	1628	1653
ABHD4_+_23067613.23-P1P2	1704	1568
ABHD4_-_23067199.23-P1P2	1863	1965
ABHD4_-_23067625.23-P1P2	1363	1548
ABHD4_-_23067680.23-P1P2	2191	2122
ABHD5_+_43732395.23-P1P2	852	882
ABHD5_+_43732521.23-P1P2	367	368
ABHD5_+_43732806.23-P1P2	988	1014
ABHD5_-_43732422.23-P1P2	1321	1673
ABHD5_-_43732464.23-P1P2	1047	996
ABHD6_+_58223718.23-P1P2	1222	1870
ABHD6_+_58223966.23-P1P2	1055	907
ABHD6_-_58223553.23-P1P2	825	916
ABHD6_-_58223594.23-P1P2	1430	1380
ABHD6_-_58223914.23-P1P2	1724	1950
ABHD8_+_17413753.23-P1P2	277	450
ABHD8_-_17413788.23-P1P2	1013	1384
ABHD8_-_17414169.23-P1P2	1289	1149
ABHD8_-_17414173.23-P1P2	745	815
ABHD8_-_17414201.23-P1P2	955	1128
ABI1_+_27149446.23-P1P2	1759	2022
ABI1_+_27149474.23-P1P2	1773	2157
ABI1_+_27149800.23-P1P2	2054	1994
ABI1_-_27149837.23-P1P2	1272	1430
ABI1_-_27149855.23-P1P2	924	1350
ABI2_+_204193030.23-P1P2	2629	2329
ABI2_+_204193079.23-P1P2	1269	2080
ABI2_+_204193458.23-P1P2	2936	3358
ABI2_-_204193058.23-P1P2	1002	1247
ABI2_-_204193288.23-P1P2	1217	1189
ABI3BP_+_100712238.23-P1P2	819	1067
ABI3BP_+_100712307.23-P1P2	1005	1100
ABI3BP_-_100712220.23-P1P2	300	223
ABI3BP_-_100712267.23-P1P2	730	718
ABI3BP_-_100712320.23-P1P2	2270	2805
ABI3_+_47287798.23-P1P2	1244	1133
ABI3_+_47288122.23-P1P2	1826	2530
ABI3_+_47288159.23-P1P2	851	941
ABI3_+_47288524.23-P1P2	1909	1776
ABI3_-_47288028.23-P1P2	594	639
ABL1_+_133589617.23-ENST00000372348.2	1060	1067
ABL1_+_133589629.23-ENST00000372348.2	1246	1360
ABL1_+_133589636.23-ENST00000372348.2	1644	1548
ABL1_-_133589228.23-ENST00000372348.2	1167	1495
ABL1_-_133589268.23-ENST00000372348.2	1185	1216
ABL2_+_179112168.23-P1	1280	1253
ABL2_+_179112186.23-P1	254	460
ABL2_+_179198340.23-P2	2557	2496
ABL2_+_179198398.23-P2	1585	1395
ABL2_+_179198565.23-P2	872	1133
ABL2_+_179198740.23-P2	1623	1644
ABL2_-_179112151.23-P1	555	635
ABL2_-_179112154.23-P1	203	53
ABL2_-_179112158.23-P1	1028	1029
ABL2_-_179198834.23-P2	1092	998
ABLIM1_+_116417743.23-ENST00000277895.5	4095	4030
ABLIM1_+_116417829.23-ENST00000277895.5	1036	1104
ABLIM1_+_116418018.23-ENST00000277895.5	1964	2110
ABLIM1_-_116417795.23-ENST00000277895.5	1439	1347
ABLIM1_-_116417810.23-ENST00000277895.5	1871	1978
ABLIM2_+_8160016.23-P1P2	1626	1709
ABLIM2_+_8160141.23-P1P2	972	1086
ABLIM2_+_8160204.23-P1P2	1126	1150
ABLIM2_+_8160523.23-P1P2	796	805
ABLIM2_-_8160138.23-P1P2	1386	1346
ABLIM3_+_148521102.23-P1P2	919	1128
ABLIM3_+_148521451.23-P1P2	1129	1280
ABLIM3_-_148521229.23-P1P2	2176	2083
ABLIM3_-_148521482.23-P1P2	3970	4128
ABLIM3_-_148521503.23-P1P2	1487	1707
ABO_+_136150190.23-P1	1328	1291
ABO_+_136150601.23-P1	2885	3123
ABO_-_136130692.23-P2	2270	2209
ABO_-_136130921.23-P2	1386	1371
ABO_-_136130955.23-P2	346	383
ABO_-_136130959.23-P2	400	427
ABO_-_136130966.23-P2	922	824
ABO_-_136150219.23-P1	1363	1009
ABO_-_136150600.23-P1	3351	3580
ABO_-_136150606.23-P1	2371	2527
ABRACL_+_139349876.23-P1P2	2162	2378
ABRACL_+_139349879.23-P1P2	784	715
ABRACL_+_139349931.23-P1P2	2215	2257
ABRACL_+_139350209.23-P1P2	1576	1505
ABRACL_-_139350119.23-P1P2	557	504
ABRA_+_107782019.23-P1P2	2251	2363
ABRA_+_107782392.23-P1P2	1133	1510
ABRA_+_107782399.23-P1P2	2602	2756
ABRA_+_107782422.23-P1P2	2366	2296
ABRA_-_107782350.23-P1P2	1556	1800
ABR_+_1082842.23-P1P2	2026	2365
ABR_+_1082862.23-P1P2	279	243
ABR_+_1083266.23-P1P2	1081	1161
ABR_-_1083256.23-P1P2	903	852
ABR_-_1083263.23-P1P2	1753	1756
ABT1_+_26597184.23-P1P2	2021	2029
ABT1_+_26597412.23-P1P2	1882	1778
ABT1_-_26597263.23-P1P2	2482	2328
ABT1_-_26597427.23-P1P2	1580	1515
ABT1_-_26597617.23-P1P2	1249	901
ABTB1_+_127391808.23-P1P2	1573	1748
ABTB1_+_127391828.23-P1P2	1211	1164
ABTB1_+_127391831.23-P1P2	1339	1493
ABTB1_+_127392221.23-P1P2	2663	2507
ABTB1_-_127392198.23-P1P2	919	846
ABTB2_-_34379074.23-P1P2	1234	1486
ABTB2_-_34379146.23-P1P2	2108	1853
ABTB2_-_34379310.23-P1P2	1556	1797
ABTB2_-_34379465.23-P1P2	2039	2084
ABTB2_-_34379521.23-P1P2	1066	1445
ACAA1_+_38178488.23-P1P2	1854	1625
ACAA1_+_38178517.23-P1P2	938	907
ACAA1_+_38178570.23-P1P2	1455	1457
ACAA1_-_38178168.23-P1P2	1467	1424
ACAA1_-_38178575.23-P1P2	1609	1869
ACAA2_+_47339850.23-P1P2	2696	2632
ACAA2_-_47339449.23-P1P2	1547	1940
ACAA2_-_47339855.23-P1P2	1485	1451
ACAA2_-_47339858.23-P1P2	1752	1932
ACAA2_-_47339876.23-P1P2	1843	2111
ACACA_+_35715534.23-P1P2	736	764
ACACA_+_35715655.23-P1P2	835	332
ACACA_-_35715847.23-P1P2	1942	1455
ACACA_-_35715992.23-P1P2	3776	3118
ACACA_-_35716002.23-P1P2	982	745
ACACB_+_109569160.23-P1	1062	647
ACACB_+_109569170.23-P1	2740	3053
ACACB_+_109592574.23-P2	2010	1911
ACACB_+_109592655.23-P2	1881	1909
ACACB_+_109592908.23-P2	479	502
ACACB_-_109569178.23-P1	1057	806
ACACB_-_109569231.23-P1	1079	1090
ACACB_-_109569639.23-P1	1092	1027
ACACB_-_109592496.23-P2	1417	1552
ACACB_-_109592519.23-P2	2161	2269
ACAD10_+_112124115.23-P1P2	1371	1250
ACAD10_-_112123894.23-P1P2	1553	1412
ACAD10_-_112123907.23-P1P2	948	911
ACAD10_-_112123925.23-P1P2	1947	2413
ACAD10_-_112124210.23-P1P2	1367	1421
ACAD11_+_132378312.23-P1P2	1945	2345
ACAD11_+_132379379.23-P1P2	1839	1874
ACAD11_-_132378623.23-P1P2	708	742
ACAD11_-_132378633.23-P1P2	2167	2459
ACAD11_-_132379444.23-P1P2	813	921
ACAD8_+_134123511.23-P1P2	1994	1758
ACAD8_-_134123448.23-P1P2	1401	1709
ACAD8_-_134123455.23-P1P2	1744	1868
ACAD8_-_134123502.23-P1P2	2968	2566
ACAD8_-_134123507.23-P1P2	1689	1780
ACAD9_+_128598604.23-P1P2	1252	1507
ACAD9_-_128598499.23-P1P2	724	630
ACAD9_-_128598508.23-P1P2	1801	1879
ACAD9_-_128598528.23-P1P2	1395	1336
ACAD9_-_128598541.23-P1P2	1529	2039
ACADL_+_211089722.23-P1P2	903	825
ACADL_-_211089695.23-P1P2	1806	1691
ACADL_-_211090030.23-P1P2	1138	1384
ACADL_-_211090048.23-P1P2	1060	1037
ACADL_-_211090095.23-P1P2	1967	2486
ACADM_+_76190107.23-P1P2	2104	2011
ACADM_+_76190432.23-P1P2	1536	1703
ACADM_+_76190695.23-P1P2	895	870
ACADM_-_76190475.23-P1P2	945	949
ACADM_-_76190633.23-P1P2	2106	2270
ACADSB_+_124768874.23-P1P2	1901	2261
ACADSB_+_124768891.23-P1P2	776	814
ACADSB_+_124768941.23-P1P2	528	710
ACADSB_+_124768944.23-P1P2	1144	1088
ACADSB_-_124768552.23-P1P2	2118	2290
ACADS_+_121163685.23-P1P2	4774	4692
ACADS_+_121164090.23-P1P2	696	1398
ACADS_-_121163653.23-P1P2	2546	2617
ACADS_-_121163657.23-P1P2	2568	2448
ACADS_-_121163671.23-P1P2	2854	3090
ACADVL_-_7123221.23-P1P2	1199	987
ACADVL_-_7123283.23-P1P2	1618	2014
ACADVL_-_7123639.23-P1P2	1667	1314
ACADVL_-_7123665.23-P1P2	1470	1576
ACADVL_-_7123677.23-P1P2	1608	1999
ACAN_+_89347139.23-P1P2	579	619
ACAN_+_89347148.23-P1P2	194	70
ACAN_+_89347151.23-P1P2	376	318
ACAN_-_89346701.23-P1P2	1079	1251
ACAN_-_89347101.23-P1P2	3098	3346
ACAP1_+_7239854.23-P1P2	1087	1198
ACAP1_+_7239956.23-P1P2	1194	1042
ACAP1_+_7240320.23-P1P2	876	807
ACAP1_-_7239866.23-P1P2	1322	1312
ACAP1_-_7240242.23-P1P2	1128	1119
ACAP2_+_195163707.23-P1P2	2177	2085
ACAP2_-_195163352.23-P1P2	1470	1666
ACAP2_-_195163362.23-P1P2	1549	1466
ACAP2_-_195163395.23-P1P2	1127	947
ACAP2_-_195163655.23-P1P2	1979	1877
ACAP3_+_1243258.23-P1P2	3134	3666
ACAP3_+_1243337.23-P1P2	1807	2251
ACAP3_-_1243095.23-P1P2	3271	4020
ACAP3_-_1243221.23-P1P2	2950	3314
ACAP3_-_1243235.23-P1P2	1960	1991
ACAT1_+_107992288.23-P1P2	161	186
ACAT1_+_107992310.23-P1P2	1470	1374
ACAT1_+_107992321.23-P1P2	1221	1517
ACAT1_-_107992364.23-P1P2	2789	2616
ACAT1_-_107992733.23-P1P2	1699	1842
ACAT2_+_160183436.23-P1P2	74	96
ACAT2_+_160183505.23-P1P2	1593	1738
ACAT2_-_160183054.23-P1P2	1736	1831
ACAT2_-_160183095.23-P1P2	1728	2164
ACAT2_-_160183174.23-P1P2	2831	3288
ACBD3_+_226374329.23-P1P2	653	705
ACBD3_+_226374366.23-P1P2	1371	1235
ACBD3_-_226373992.23-P1P2	1710	2040
ACBD3_-_226374403.23-P1P2	986	1088
ACBD3_-_226374411.23-P1P2	680	966
ACBD4_+_43210021.23-P2	1546	1826
ACBD4_+_43210042.23-P2	1474	1806
ACBD4_+_43210060.23-P2	0	0
ACBD4_+_43210408.23-P2	857	902
ACBD4_+_43213087.23-P1	1430	1678
ACBD4_+_43213412.23-P1	112	39
ACBD4_-_43210055.23-P2	1484	1740
ACBD4_-_43213050.23-P1	440	327
ACBD4_-_43213072.23-P1	2237	2086
ACBD4_-_43213075.23-P1	831	897
ACBD5_+_27529332.23-P1P2	955	950
ACBD5_+_27529682.23-P1P2	1481	1693
ACBD5_+_27529701.23-P1P2	1402	1189
ACBD5_+_27529710.23-P1P2	3043	2923
ACBD5_-_27529679.23-P1P2	892	929
ACBD6_+_180471319.23-P1P2	2055	2206
ACBD6_+_180471354.23-P1P2	1635	1926
ACBD6_+_180471617.23-P1P2	1520	1483
ACBD6_-_180471532.23-P1P2	845	1160
ACBD6_-_180471707.23-P1P2	1845	1741
ACBD7_+_15130520.23-P1P2	1444	1552
ACBD7_+_15130776.23-P1P2	1311	1170
ACBD7_-_15130379.23-P1P2	1728	1750
ACBD7_-_15130397.23-P1P2	321	319
ACBD7_-_15130438.23-P1P2	464	527
ACCSL_+_44069616.23-ENST00000378832.1	1540	1676
ACCSL_+_44069971.23-ENST00000378832.1	3067	3385
ACCSL_+_44069981.23-ENST00000378832.1	394	308
ACCSL_-_44069582.23-ENST00000378832.1	813	1050
ACCSL_-_44069930.23-ENST00000378832.1	0	0
ACCS_+_44087946.23-P1P2	1020	1069
ACCS_+_44088028.23-P1P2	930	879
ACCS_+_44088091.23-P1P2	1735	1909
ACCS_+_44088215.23-P1P2	852	845
ACCS_-_44088090.23-P1P2	2108	2150
ACD_+_67693748.23-P1P2	3825	4189
ACD_+_67694124.23-P1P2	2867	2333
ACD_-_67693904.23-P1P2	1531	1245
ACD_-_67693957.23-P1P2	549	623
ACD_-_67694143.23-P1P2	2440	1848
ACE2_+_15619016.23-P1P2	178	122
ACE2_+_15619087.23-P1P2	515	477
ACE2_-_15618594.23-P1P2	828	919
ACE2_-_15618975.23-P1P2	375	234
ACE2_-_15619013.23-P1P2	1161	1146
ACER1_+_6333110.23-P1P2	1704	1594
ACER1_+_6333137.23-P1P2	1127	979
ACER1_+_6333164.23-P1P2	1114	1200
ACER1_-_6333545.23-P1P2	282	334
ACER1_-_6333558.23-P1P2	916	988
ACER2_+_19409007.23-P1P2	1370	1499
ACER2_+_19409248.23-P1P2	2413	2719
ACER2_+_19409376.23-P1P2	2145	2483
ACER2_+_19409383.23-P1P2	1231	1419
ACER2_-_19409474.23-P1P2	2132	2422
ACER3_+_76571969.23-P1P2	1117	1225
ACER3_-_76571978.23-P1P2	419	471
ACER3_-_76572000.23-P1P2	1184	1023
ACER3_-_76572003.23-P1P2	1577	1566
ACER3_-_76572404.23-P1P2	1845	1950
ACE_+_61554448.23-P1	1027	1272
ACE_+_61554829.23-P1	3601	3136
ACE_+_61562272.23-P2	2227	2056
ACE_+_61562293.23-P2	778	951
ACE_-_61554428.23-P1	1832	2113
ACE_-_61554458.23-P1	2831	2723
ACE_-_61554461.23-P1	2151	2359
ACE_-_61562238.23-P2	2116	2126
ACE_-_61562443.23-P2	1105	1263
ACE_-_61562661.23-P2	1257	1179
ACHE_+_100493456.23-P1	2761	2770
ACHE_+_100493473.23-P1	1754	1946
ACHE_+_100494559.23-P2	1349	1570
ACHE_+_100494570.23-P2	2096	2197
ACHE_-_100493122.23-P1	644	608
ACHE_-_100493427.23-P1	917	1002
ACHE_-_100493486.23-P1	1124	1255
ACHE_-_100494233.23-P2	1725	1960
ACHE_-_100494236.23-P2	1475	1553
ACHE_-_100494578.23-P2	3891	3660
ACIN1_+_23564314.23-P1	2057	2115
ACIN1_-_23540292.23-P2	1363	1020
ACIN1_-_23540722.23-P2	1186	1073
ACIN1_-_23540730.23-P2	391	397
ACIN1_-_23540744.23-P2	1515	1033
ACIN1_-_23540756.23-P2	1757	1290
ACIN1_-_23563847.23-P1	1038	1072
ACIN1_-_23563913.23-P1	1379	1385
ACIN1_-_23564262.23-P1	1733	1916
ACIN1_-_23564284.23-P1	1887	2282
ACKR2_+_42850956.23-P1P2	876	987
ACKR2_-_42850976.23-P1P2	1029	1206
ACKR2_-_42850992.23-P1P2	2085	1932
ACKR2_-_42851020.23-P1P2	3550	3266
ACKR2_-_42851479.23-P1P2	1668	2492
ACKR3_+_237476473.23-P2	1775	2207
ACKR3_+_237476822.23-P2	266	386
ACKR3_+_237478500.23-P1	2118	1978
ACKR3_+_237478916.23-P1	658	651
ACKR3_+_237478950.23-P1	2198	2246
ACKR3_-_237476493.23-P2	1155	1644
ACKR3_-_237476505.23-P2	2319	2419
ACKR3_-_237476900.23-P2	2532	2487
ACKR3_-_237478578.23-P1	696	868
ACKR3_-_237478610.23-P1	591	718
ACKR4_+_132316377.23-P1P2	1337	1117
ACKR4_-_132316111.23-P1P2	3652	3401
ACKR4_-_132316167.23-P1P2	119	130
ACKR4_-_132316171.23-P1P2	137	133
ACKR4_-_132316525.23-P1P2	2233	2059
ACLY_+_40074807.23-P1P2	2336	2802
ACLY_+_40075121.23-P1P2	893	770
ACLY_-_40074817.23-P1P2	682	698
ACLY_-_40075090.23-P1P2	1070	953
ACLY_-_40075227.23-P1P2	912	637
ACMSD_+_135596183.23-P1P2	2720	2364
ACMSD_-_135596123.23-P1P2	3121	2962
ACMSD_-_135596200.23-P1P2	893	1060
ACMSD_-_135596354.23-P1P2	1243	1146
ACMSD_-_135596438.23-P1P2	1764	2165
ACN9_+_96747104.23-P1P2	1159	1251
ACN9_+_96747240.23-P1P2	1469	1773
ACN9_+_96747363.23-P1P2	1320	976
ACN9_-_96747046.23-P1P2	1506	1816
ACN9_-_96747065.23-P1P2	1114	1309
ACO1_+_32384680.23-P1P2	1234	1125
ACO1_+_32385057.23-P1P2	1389	1536
ACO1_-_32384733.23-P1P2	1801	2103
ACO1_-_32385047.23-P1P2	1558	2227
ACO1_-_32385064.23-P1P2	1197	1232
ACO2_+_41865203.23-P1P2	1163	1818
ACO2_+_41865228.23-P1P2	1461	1379
ACO2_+_41865345.23-P1P2	1303	1344
ACO2_-_41865209.23-P1P2	1651	1619
ACO2_-_41865534.23-P1P2	1447	1712
ACOT11_+_55007947.23-P2	953	922
ACOT11_+_55007963.23-P2	789	1318
ACOT11_+_55008406.23-P2	2290	1924
ACOT11_+_55013888.23-P1	2028	1945
ACOT11_+_55013964.23-P1	775	1124
ACOT11_+_55013970.23-P1	1575	1649
ACOT11_-_55008004.23-P2	827	965
ACOT11_-_55008376.23-P2	1475	1284
ACOT11_-_55013950.23-P1	1907	1909
ACOT11_-_55014234.23-P1	804	737
ACOT12_+_80689628.23-P1P2	2191	2169
ACOT12_+_80689672.23-P1P2	962	1132
ACOT12_+_80689929.23-P1P2	192	254
ACOT12_-_80689574.23-P1P2	876	1159
ACOT12_-_80689897.23-P1P2	1422	1525
ACOT13_+_24667341.23-P1P2	1558	1550
ACOT13_-_24667329.23-P1P2	3605	3769
ACOT13_-_24667371.23-P1P2	1708	1856
ACOT13_-_24667386.23-P1P2	648	557
ACOT13_-_24667473.23-P1P2	1335	1169
ACOT1_+_74003818.23-P1P2	2336	1893
ACOT1_+_74003843.23-P1P2	1286	1503
ACOT1_+_74004100.23-P1P2	2615	2778
ACOT1_-_74004062.23-P1P2	1599	1570
ACOT1_-_74004076.23-P1P2	1462	1852
ACOT2_+_74035740.23-P1P2	1361	1710
ACOT2_+_74035970.23-P1P2	942	883
ACOT2_+_74036024.23-P1P2	1312	1246
ACOT2_-_74036051.23-P1P2	1605	1918
ACOT2_-_74036501.23-P1P2	1698	1757
ACOT4_+_74058635.23-P1P2	1245	1476
ACOT4_+_74058647.23-P1P2	1409	1449
ACOT4_+_74058910.23-P1P2	1718	2084
ACOT4_+_74058918.23-P1P2	1296	1145
ACOT4_-_74059268.23-P1P2	1871	2299
ACOT6_+_74077704.23-P1P2	3224	3550
ACOT6_+_74077926.23-P1P2	1593	1591
ACOT6_+_74078053.23-P1P2	2430	2502
ACOT6_-_74077984.23-P1P2	1905	2256
ACOT6_-_74078059.23-P1P2	951	1323
ACOT7_+_6453356.23-P1P2	1407	1567
ACOT7_-_6453334.23-P1P2	1318	1511
ACOT7_-_6453369.23-P1P2	1430	1669
ACOT7_-_6453388.23-P1P2	870	1110
ACOT7_-_6453406.23-P1P2	1457	1313
ACOT8_+_44485553.23-P1P2	1068	1213
ACOT8_+_44486016.23-P1P2	937	1194
ACOT8_-_44485597.23-P1P2	748	960
ACOT8_-_44485992.23-P1P2	1502	1346
ACOT8_-_44486001.23-P1P2	2120	2350
ACOT9_+_23761133.23-P1P2	1685	1900
ACOT9_+_23761350.23-P1P2	666	728
ACOT9_+_23761360.23-P1P2	1125	1072
ACOT9_-_23761316.23-P1P2	1031	887
ACOT9_-_23761394.23-P1P2	1529	1507
ACOX1_+_73975227.23-P1P2	1254	1068
ACOX1_-_73975169.23-P1P2	2261	2395
ACOX1_-_73975193.23-P1P2	1319	1301
ACOX1_-_73975196.23-P1P2	1581	1487
ACOX1_-_73975245.23-P1P2	2525	2913
ACOX2_+_58512428.23-P2	1712	1730
ACOX2_+_58512441.23-P2	1020	1156
ACOX2_+_58522520.23-P1	1287	1475
ACOX2_+_58522852.23-P1	2837	2597
ACOX2_+_58522860.23-P1	1039	817
ACOX2_+_58522888.23-P1	1128	1157
ACOX2_+_58522893.23-P1	1273	1055
ACOX2_-_58512038.23-P2	1560	1614
ACOX2_-_58512043.23-P2	2346	2126
ACOX2_-_58512435.23-P2	1463	1461
ACOX3_+_8430113.23-P1	3478	3767
ACOX3_+_8430140.23-P1	1804	1868
ACOX3_+_8442373.23-P2	1870	2001
ACOX3_+_8442383.23-P2	786	889
ACOX3_+_8442467.23-P2	996	1085
ACOX3_-_8430094.23-P1	957	906
ACOX3_-_8430121.23-P1	1058	1212
ACOX3_-_8430129.23-P1	1100	1292
ACOX3_-_8442419.23-P2	1370	1222
ACOX3_-_8442435.23-P2	1456	1465
ACOXL_+_111490271.23-P1P2	2929	2939
ACOXL_+_111490547.23-P1P2	1477	1465
ACOXL_+_111490560.23-P1P2	1158	1520
ACOXL_+_111490595.23-P1P2	1830	1569
ACOXL_-_111490612.23-P1P2	1148	1220
ACP1_+_264980.23-P1P2	3042	2707
ACP1_+_265303.23-P1P2	428	296
ACP1_-_264967.23-P1P2	1604	1797
ACP1_-_264970.23-P1P2	718	944
ACP1_-_265107.23-P1P2	875	803
ACP2_+_47270320.23-P1P2	1375	1470
ACP2_+_47270332.23-P1P2	166	102
ACP2_-_47269915.23-P1P2	868	923
ACP2_-_47269958.23-P1P2	1148	1207
ACP2_-_47270385.23-P1P2	1221	1407
ACP5_+_11688472.23-P1	335	415
ACP5_-_11688086.23-P1	917	1122
ACP5_-_11688414.23-P1	2434	2624
ACP5_-_11688437.23-P1	1803	2143
ACP5_-_11688455.23-P1	885	1032
ACP5_-_11689356.23-P2	1629	2068
ACP5_-_11689724.23-P2	2117	2335
ACP5_-_11689727.23-P2	1913	2823
ACP5_-_11689744.23-P2	652	808
ACP5_-_11689771.23-P2	2507	2751
ACP6_+_147141956.23-P1P2	4222	4334
ACP6_+_147142159.23-P1P2	348	309
ACP6_-_147142348.23-P1P2	1170	1055
ACP6_-_147142356.23-P1P2	1063	1339
ACP6_-_147142393.23-P1P2	1249	1732
ACPL2_+_140950942.23-P1P2	1899	1758
ACPL2_+_140950963.23-P1P2	0	0
ACPL2_+_140951037.23-P1P2	187	272
ACPL2_+_140951203.23-P1P2	2686	2749
ACPL2_-_140950647.23-P1P2	1237	1594
ACPP_+_132036268.23-P1P2	1919	1770
ACPP_+_132036293.23-P1P2	1190	1105
ACPP_+_132036338.23-P1P2	543	591
ACPP_+_132036504.23-P1P2	419	516
ACPP_+_132036703.23-P1P2	1207	1570
ACPT_+_51293697.23-ENST00000270593.1	1219	1275
ACPT_+_51293761.23-ENST00000270593.1	2044	2606
ACPT_+_51294074.23-ENST00000270593.1	575	522
ACPT_-_51293910.23-ENST00000270593.1	1768	1744
ACPT_-_51294122.23-ENST00000270593.1	749	626
ACRBP_+_6756555.23-P1P2	2979	3484
ACRBP_+_6756569.23-P1P2	2517	2447
ACRBP_+_6756572.23-P1P2	4095	4151
ACRBP_-_6756126.23-P1P2	1336	1421
ACRBP_-_6756147.23-P1P2	1113	1159
ACRC_-_70797923.23-P1P2	1134	1207
ACRC_-_70798359.23-P1P2	1143	1074
ACRC_-_70798376.23-P1P2	744	899
ACRC_-_70798717.23-P1P2	153	193
ACRC_-_70798784.23-P1P2	2551	2628
ACRV1_+_125550253.23-P1P2	1972	2169
ACRV1_+_125550420.23-P1P2	1397	1435
ACRV1_+_125550697.23-P1P2	2716	3350
ACRV1_-_125550324.23-P1P2	2591	2244
ACRV1_-_125550695.23-P1P2	1380	1524
ACR_+_51177061.23-P1P2	1843	2093
ACR_+_51177099.23-P1P2	1737	1786
ACR_-_51176666.23-P1P2	978	955
ACR_-_51176714.23-P1P2	1863	1838
ACR_-_51176829.23-P1P2	1720	2121
ACSBG1_+_78526472.23-P1P2	870	979
ACSBG1_+_78526497.23-P1P2	1302	1541
ACSBG1_+_78526814.23-P1P2	1371	1523
ACSBG1_+_78526846.23-P1P2	1297	1360
ACSBG1_-_78526810.23-P1P2	2453	2489
ACSBG2_+_6135737.23-P1P2	859	843
ACSBG2_-_6135670.23-P1P2	792	915
ACSBG2_-_6135684.23-P1P2	1909	1785
ACSBG2_-_6135704.23-P1P2	1773	1595
ACSBG2_-_6135770.23-P1P2	1253	1551
ACSF2_+_48503620.23-P1P2	2784	3008
ACSF2_+_48503830.23-P1P2	1715	1904
ACSF2_-_48503625.23-P1P2	1872	1860
ACSF2_-_48503638.23-P1P2	1398	1621
ACSF2_-_48503858.23-P1P2	1641	1630
ACSF3_+_89160267.23-P1P2	1171	1504
ACSF3_+_89160393.23-P1P2	1974	2181
ACSF3_+_89160580.23-P1P2	828	803
ACSF3_-_89160263.23-P1P2	1226	1359
ACSF3_-_89160302.23-P1P2	2621	2694
ACSL1_+_185746700.23-P1P2	1596	1685
ACSL1_+_185747071.23-P1P2	1557	2338
ACSL1_+_185747074.23-P1P2	3302	2994
ACSL1_+_185747085.23-P1P2	1403	1331
ACSL1_-_185746686.23-P1P2	1103	1228
ACSL3_+_223725692.23-P1P2	441	486
ACSL3_+_223726215.23-P1P2	2104	2159
ACSL3_-_223725802.23-P1P2	1179	1103
ACSL3_-_223725834.23-P1P2	1344	1298
ACSL3_-_223726162.23-P1P2	2599	2178
ACSL4_+_108976382.23-P1P2	1657	1531
ACSL4_-_108976096.23-P1P2	1003	1191
ACSL4_-_108976106.23-P1P2	1850	1749
ACSL4_-_108976456.23-P1P2	3801	3616
ACSL4_-_108976463.23-P1P2	1529	1591
ACSL5_+_114136352.23-P1	1757	1935
ACSL5_+_114136372.23-P1	457	649
ACSL5_-_114133923.23-P2	2066	2171
ACSL5_-_114133956.23-P2	1918	1943
ACSL5_-_114133986.23-P2	1560	1717
ACSL5_-_114134322.23-P2	1152	1289
ACSL5_-_114134410.23-P2	1877	2231
ACSL5_-_114136013.23-P1	481	423
ACSL5_-_114136040.23-P1	2271	2105
ACSL5_-_114136407.23-P1	1508	1611
ACSL6_+_131310427.23-P2	1834	1612
ACSL6_+_131346969.23-P1	1362	1667
ACSL6_+_131347320.23-P1	1329	1434
ACSL6_+_131347346.23-P1	2620	2709
ACSL6_-_131310249.23-P2	2167	2227
ACSL6_-_131310298.23-P2	965	1371
ACSL6_-_131310302.23-P2	412	316
ACSL6_-_131310682.23-P2	1604	1730
ACSL6_-_131347379.23-P1	1457	1188
ACSL6_-_131347437.23-P1	621	883
ACSM1_+_20686984.23-P1P2	2600	2193
ACSM1_+_20687058.23-P1P2	1994	2047
ACSM1_-_20687024.23-P1P2	1944	1945
ACSM1_-_20687076.23-P1P2	1470	1558
ACSM1_-_20687521.23-P1P2	1277	1549
ACSM2A_-_20462920.23-P1P2	485	609
ACSM2A_-_20462957.23-P1P2	2943	2937
ACSM2A_-_20463169.23-P1P2	3339	3738
ACSM2A_-_20463214.23-P1P2	2791	3038
ACSM2A_-_20463283.23-P1P2	1594	1716
ACSM2B_+_20587244.23-P1P2	2137	2019
ACSM2B_+_20587247.23-P1P2	1546	1501
ACSM2B_+_20587316.23-P1P2	2791	3038
ACSM2B_+_20587361.23-P1P2	3339	3738
ACSM2B_+_20587573.23-P1P2	2943	2937
ACSM3_+_20775307.23-P1P2	2094	2036
ACSM3_+_20775331.23-P1P2	2093	2320
ACSM3_+_20775412.23-P1P2	891	1090
ACSM3_-_20775380.23-P1P2	2333	2375
ACSM3_-_20775771.23-P1P2	1855	1671
ACSM4_+_7456947.23-ENST00000399422.4	1354	1571
ACSM4_+_7457146.23-ENST00000399422.4	215	265
ACSM4_+_7457164.23-ENST00000399422.4	1687	1769
ACSM4_+_7457340.23-ENST00000399422.4	1022	1106
ACSM4_+_7457345.23-ENST00000399422.4	1148	1431
ACSM5_-_20420881.23-P1P2	2218	2416
ACSM5_-_20421144.23-P1P2	2507	2706
ACSM5_-_20421170.23-P1P2	2317	2138
ACSM5_-_20421270.23-P1P2	2037	2120
ACSM5_-_20421315.23-P1P2	1207	1265
ACSS1_+_25038329.23-P1P2	1229	1427
ACSS1_+_25038734.23-P1P2	873	807
ACSS1_+_25038767.23-P1P2	231	364
ACSS1_-_25038359.23-P1P2	1136	1368
ACSS1_-_25038372.23-P1P2	693	715
ACSS2_+_33464457.23-P1P2	2572	2526
ACSS2_-_33464420.23-P1P2	3008	3083
ACSS2_-_33464423.23-P1P2	2199	2334
ACSS2_-_33464453.23-P1P2	715	677
ACSS2_-_33464808.23-P1P2	1250	1244
ACSS3_+_81471956.23-P1P2	816	1050
ACSS3_-_81471886.23-P1P2	688	660
ACSS3_-_81471913.23-P1P2	1962	1645
ACSS3_-_81472068.23-P1P2	1909	1599
ACSS3_-_81472074.23-P1P2	1725	2051
ACTA1_+_229568301.23-P2	3926	3522
ACTA1_+_229569744.23-P1	1143	1720
ACTA1_-_229568328.23-P2	1531	1522
ACTA1_-_229568723.23-P2	1854	2241
ACTA1_-_229568745.23-P2	2574	3050
ACTA1_-_229568779.23-P2	777	768
ACTA1_-_229569627.23-P1	1716	1922
ACTA1_-_229569754.23-P1	1551	1551
ACTA1_-_229569824.23-P1	1396	1446
ACTA1_-_229569839.23-P1	3530	3539
ACTA2_+_90712275.23-P1	1049	1363
ACTA2_+_90712443.23-P1	2448	2481
ACTA2_+_90712479.23-P1	1247	1573
ACTA2_+_90750678.23-P2	1723	1253
ACTA2_+_90750694.23-P2	3680	2998
ACTA2_+_90751072.23-P2	871	1135
ACTA2_-_90712449.23-P1	1962	2414
ACTA2_-_90712506.23-P1	2052	1941
ACTA2_-_90751052.23-P2	747	1067
ACTA2_-_90751066.23-P2	1515	1475
ACTBL2_+_56778209.23-P1P2	2843	2879
ACTBL2_+_56778273.23-P1P2	1822	2142
ACTBL2_+_56778359.23-P1P2	1949	2283
ACTBL2_-_56778219.23-P1P2	827	843
ACTBL2_-_56778661.23-P1P2	2341	3209
ACTB_+_5569721.23-P1P2	1914	2246
ACTB_+_5570130.23-P1P2	1657	1930
ACTB_-_5568781.23-P1P2	836	967
ACTB_-_5570006.23-P1P2	1534	1467
ACTB_-_5570191.23-P1P2	1739	1591
ACTC1_+_35087479.23-P1P2	668	652
ACTC1_-_35087222.23-P1P2	1097	993
ACTC1_-_35087295.23-P1P2	1229	1412
ACTC1_-_35087685.23-P1P2	1520	1957
ACTC1_-_35087711.23-P1P2	1357	1139
ACTG1_-_79479746.23-P1P2	1048	1287
ACTG1_-_79479777.23-P1P2	1208	1317
ACTG1_-_79479780.23-P1P2	1213	1076
ACTG1_-_79479785.23-P1P2	1257	1565
ACTG1_-_79479816.23-P1P2	1987	1803
ACTG2_+_74120163.23-P1	1011	1378
ACTG2_+_74120172.23-P1	1541	1532
ACTG2_+_74120202.23-P1	1370	1588
ACTG2_+_74128454.23-P2	1587	1555
ACTG2_+_74128598.23-P2	1145	1336
ACTG2_-_74120192.23-P1	1935	2178
ACTG2_-_74120376.23-P1	1439	1199
ACTG2_-_74128450.23-P2	1395	1479
ACTG2_-_74128624.23-P2	1562	1734
ACTG2_-_74128769.23-P2	1005	784
ACTL10_+_32254796.23-P1P2	1117	1231
ACTL10_-_32254768.23-P1P2	2271	2145
ACTL10_-_32254788.23-P1P2	2996	3065
ACTL10_-_32254809.23-P1P2	1601	1671
ACTL10_-_32254824.23-P1P2	729	730
ACTL6A_+_179280744.23-P1P2	2101	1742
ACTL6A_+_179280755.23-P1P2	977	834
ACTL6A_+_179280849.23-P1P2	2541	2661
ACTL6A_-_179280784.23-P1P2	1335	1338
ACTL6A_-_179280860.23-P1P2	424	429
ACTL6B_+_100253966.23-P1P2	1615	1815
ACTL6B_+_100253969.23-P1P2	1695	1416
ACTL6B_+_100254000.23-P1P2	1852	1843
ACTL6B_-_100254007.23-P1P2	1705	1587
ACTL6B_-_100254010.23-P1P2	521	693
ACTL7A_+_111624526.23-P1P2	151	156
ACTL7A_-_111624563.23-P1P2	3303	3770
ACTL7A_-_111624608.23-P1P2	425	629
ACTL7A_-_111624654.23-P1P2	457	569
ACTL7A_-_111624958.23-P1P2	941	1003
ACTL7B_+_111617819.23-P1P2	1445	1447
ACTL7B_+_111617857.23-P1P2	1917	1700
ACTL7B_+_111618198.23-P1P2	1532	1321
ACTL7B_-_111618185.23-P1P2	899	1064
ACTL7B_-_111618259.23-P1P2	1859	1918
ACTL8_+_18081845.23-P1P2	1018	1291
ACTL8_+_18081855.23-P1P2	962	1547
ACTL8_-_18081836.23-P1P2	1902	1815
ACTL8_-_18081842.23-P1P2	1152	1229
ACTL8_-_18081895.23-P1P2	1818	2151
ACTL9_+_8808720.23-P1P2	1967	2212
ACTL9_+_8808755.23-P1P2	1084	1265
ACTL9_+_8808881.23-P1P2	999	1190
ACTL9_-_8808643.23-P1P2	771	534
ACTL9_-_8809073.23-P1P2	1683	1838
ACTN1_+_69445571.23-P1P2	672	562
ACTN1_-_69445619.23-P1P2	1335	1523
ACTN1_-_69445944.23-P1P2	1730	1858
ACTN1_-_69445956.23-P1P2	1512	1816
ACTN1_-_69446029.23-P1P2	1194	1076
ACTN2_+_236849796.23-P1P2	338	334
ACTN2_+_236849840.23-P1P2	1127	908
ACTN2_+_236849897.23-P1P2	3047	3405
ACTN2_-_236849849.23-P1P2	1249	1310
ACTN2_-_236850209.23-P1P2	1501	1359
ACTN3_+_66313715.23-P1P2	991	1209
ACTN3_+_66313730.23-P1P2	1322	1331
ACTN3_+_66313881.23-P1P2	1471	1466
ACTN3_-_66313676.23-P1P2	1819	2036
ACTN3_-_66314441.23-P1P2	1888	2042
ACTN4_-_39138303.23-P1P2	1201	1318
ACTN4_-_39138358.23-P1P2	1307	1360
ACTN4_-_39138687.23-P1P2	2272	2707
ACTN4_-_39138723.23-P1P2	1543	1903
ACTN4_-_39138727.23-P1P2	1716	1766
ACTR10_+_58666878.23-P1P2	318	250
ACTR10_+_58666892.23-P1P2	1422	1161
ACTR10_+_58666925.23-P1P2	1209	937
ACTR10_+_58666938.23-P1P2	547	519
ACTR10_+_58667079.23-P1P2	309	205
ACTR1A_+_104262452.23-P1P2	733	753
ACTR1A_+_104262461.23-P1P2	1740	1993
ACTR1A_-_104261998.23-P1P2	2044	1564
ACTR1A_-_104262054.23-P1P2	2045	1988
ACTR1A_-_104262086.23-P1P2	706	848
ACTR1B_+_98280441.23-P1P2	863	1037
ACTR1B_+_98280464.23-P1P2	1300	1292
ACTR1B_-_98279951.23-P1P2	1103	1173
ACTR1B_-_98280407.23-P1P2	1822	1862
ACTR1B_-_98280450.23-P1P2	1036	924
ACTR2_+_65455294.23-P1P2	177	182
ACTR2_+_65455348.23-P1P2	1465	1696
ACTR2_-_65454953.23-P1P2	603	646
ACTR2_-_65454971.23-P1P2	846	863
ACTR2_-_65455345.23-P1P2	1175	1327
ACTR3B_+_152457249.23-P1P2	967	1057
ACTR3B_+_152457287.23-P1P2	1892	2028
ACTR3B_+_152457301.23-P1P2	1248	1357
ACTR3B_+_152457333.23-P1P2	905	1035
ACTR3B_+_152457345.23-P1P2	425	457
ACTR3C_+_150020242.23-P1P2	869	1023
ACTR3C_+_150020273.23-P1P2	1844	1864
ACTR3C_+_150020641.23-P1P2	1498	1590
ACTR3C_-_150020122.23-P1P2	619	564
ACTR3C_-_150020411.23-P1P2	1752	2203
ACTR3_+_114647775.23-P1P2	1640	1791
ACTR3_+_114648069.23-P1P2	926	986
ACTR3_-_114647984.23-P1P2	1366	1645
ACTR3_-_114647989.23-P1P2	2198	2417
ACTR3_-_114648039.23-P1P2	1221	1587
ACTR5_+_37377138.23-P1P2	1152	1222
ACTR5_+_37377152.23-P1P2	590	762
ACTR5_+_37377158.23-P1P2	1015	1241
ACTR5_-_37377124.23-P1P2	985	1136
ACTR5_-_37377127.23-P1P2	868	870
ACTR6_+_100593852.23-P1P2	2220	1587
ACTR6_+_100594789.23-P1P2	1418	1145
ACTR6_+_100594811.23-P1P2	555	465
ACTR6_-_100594606.23-P1P2	1512	1007
ACTR6_-_100594621.23-P1P2	1808	1303
ACTR8_+_53916118.23-P1P2	1691	1892
ACTR8_+_53916142.23-P1P2	1045	1531
ACTR8_+_53916157.23-P1P2	832	967
ACTR8_-_53915974.23-P1P2	577	487
ACTR8_-_53916193.23-P1P2	824	767
ACTRT1_+_127185986.23-P1P2	1243	1320
ACTRT1_+_127186306.23-P1P2	2247	2677
ACTRT1_+_127186328.23-P1P2	1351	1633
ACTRT1_-_127185969.23-P1P2	1440	1284
ACTRT1_-_127186343.23-P1P2	2115	2347
ACTRT2_+_2938135.23-P1P2	1281	1365
ACTRT2_+_2938467.23-P1P2	1603	1619
ACTRT2_-_2938118.23-P1P2	1173	1388
ACTRT2_-_2938494.23-P1P2	887	1143
ACTRT2_-_2938499.23-P1P2	838	953
ACTRT3_+_169487270.23-P1P2	682	619
ACTRT3_+_169487327.23-P1P2	1701	1966
ACTRT3_+_169487330.23-P1P2	1259	1312
ACTRT3_+_169487342.23-P1P2	903	816
ACTRT3_-_169487289.23-P1P2	2051	2244
ACVR1B_+_52345561.23-P1P2	1007	1063
ACVR1B_+_52345897.23-P1P2	306	137
ACVR1B_+_52345907.23-P1P2	679	929
ACVR1B_-_52345530.23-P1P2	1271	1368
ACVR1B_-_52345917.23-P1P2	1062	1024
ACVR1C_+_158484889.23-P1P2	2083	2254
ACVR1C_+_158484901.23-P1P2	1750	1983
ACVR1C_+_158484938.23-P1P2	2075	2369
ACVR1C_+_158485339.23-P1P2	3480	3840
ACVR1C_-_158485307.23-P1P2	530	354
ACVR1_+_158732079.23-P1P2	1004	1087
ACVR1_+_158732198.23-P1P2	1223	1309
ACVR1_+_158732232.23-P1P2	597	561
ACVR1_+_158732258.23-P1P2	458	568
ACVR1_-_158732511.23-P1P2	1093	1793
ACVR2A_+_148602294.23-P1P2	510	636
ACVR2A_+_148602343.23-P1P2	1634	2057
ACVR2A_+_148602346.23-P1P2	1829	2185
ACVR2A_-_148602102.23-P1P2	1275	1612
ACVR2A_-_148602669.23-P1P2	1727	1666
ACVR2B_+_38495339.23-P1P2	563	765
ACVR2B_+_38495450.23-P1P2	1152	1269
ACVR2B_+_38495606.23-P1P2	1707	1941
ACVR2B_+_38495842.23-P1P2	2395	2493
ACVR2B_-_38495819.23-P1P2	1289	1550
ACVRL1_+_52300726.23-P1P2	842	1141
ACVRL1_+_52300742.23-P1P2	698	840
ACVRL1_+_52300819.23-P1P2	1024	1014
ACVRL1_-_52300776.23-P1P2	1598	1758
ACVRL1_-_52301119.23-P1P2	1103	1474
ACY1_+_52017535.23-P1P2	949	928
ACY1_+_52017980.23-P1P2	2964	3081
ACY1_-_52017547.23-P1P2	1253	1316
ACY1_-_52017921.23-P1P2	230	252
ACY1_-_52017938.23-P1P2	734	762
ACY3_+_67414985.23-P2	1424	1541
ACY3_+_67415013.23-P2	735	554
ACY3_+_67417722.23-P1	145	261
ACY3_+_67417960.23-P1	1832	2147
ACY3_+_67418110.23-P1	3380	3138
ACY3_-_67414577.23-P2	2383	2356
ACY3_-_67414607.23-P2	2361	2477
ACY3_-_67414970.23-P2	1383	1231
ACY3_-_67417956.23-P1	192	197
ACY3_-_67418149.23-P1	693	910
ACYP1_+_75530659.23-P1	1342	1682
ACYP1_+_75530680.23-P1	1892	1488
ACYP1_-_75530695.23-P1	1137	1575
ACYP1_-_75530711.23-P1	991	1112
ACYP1_-_75530721.23-P1	557	641
ACYP1_-_75535758.23-P2	648	959
ACYP1_-_75536000.23-P2	1773	1735
ACYP1_-_75536179.23-P2	1496	1776
ACYP1_-_75536183.23-P2	1377	1386
ACYP1_-_75536194.23-P2	1454	1325
ACYP2_+_54342830.23-P1P2	1449	1644
ACYP2_-_54342821.23-P1P2	265	425
ACYP2_-_54343153.23-P1P2	1527	1601
ACYP2_-_54343157.23-P1P2	1377	1561
ACYP2_-_54343180.23-P1P2	1387	1659
ADAD1_+_123300801.23-P1P2	1133	1253
ADAD1_-_123300726.23-P1P2	1881	1894
ADAD1_-_123300732.23-P1P2	1233	1648
ADAD1_-_123300755.23-P1P2	1017	978
ADAD1_-_123300758.23-P1P2	825	891
ADAD2_+_84224814.23-P1P2	944	725
ADAD2_+_84225182.23-P1P2	1987	2404
ADAD2_-_84224806.23-P1P2	2769	2907
ADAD2_-_84224870.23-P1P2	2279	2552
ADAD2_-_84224880.23-P1P2	2843	2489
ADAL_-_43623106.23-P1P2	576	425
ADAL_-_43623112.23-P1P2	208	293
ADAL_-_43623116.23-P1P2	1883	1774
ADAL_-_43623128.23-P1P2	575	605
ADAL_-_43623140.23-P1P2	56	53
ADAM10_+_59041561.23-P1P2	1631	1654
ADAM10_+_59041886.23-P1P2	983	645
ADAM10_-_59041337.23-P1P2	2123	2219
ADAM10_-_59041501.23-P1P2	2490	2707
ADAM10_-_59041703.23-P1P2	1362	1591
ADAM11_+_42836733.23-P1P2	2526	2420
ADAM11_+_42836787.23-P1P2	713	876
ADAM11_+_42836832.23-P1P2	935	828
ADAM11_+_42836963.23-P1P2	1529	1526
ADAM11_-_42836572.23-P1P2	896	1003
ADAM12_+_128076604.23-P1P2	3941	3718
ADAM12_+_128076607.23-P1P2	2522	2672
ADAM12_-_128076590.23-P1P2	609	574
ADAM12_-_128076617.23-P1P2	794	800
ADAM12_-_128077031.23-P1P2	1932	1991
ADAM15_+_155023192.23-P1P2	2099	2047
ADAM15_+_155023202.23-P1P2	1347	1583
ADAM15_+_155023394.23-P1P2	1229	1241
ADAM15_+_155024155.23-P1P2	1755	1640
ADAM15_-_155024217.23-P1P2	1488	1741
ADAM17_+_9695837.23-P1P2	1993	2211
ADAM17_+_9695867.23-P1P2	2192	2429
ADAM17_+_9695885.23-P1P2	918	933
ADAM17_-_9695930.23-P1P2	1552	1570
ADAM17_-_9695934.23-P1P2	885	1261
ADAM18_+_39442161.23-P1P2	938	994
ADAM18_+_39442286.23-P1P2	1042	1159
ADAM18_+_39442506.23-P1P2	893	1069
ADAM18_-_39442133.23-P1P2	565	434
ADAM18_-_39442196.23-P1P2	1492	1336
ADAM19_+_157002746.23-P1P2	1603	1493
ADAM19_-_157002294.23-P1P2	2082	1999
ADAM19_-_157002314.23-P1P2	1397	1440
ADAM19_-_157002317.23-P1P2	1859	1878
ADAM19_-_157002452.23-P1P2	383	452
ADAM20_+_71001702.23-P1P2	1961	2074
ADAM20_-_71001316.23-P1P2	1998	2201
ADAM20_-_71001647.23-P1P2	1424	1431
ADAM20_-_71001696.23-P1P2	2012	1878
ADAM20_-_71001740.23-P1P2	321	691
ADAM21_+_70918885.23-P1P2	704	837
ADAM21_+_70919022.23-P1P2	1256	1083
ADAM21_+_70919032.23-P1P2	1900	1839
ADAM21_-_70918928.23-P1P2	842	1109
ADAM21_-_70919038.23-P1P2	1913	1948
ADAM22_+_87563621.23-P1P2	1426	1638
ADAM22_+_87563949.23-P1P2	1041	1159
ADAM22_-_87563632.23-P1P2	1417	1533
ADAM22_-_87563945.23-P1P2	856	849
ADAM22_-_87564057.23-P1P2	1119	1169
ADAM23_+_207308275.23-P1P2	1084	1379
ADAM23_+_207308623.23-P1P2	754	834
ADAM23_+_207308716.23-P1P2	2636	2487
ADAM23_-_207308263.23-P1P2	863	1106
ADAM23_-_207308295.23-P1P2	1317	1667
ADAM28_+_24151604.23-P1P2	961	966
ADAM28_+_24151615.23-P1P2	155	191
ADAM28_+_24151646.23-P1P2	955	1178
ADAM28_+_24151656.23-P1P2	1562	1428
ADAM28_+_24151691.23-P1P2	1735	1547
ADAM29_+_175839595.23-P1P2	1077	971
ADAM29_+_175839605.23-P1P2	1005	1120
ADAM29_+_175839643.23-P1P2	2002	1854
ADAM29_-_175839539.23-P1P2	1335	1449
ADAM29_-_175839601.23-P1P2	2550	2700
ADAM2_+_39695270.23-P1P2	2364	2364
ADAM2_-_39695260.23-P1P2	1910	1668
ADAM2_-_39695623.23-P1P2	1747	1819
ADAM2_-_39695635.23-P1P2	1130	1427
ADAM2_-_39695737.23-P1P2	1107	1036
ADAM30_+_120439037.23-P1P2	1384	1393
ADAM30_+_120439094.23-P1P2	1281	1295
ADAM30_+_120439103.23-P1P2	1713	2049
ADAM30_-_120439075.23-P1P2	518	669
ADAM30_-_120439090.23-P1P2	1483	1735
ADAM32_+_38965125.23-P1P2	752	636
ADAM32_+_38965287.23-P1P2	1948	1684
ADAM32_+_38965299.23-P1P2	2746	2566
ADAM32_-_38965264.23-P1P2	1582	1727
ADAM32_-_38965521.23-P1P2	1492	1449
ADAM33_+_3662271.23-P1P2	2022	1953
ADAM33_+_3662642.23-P1P2	1318	1562
ADAM33_-_3662191.23-P1P2	1901	1966
ADAM33_-_3662194.23-P1P2	1093	1124
ADAM33_-_3662638.23-P1P2	1500	1632
ADAM7_+_24298515.23-P1P2	1662	1731
ADAM7_+_24298519.23-P1P2	1057	1144
ADAM7_+_24298600.23-P1P2	1822	1936
ADAM7_-_24298558.23-P1P2	1029	1305
ADAM7_-_24298561.23-P1P2	1926	1948
ADAM8_+_135090313.23-P1P2	1481	1550
ADAM8_-_135089929.23-P1P2	1572	2106
ADAM8_-_135089932.23-P1P2	1111	1423
ADAM8_-_135090331.23-P1P2	1531	1568
ADAM8_-_135090373.23-P1P2	1406	1100
ADAM9_+_38854489.23-P1P2	1272	999
ADAM9_+_38854902.23-P1P2	2320	2372
ADAM9_-_38854499.23-P1P2	942	1376
ADAM9_-_38854525.23-P1P2	931	1004
ADAM9_-_38854669.23-P1P2	1239	1026
ADAMDEC1_+_24242051.23-P1P2	657	707
ADAMDEC1_+_24242054.23-P1P2	398	659
ADAMDEC1_+_24242074.23-P1P2	1170	1151
ADAMDEC1_-_24242003.23-P1P2	1172	1451
ADAMDEC1_-_24242085.23-P1P2	2601	3444
ADAMTS10_+_8675521.23-P1P2	1453	1976
ADAMTS10_+_8675559.23-P1P2	1358	1611
ADAMTS10_+_8675562.23-P1P2	1661	1678
ADAMTS10_-_8675371.23-P1P2	1035	1193
ADAMTS10_-_8675595.23-P1P2	2285	1885
ADAMTS12_+_33891838.23-P1P2	1357	1324
ADAMTS12_+_33892096.23-P1P2	1069	1343
ADAMTS12_-_33891689.23-P1P2	1477	1467
ADAMTS12_-_33892035.23-P1P2	1522	1551
ADAMTS12_-_33892078.23-P1P2	1876	1795
ADAMTS13_+_136287462.23-P1P2	1492	1482
ADAMTS13_+_136287556.23-P1P2	2399	2754
ADAMTS13_+_136287621.23-P1P2	1828	1988
ADAMTS13_-_136287551.23-P1P2	1493	1576
ADAMTS13_-_136287562.23-P1P2	714	889
ADAMTS14_+_72432279.23-P1P2	1947	2420
ADAMTS14_+_72432594.23-P1P2	1275	1169
ADAMTS14_-_72432269.23-P1P2	2009	2324
ADAMTS14_-_72432290.23-P1P2	1090	1089
ADAMTS14_-_72432297.23-P1P2	2050	2231
ADAMTS15_+_130318578.23-P1P2	2892	3012
ADAMTS15_+_130318949.23-P1P2	1953	1924
ADAMTS15_+_130318978.23-P1P2	1220	1435
ADAMTS15_+_130318981.23-P1P2	1158	1108
ADAMTS15_-_130318977.23-P1P2	1984	2083
ADAMTS16_+_5140486.23-P2	761	874
ADAMTS16_+_5140497.23-P2	1297	1031
ADAMTS16_+_5140517.23-P2	1275	1563
ADAMTS16_+_5140760.23-P2	1954	1881
ADAMTS16_+_5140912.23-P2	2045	2135
ADAMTS16_+_5146334.23-P1	1123	1353
ADAMTS16_+_5146341.23-P1	1390	1435
ADAMTS16_+_5146377.23-P1	1186	1196
ADAMTS16_-_5146381.23-P1	45	36
ADAMTS16_-_5146595.23-P1	1215	1429
ADAMTS17_+_100882122.23-P1P2	2012	1940
ADAMTS17_-_100882079.23-P1P2	1806	1825
ADAMTS17_-_100882118.23-P1P2	1825	1654
ADAMTS17_-_100882163.23-P1P2	1433	1742
ADAMTS17_-_100882166.23-P1P2	2821	3196
ADAMTS18_+_77468466.23-P1P2	1173	1245
ADAMTS18_+_77468714.23-P1P2	2398	2720
ADAMTS18_+_77468890.23-P1P2	1907	2452
ADAMTS18_-_77468494.23-P1P2	805	913
ADAMTS18_-_77468873.23-P1P2	924	981
ADAMTS19_+_128796013.23-P1P2	1072	1169
ADAMTS19_+_128796021.23-P1P2	1526	1956
ADAMTS19_-_128796009.23-P1P2	1087	1437
ADAMTS19_-_128796089.23-P1P2	1622	1852
ADAMTS19_-_128796244.23-P1P2	1980	1651
ADAMTS1_+_28216554.23-P2	2096	2406
ADAMTS1_+_28216570.23-P2	1810	1652
ADAMTS1_+_28216594.23-P2	1269	1360
ADAMTS1_+_28217278.23-P1	1527	1565
ADAMTS1_+_28217659.23-P1	1636	1505
ADAMTS1_+_28217664.23-P1	986	1172
ADAMTS1_+_28217696.23-P1	2266	2306
ADAMTS1_-_28216131.23-P2	2041	2418
ADAMTS1_-_28216582.23-P2	1118	1104
ADAMTS1_-_28217257.23-P1	1706	1750
ADAMTS20_+_43945551.23-P1P2	1878	1725
ADAMTS20_+_43945593.23-P1P2	1790	1744
ADAMTS20_+_43945604.23-P1P2	835	749
ADAMTS20_+_43945717.23-P1P2	756	1092
ADAMTS20_-_43945984.23-P1P2	1271	1495
ADAMTS2_+_178772088.23-P1P2	1630	1935
ADAMTS2_+_178772185.23-P1P2	1710	1725
ADAMTS2_-_178772008.23-P1P2	1340	1502
ADAMTS2_-_178772408.23-P1P2	1353	2005
ADAMTS2_-_178772444.23-P1P2	1741	1807
ADAMTS3_-_73434871.23-P1P2	1658	1567
ADAMTS3_-_73434879.23-P1P2	1653	1621
ADAMTS3_-_73434891.23-P1P2	1726	1686
ADAMTS3_-_73434922.23-P1P2	1172	1229
ADAMTS3_-_73434972.23-P1P2	1809	2163
ADAMTS4_+_161168828.23-P1P2	1147	1239
ADAMTS4_-_161168418.23-P1P2	1052	1180
ADAMTS4_-_161168458.23-P1P2	1274	1289
ADAMTS4_-_161168616.23-P1P2	1539	1639
ADAMTS4_-_161168836.23-P1P2	2213	2111
ADAMTS5_+_28339356.23-P1P2	2083	2309
ADAMTS5_+_28339363.23-P1P2	2591	2387
ADAMTS5_-_28338950.23-P1P2	559	510
ADAMTS5_-_28339372.23-P1P2	2478	2623
ADAMTS5_-_28339421.23-P1P2	1936	2220
ADAMTS6_+_64777310.23-P1P2	763	712
ADAMTS6_+_64777340.23-P1P2	1879	1793
ADAMTS6_+_64777661.23-P1P2	2089	2393
ADAMTS6_-_64777602.23-P1P2	2122	2071
ADAMTS6_-_64777679.23-P1P2	390	420
ADAMTS7_+_79103687.23-P1P2	631	688
ADAMTS7_-_79103352.23-P1P2	1621	1685
ADAMTS7_-_79103383.23-P1P2	841	882
ADAMTS7_-_79103411.23-P1P2	1963	1944
ADAMTS7_-_79103729.23-P1P2	614	782
ADAMTS8_+_130298490.23-P1P2	1590	1686
ADAMTS8_-_130297973.23-P1P2	1700	1737
ADAMTS8_-_130298054.23-P1P2	1044	1308
ADAMTS8_-_130298160.23-P1P2	1352	1511
ADAMTS8_-_130298510.23-P1P2	2009	1960
ADAMTS9_+_64673234.23-P1P2	2329	2286
ADAMTS9_-_64673170.23-P1P2	1593	1556
ADAMTS9_-_64673267.23-P1P2	1396	1538
ADAMTS9_-_64673280.23-P1P2	1607	1386
ADAMTS9_-_64673627.23-P1P2	660	802
ADAMTSL1_+_18474148.23-P1P2	1141	1609
ADAMTSL1_+_18474201.23-P1P2	2140	2160
ADAMTSL1_+_18474327.23-P1P2	2855	3011
ADAMTSL1_-_18474157.23-P1P2	1513	1520
ADAMTSL1_-_18474595.23-P1P2	1544	1513
ADAMTSL2_+_136399841.23-P1P2	1276	1356
ADAMTSL2_+_136400219.23-P1P2	1528	1689
ADAMTSL2_+_136400253.23-P1P2	2776	3290
ADAMTSL2_-_136399802.23-P1P2	936	1006
ADAMTSL2_-_136399861.23-P1P2	95	103
ADAMTSL3_+_84322918.23-P1P2	1335	1303
ADAMTSL3_-_84322944.23-P1P2	1240	1153
ADAMTSL3_-_84322947.23-P1P2	988	1059
ADAMTSL3_-_84323067.23-P1P2	506	376
ADAMTSL3_-_84323104.23-P1P2	800	609
ADAMTSL4_+_150521897.23-P1P2	1976	2371
ADAMTSL4_+_150521916.23-P1P2	621	586
ADAMTSL4_+_150521953.23-P1P2	841	780
ADAMTSL4_+_150522285.23-P1P2	3072	3006
ADAMTSL4_-_150521934.23-P1P2	657	1020
ADAMTSL5_-_1512942.23-P1P2	1557	1564
ADAMTSL5_-_1512947.23-P1P2	1612	1478
ADAMTSL5_-_1512963.23-P1P2	2133	2111
ADAMTSL5_-_1512979.23-P1P2	1863	1724
ADAMTSL5_-_1513012.23-P1P2	1133	1286
ADAP1_+_994248.23-P1P2	1192	923
ADAP1_+_994276.23-P1P2	2372	2276
ADAP1_+_994279.23-P1P2	3344	3779
ADAP1_+_994282.23-P1P2	4323	4679
ADAP1_-_993847.23-P1P2	1622	1790
ADAP2_+_29249325.23-P1P2	600	396
ADAP2_+_29249375.23-P1P2	1523	1429
ADAP2_+_29249417.23-P1P2	1676	1969
ADAP2_-_29249001.23-P1P2	1722	2034
ADAP2_-_29249406.23-P1P2	969	788
ADARB1_+_46493796.23-P1P2	1145	1129
ADARB1_+_46494884.23-P1P2	2693	2882
ADARB1_+_46494897.23-P1P2	3088	3328
ADARB1_-_46493823.23-P1P2	1267	1349
ADARB1_-_46493831.23-P1P2	1545	1903
ADARB2_+_1779243.23-ENST00000381312.1	1074	1322
ADARB2_+_1779248.23-ENST00000381312.1	1841	2004
ADARB2_+_1779269.23-ENST00000381312.1	1124	1200
ADARB2_+_1779687.23-ENST00000381312.1	1238	1400
ADARB2_-_1779460.23-ENST00000381312.1	1503	978
ADAR_+_154580643.23-P1	2861	3419
ADAR_+_154600408.23-P2	1216	1430
ADAR_+_154600411.23-P2	1647	1834
ADAR_+_154600419.23-P2	1457	1357
ADAR_-_154580605.23-P1	572	779
ADAR_-_154580611.23-P1	1034	1232
ADAR_-_154580629.23-P1	907	1076
ADAR_-_154580652.23-P1	1037	1277
ADAR_-_154599983.23-P2	1187	1207
ADAR_-_154600448.23-P2	1119	1155
ADAT1_+_75656919.23-P1P2	2717	2882
ADAT1_+_75657125.23-P1P2	1060	875
ADAT1_+_75657171.23-P1P2	2671	2744
ADAT1_-_75656724.23-P1P2	2316	2680
ADAT1_-_75656732.23-P1P2	845	865
ADAT2_+_143771740.23-P1P2	199	151
ADAT2_+_143771779.23-P1P2	1508	1503
ADAT2_+_143771782.23-P1P2	485	615
ADAT2_-_143771413.23-P1P2	1543	1952
ADAT2_-_143771826.23-P1P2	1169	1241
ADAT3_+_1905424.23-P1	1248	1624
ADAT3_+_1905431.23-P1	4169	4851
ADAT3_+_1905450.23-P1	3858	3979
ADAT3_+_1907955.23-P2	2065	2132
ADAT3_+_1908001.23-P2	265	269
ADAT3_-_1905405.23-P1	4581	4863
ADAT3_-_1905438.23-P1	2245	2277
ADAT3_-_1908013.23-P2	311	384
ADAT3_-_1908397.23-P2	2108	2005
ADAT3_-_1908429.23-P2	1224	1389
ADA_+_43280282.23-P1P2	891	888
ADA_+_43280285.23-P1P2	1835	1696
ADA_+_43280303.23-P1P2	790	740
ADA_+_43280315.23-P1P2	817	1008
ADA_-_43279996.23-P1P2	386	396
ADCK1_+_78266506.23-P1P2	1461	1761
ADCK1_-_78266512.23-P1P2	2761	3246
ADCK1_-_78266523.23-P1P2	1093	1126
ADCK1_-_78266828.23-P1P2	1147	1142
ADCK1_-_78266900.23-P1P2	1301	1538
ADCK2_+_140372748.23-P1P2	1269	1192
ADCK2_+_140373084.23-P1P2	2391	2325
ADCK2_+_140373152.23-P1P2	1674	2237
ADCK2_-_140373160.23-P1P2	2304	2291
ADCK2_-_140373404.23-P1P2	1539	1662
ADCK3_+_227128242.23-P1P2	2111	2459
ADCK3_+_227128400.23-P1P2	2235	2536
ADCK3_-_227128046.23-P1P2	1928	2459
ADCK3_-_227128055.23-P1P2	3014	2915
ADCK3_-_227128078.23-P1P2	1283	1356
ADCK4_+_41222752.23-P1P2	584	497
ADCK4_-_41222351.23-P1P2	1172	1465
ADCK4_-_41222709.23-P1P2	396	411
ADCK4_-_41222769.23-P1P2	617	664
ADCK4_-_41222791.23-P1P2	2136	1975
ADCK5_+_145597793.23-P1P2	1446	1699
ADCK5_-_145597191.23-P1P2	793	826
ADCK5_-_145597250.23-P1P2	837	674
ADCK5_-_145597781.23-P1P2	2215	2295
ADCK5_-_145597789.23-P1P2	1127	1077
ADCY10_+_167883329.23-P1P2	2401	2607
ADCY10_-_167882907.23-P1P2	575	751
ADCY10_-_167882911.23-P1P2	1564	1715
ADCY10_-_167882918.23-P1P2	486	664
ADCY10_-_167883077.23-P1P2	2604	2579
ADCY1_+_45614267.23-P1P2	1019	949
ADCY1_+_45614427.23-P1P2	1955	2028
ADCY1_+_45614650.23-P1P2	1706	2038
ADCY1_+_45614673.23-P1P2	862	971
ADCY1_-_45614627.23-P1P2	999	1176
ADCY2_+_7396541.23-P1P2	1526	1842
ADCY2_+_7396596.23-P1P2	1311	1334
ADCY2_+_7396661.23-P1P2	1203	1162
ADCY2_-_7396414.23-P1P2	867	1113
ADCY2_-_7396575.23-P1P2	2080	2090
ADCY3_+_25142736.23-P1P2	1408	1542
ADCY3_-_25142720.23-P1P2	1438	1396
ADCY3_-_25142849.23-P1P2	453	567
ADCY3_-_25143044.23-P1P2	2102	2036
ADCY3_-_25143049.23-P1P2	1692	1674
ADCY4_+_24803901.23-P1P2	985	991
ADCY4_-_24804056.23-P1P2	547	644
ADCY4_-_24804217.23-P1P2	1328	1471
ADCY4_-_24804227.23-P1P2	1063	1132
ADCY4_-_24804232.23-P1P2	1493	1499
ADCY5_+_123168382.23-P1P2	1180	1344
ADCY5_+_123168593.23-P1P2	1078	1158
ADCY5_+_123168613.23-P1P2	1446	1220
ADCY5_-_123168354.23-P1P2	1054	1212
ADCY5_-_123168357.23-P1P2	1404	1341
ADCY6_+_49182403.23-P1P2	168	269
ADCY6_+_49182840.23-P1P2	1820	1747
ADCY6_-_49182447.23-P1P2	2168	2092
ADCY6_-_49182451.23-P1P2	818	803
ADCY6_-_49182454.23-P1P2	918	779
ADCY7_+_50300487.23-P1P2	1536	1387
ADCY7_-_50300493.23-P1P2	2365	2695
ADCY7_-_50300498.23-P1P2	973	1229
ADCY7_-_50300519.23-P1P2	1893	1917
ADCY7_-_50300524.23-P1P2	1474	1408
ADCY8_+_132052698.23-P1P2	1234	1229
ADCY8_+_132053037.23-P1P2	1091	883
ADCY8_-_132052844.23-P1P2	1646	1881
ADCY8_-_132053083.23-P1P2	857	762
ADCY8_-_132053093.23-P1P2	2769	2500
ADCY9_+_4166382.23-P1P2	436	668
ADCY9_+_4166432.23-P1P2	981	1027
ADCY9_-_4166007.23-P1P2	1459	1704
ADCY9_-_4166218.23-P1P2	1349	1557
ADCY9_-_4166392.23-P1P2	1060	1090
ADCYAP1R1_+_31092317.23-P1P2	1263	1622
ADCYAP1R1_+_31092343.23-P1P2	729	606
ADCYAP1R1_+_31092380.23-P1P2	1044	1168
ADCYAP1R1_+_31092421.23-P1P2	34	20
ADCYAP1R1_-_31092299.23-P1P2	1603	1479
ADCYAP1_+_904729.23-P1P2	934	774
ADCYAP1_+_904799.23-P1P2	2192	2567
ADCYAP1_+_904824.23-P1P2	971	1266
ADCYAP1_+_904967.23-P1P2	1917	2158
ADCYAP1_-_904647.23-P1P2	787	891
ADC_+_33546832.23-P1P2	1324	1172
ADC_+_33546850.23-P1P2	1519	1797
ADC_+_33546977.23-P1P2	1562	1542
ADC_-_33546826.23-P1P2	1143	932
ADC_-_33546829.23-P1P2	1044	1009
ADD1_+_2846015.23-P1P2	1150	1517
ADD1_-_2845596.23-P1P2	1097	1283
ADD1_-_2845605.23-P1P2	863	804
ADD1_-_2845697.23-P1P2	1644	1666
ADD1_-_2845997.23-P1P2	1974	2105
ADD2_+_70995010.23-P1P2	2670	3334
ADD2_+_70995142.23-P1P2	2058	2225
ADD2_+_70995263.23-P1P2	1197	1518
ADD2_+_70995300.23-P1P2	1276	1509
ADD2_-_70994876.23-P1P2	3009	3133
ADD3_+_111767932.23-P1P2	1530	1429
ADD3_+_111768327.23-P1P2	996	1331
ADD3_-_111767767.23-P1P2	1355	1183
ADD3_-_111767783.23-P1P2	2856	3007
ADD3_-_111767791.23-P1P2	1207	955
ADGB_+_146920153.23-P1P2	917	830
ADGB_+_146920457.23-P1P2	539	549
ADGB_+_146920504.23-P1P2	97	147
ADGB_-_146920345.23-P1P2	160	151
ADGB_-_146920535.23-P1P2	965	887
ADH1A_+_100212126.23-P1P2	1114	1085
ADH1A_-_100211701.23-P1P2	3670	3657
ADH1A_-_100211816.23-P1P2	1278	1493
ADH1A_-_100212118.23-P1P2	2342	1902
ADH1A_-_100212162.23-P1P2	2221	2684
ADH1B_+_100242040.23-P1P2	589	679
ADH1B_+_100242511.23-P1P2	1010	1504
ADH1B_-_100242120.23-P1P2	407	425
ADH1B_-_100242280.23-P1P2	799	865
ADH1B_-_100242333.23-P1P2	329	410
ADH1C_+_100273655.23-P1P2	580	504
ADH1C_-_100273471.23-P1P2	215	193
ADH1C_-_100273518.23-P1P2	1001	1010
ADH1C_-_100273879.23-P1P2	1241	1203
ADH1C_-_100273923.23-P1P2	933	1067
ADH4_+_100065429.23-P1P2	1224	1451
ADH4_+_100065433.23-P1P2	1482	1783
ADH4_+_100065444.23-P1P2	299	316
ADH4_+_100065450.23-P1P2	11	4
ADH4_-_100065227.23-P1P2	302	381
ADH5_+_100009684.23-P1P2	1606	1946
ADH5_+_100009798.23-P1P2	709	892
ADH5_+_100009821.23-P1P2	728	762
ADH5_+_100009838.23-P1P2	1929	2184
ADH5_-_100009831.23-P1P2	2303	2441
ADH6_+_100140186.23-P1P2	1051	1273
ADH6_+_100140286.23-P1P2	1761	2161
ADH6_-_100140386.23-P1P2	2594	2312
ADH6_-_100140394.23-P1P2	2360	2566
ADH6_-_100140413.23-P1P2	1657	2056
ADH7_+_100355983.23-P1P2	2441	2922
ADH7_+_100356142.23-P1P2	921	940
ADH7_+_100356385.23-P1P2	1765	1805
ADH7_+_100356481.23-P1P2	2621	2560
ADH7_-_100356092.23-P1P2	1756	1873
ADHFE1_+_67344685.23-P1P2	1536	1771
ADHFE1_+_67344765.23-P1P2	1491	1701
ADHFE1_-_67344732.23-P1P2	792	932
ADHFE1_-_67344792.23-P1P2	1143	1211
ADHFE1_-_67345102.23-P1P2	2044	1978
ADI1_+_3523254.23-P1P2	2178	2010
ADI1_+_3523275.23-P1P2	593	391
ADI1_-_3523067.23-P1P2	699	1029
ADI1_-_3523293.23-P1P2	614	913
ADI1_-_3523313.23-P1P2	2366	2672
ADIG_+_37209880.23-P1P2	1609	1714
ADIG_+_37209891.23-P1P2	578	659
ADIG_+_37209902.23-P1P2	1620	1965
ADIG_+_37209911.23-P1P2	3243	3389
ADIG_+_37210368.23-P1P2	713	716
ADIPOQ_+_186560448.23-P1P2	1392	1697
ADIPOQ_+_186560496.23-P1P2	2154	2199
ADIPOQ_+_186560526.23-P1P2	210	202
ADIPOQ_-_186560537.23-P1P2	2511	2653
ADIPOQ_-_186560924.23-P1P2	1045	1540
ADIPOR1_+_202926923.23-P1P2	432	512
ADIPOR1_+_202926993.23-P1P2	707	676
ADIPOR1_+_202927394.23-P1P2	1612	1730
ADIPOR1_-_202926990.23-P1P2	496	614
ADIPOR1_-_202927375.23-P1P2	591	517
ADIPOR2_+_1800595.23-P1P2	1494	1445
ADIPOR2_-_1800242.23-P1P2	1903	1823
ADIPOR2_-_1800250.23-P1P2	2031	2215
ADIPOR2_-_1800256.23-P1P2	934	1222
ADIPOR2_-_1800278.23-P1P2	833	846
ADIRF_+_88728033.23-P1P2	1503	1496
ADIRF_-_88728314.23-P1P2	800	979
ADIRF_-_88728503.23-P1P2	1647	2008
ADIRF_-_88728567.23-P1P2	1231	1263
ADIRF_-_88728681.23-P1P2	1790	1997
ADK_+_75911404.23-P2	3238	2939
ADK_+_75911444.23-P2	1286	1188
ADK_+_75936517.23-P1	1832	2199
ADK_+_75936538.23-P1	1344	1546
ADK_+_75936570.23-P1	1140	1252
ADK_+_75936748.23-P1	1167	1343
ADK_-_75911021.23-P2	856	920
ADK_-_75911025.23-P2	662	785
ADK_-_75911437.23-P2	1998	2047
ADK_-_75936578.23-P1	2034	2582
ADM2_+_50920011.23-P1P2	1085	1308
ADM2_+_50920227.23-P1P2	1627	1740
ADM2_+_50920298.23-P1P2	1709	1854
ADM2_+_50920473.23-P1P2	1867	2063
ADM2_-_50920028.23-P1P2	385	520
ADM5_+_50191684.23-P1P2	9	0
ADM5_+_50191838.23-P1P2	1772	1590
ADM5_+_50191862.23-P1P2	979	1093
ADM5_+_50191867.23-P1P2	601	651
ADM5_-_50191704.23-P1P2	1138	1274
ADM_+_10326660.23-P1P2	2785	2823
ADM_+_10327266.23-P1P2	2480	2742
ADM_+_10327276.23-P1P2	1284	1425
ADM_+_10327290.23-P1P2	914	749
ADM_-_10327037.23-P1P2	1259	1500
ADNP2_+_77867421.23-P1P2	1628	1406
ADNP2_+_77867603.23-P1P2	3290	3072
ADNP2_-_77867208.23-P1P2	523	557
ADNP2_-_77867536.23-P1P2	680	626
ADNP2_-_77867623.23-P1P2	2184	2383
ADNP_+_49547892.23-P1P2	1075	724
ADNP_-_49547603.23-P1P2	3645	3333
ADNP_-_49547651.23-P1P2	1702	1377
ADNP_-_49547707.23-P1P2	2822	2229
ADNP_-_49547964.23-P1P2	1702	1879
ADORA1_+_203096891.23-P1P2	1449	1778
ADORA1_+_203097450.23-P1P2	2508	2471
ADORA1_+_203097472.23-P1P2	2256	2305
ADORA1_+_203097506.23-P1P2	581	449
ADORA1_-_203096974.23-P1P2	704	822
ADORA2A_+_24820308.23-P1P2	2296	2717
ADORA2A_-_24819888.23-P1P2	1597	1966
ADORA2A_-_24819903.23-P1P2	2327	2438
ADORA2A_-_24819947.23-P1P2	1130	1454
ADORA2A_-_24820281.23-P1P2	1363	1227
ADORA2B_+_15848686.23-P1P2	784	932
ADORA2B_+_15848965.23-P1P2	1237	1075
ADORA2B_-_15848659.23-P1P2	3122	3230
ADORA2B_-_15848791.23-P1P2	180	209
ADORA2B_-_15848949.23-P1P2	1289	1433
ADORA3_+_112031013.23-P1	657	720
ADORA3_+_112031386.23-P1	1587	2030
ADORA3_+_112031407.23-P1	720	591
ADORA3_+_112031411.23-P1	1107	1238
ADORA3_+_112031418.23-P1	1345	1542
ADORA3_+_112045890.23-P2	1160	1381
ADORA3_+_112046055.23-P2	339	258
ADORA3_+_112046115.23-P2	675	623
ADORA3_+_112046284.23-P2	586	490
ADORA3_-_112046251.23-P2	634	613
ADO_+_64565053.23-P1P2	1271	1585
ADO_+_64565065.23-P1P2	2222	2222
ADO_-_64564623.23-P1P2	1163	1433
ADO_-_64564781.23-P1P2	705	1137
ADO_-_64565135.23-P1P2	1193	1196
ADPGK_+_73075721.23-P1P2	2856	2893
ADPGK_+_73076060.23-P1P2	1217	1019
ADPGK_+_73076066.23-P1P2	2824	3136
ADPGK_+_73076082.23-P1P2	301	265
ADPGK_-_73075645.23-P1P2	1025	1303
ADPRHL1_+_114103395.23-P2	710	700
ADPRHL1_+_114107397.23-P1	1184	1351
ADPRHL1_+_114107429.23-P1	2072	1996
ADPRHL1_+_114107533.23-P1	969	906
ADPRHL1_+_114107537.23-P1	921	1230
ADPRHL1_+_114107772.23-P1	1329	1706
ADPRHL1_-_114103032.23-P2	1891	1967
ADPRHL1_-_114103049.23-P2	1708	1442
ADPRHL1_-_114103424.23-P2	2413	2665
ADPRHL1_-_114103435.23-P2	865	818
ADPRHL2_+_36554555.23-P1P2	1913	3744
ADPRHL2_+_36554875.23-P1P2	2071	2233
ADPRHL2_+_36554891.23-P1P2	500	638
ADPRHL2_+_36554907.23-P1P2	242	318
ADPRHL2_-_36554711.23-P1P2	504	451
ADPRH_+_119298367.23-P1P2	2107	2276
ADPRH_+_119298491.23-P1P2	1815	2023
ADPRH_+_119298604.23-P1P2	1040	944
ADPRH_+_119298662.23-P1P2	993	997
ADPRH_+_119298740.23-P1P2	369	359
ADPRM_+_10600917.23-P1P2	633	708
ADPRM_+_10600945.23-P1P2	1018	1123
ADPRM_+_10600958.23-P1P2	133	68
ADPRM_-_10600957.23-P1P2	820	844
ADPRM_-_10600988.23-P1P2	1305	1220
ADRA1A_+_26724406.23-P1P2	2349	2236
ADRA1A_-_26724311.23-P1P2	1037	1039
ADRA1A_-_26724340.23-P1P2	453	500
ADRA1A_-_26724356.23-P1P2	991	1312
ADRA1A_-_26724373.23-P1P2	757	891
ADRA1B_+_159343520.23-P1P2	2792	2791
ADRA1B_+_159344209.23-P1P2	769	712
ADRA1B_+_159344222.23-P1P2	592	602
ADRA1B_-_159343504.23-P1P2	1984	2174
ADRA1B_-_159343900.23-P1P2	807	848
ADRA1D_+_4229485.23-P1P2	1446	1751
ADRA1D_-_4229164.23-P1P2	1466	1572
ADRA1D_-_4229250.23-P1P2	1734	1809
ADRA1D_-_4229495.23-P1P2	2841	2741
ADRA1D_-_4229926.23-P1P2	2021	1957
ADRA2A_-_112837142.23-P1P2	2846	3162
ADRA2A_-_112837201.23-P1P2	2173	2378
ADRA2A_-_112837216.23-P1P2	596	684
ADRA2A_-_112837238.23-P1P2	857	949
ADRA2A_-_112837251.23-P1P2	874	831
ADRA2B_+_96781839.23-P1P2	2144	1608
ADRA2B_-_96781873.23-P1P2	883	962
ADRA2B_-_96781894.23-P1P2	697	822
ADRA2B_-_96782243.23-P1P2	906	929
ADRA2B_-_96782246.23-P1P2	166	265
ADRA2C_+_3768074.23-P1P2	1604	1500
ADRA2C_+_3768082.23-P1P2	3249	3286
ADRA2C_+_3768098.23-P1P2	678	966
ADRA2C_-_3767700.23-P1P2	1870	1987
ADRA2C_-_3767888.23-P1P2	2368	2300
ADRB1_+_115804002.23-P1P2	1399	1466
ADRB1_-_115803895.23-P1P2	3279	3094
ADRB1_-_115804061.23-P1P2	3341	3353
ADRB1_-_115804069.23-P1P2	1904	2036
ADRB1_-_115804075.23-P1P2	1619	1543
ADRB2_+_148206220.23-P1P2	1297	1565
ADRB2_+_148206227.23-P1P2	1939	1819
ADRB2_-_148206186.23-P1P2	1751	1543
ADRB2_-_148206207.23-P1P2	1021	1192
ADRB2_-_148206413.23-P1P2	1440	1507
ADRB3_+_37822768.23-P1P2	922	908
ADRB3_-_37822919.23-P1P2	1073	1094
ADRB3_-_37823380.23-P1P2	1798	1964
ADRB3_-_37823667.23-P1P2	2207	2699
ADRB3_-_37823742.23-P1P2	1198	1184
ADRBK1_+_67033933.23-P1P2	3067	3044
ADRBK1_+_67034195.23-P1P2	819	883
ADRBK1_+_67034566.23-P1P2	1707	1813
ADRBK1_-_67033953.23-P1P2	2065	2214
ADRBK1_-_67034001.23-P1P2	1694	1868
ADRBK2_+_25960616.23-P1P2	2901	2586
ADRBK2_-_25960625.23-P1P2	2431	2432
ADRBK2_-_25960628.23-P1P2	499	661
ADRBK2_-_25960707.23-P1P2	2951	3514
ADRBK2_-_25960854.23-P1P2	1755	1823
ADRM1_+_60877224.23-P1P2	862	1163
ADRM1_+_60878013.23-P1P2	1795	2252
ADRM1_+_60878508.23-P1P2	1754	1772
ADRM1_-_60878073.23-P1P2	1776	2126
ADRM1_-_60878094.23-P1P2	513	708
ADSL_+_40742907.23-P1P2	1188	1167
ADSL_-_40742556.23-P1P2	922	933
ADSL_-_40742584.23-P1P2	1574	1169
ADSL_-_40742729.23-P1P2	1997	1821
ADSL_-_40742737.23-P1P2	2274	1521
ADSSL1_+_105190776.23-P1P2	1257	1460
ADSSL1_+_105190789.23-P1P2	3521	3804
ADSSL1_+_105190984.23-P1P2	1119	1268
ADSSL1_-_105190591.23-P1P2	1937	2105
ADSSL1_-_105190615.23-P1P2	2060	2324
ADSS_+_244614826.23-P1P2	1749	1791
ADSS_-_244614690.23-P1P2	1246	1243
ADSS_-_244614820.23-P1P2	1468	1446
ADSS_-_244614958.23-P1P2	1382	1126
ADSS_-_244615191.23-P1P2	1141	670
ADTRP_+_11779004.23-P1P2	2030	1837
ADTRP_+_11779041.23-P1P2	3210	3245
ADTRP_-_11778993.23-P1P2	1781	2249
ADTRP_-_11779009.23-P1P2	1752	1955
ADTRP_-_11779051.23-P1P2	1478	1483
AEBP1_+_44143999.23-P1P2	1077	1246
AEBP1_+_44144173.23-P1P2	921	1166
AEBP1_+_44144323.23-P1P2	1179	1452
AEBP1_+_44144374.23-P1P2	649	867
AEBP1_-_44144382.23-P1P2	1201	1299
AEBP2_+_19592640.23-P1P2	584	617
AEBP2_+_19592658.23-P1P2	2167	2421
AEBP2_+_19592704.23-P1P2	4007	4071
AEBP2_-_19592882.23-P1P2	1644	1868
AEBP2_-_19593012.23-P1P2	2775	2827
AEN_+_89164562.23-P1P2	1290	1516
AEN_+_89164789.23-P1P2	1855	2141
[truncated: 102,538 more rows]

## Sheet: C42B(mNG2-AR)i clone 2
	HvsL	HvsL	HvsL	HvsL	HvsL	HvsL	HvsL	HvsL	HvsL	HvsL	HvsL	HvsL	HvsL	HvsL	HvsL
	Rep1	Rep1	Rep1	Rep1	Rep1	Rep2	Rep2	Rep2	Rep2	Rep2	ave_Rep1_Rep2	ave_Rep1_Rep2	ave_Rep1_Rep2	ave_Rep1_Rep2	ave_Rep1_Rep2
gene	transcripts	Mann-Whitney p-value	average phenotype of strongest 3	sgRNA count_MW	sgRNA count_avg	transcripts	Mann-Whitney p-value	average phenotype of strongest 3	sgRNA count_MW	sgRNA count_avg	transcripts	Mann-Whitney p-value	average phenotype of strongest 3	sgRNA count_MW	sgRNA count_avg					#Mann-Whitney p-value-Mann-Whitney p-value of all 5 sgRNAs normalized to negative control
A1BG	P2	0.02846	-0.328986	5	5	P2	0.255196	-0.214261	5	5	P2	0.0350667	-0.25423	5	5					#average phenotype of strongest 3- the average taken of the top 3 sgRNAs with the highest activity
A1CF	P1P2	0.80642	-0.130449	5	5	P1P2	0.104749	-0.33088	5	5	P1P2	0.120637	-0.143736	5	5					#sgRNA count_MW- the count of sgRNAs with Mann-whitney scores (MW)
A2M	P1P2	0.534103	-0.12699	5	5	P1P2	0.662331	-0.0719394	5	5	P1P2	0.525496	-0.0994646	5	5					#sgRNA count_avg- the total count of sgRNA phenotypes considers for the average phenotype of the strongest sgRNAs
A2ML1	P1P2	0.662462	0.2067	5	5	P1P2	0.482449	-0.108952	5	5	P1P2	0.588556	0.0488742	5	5
A3GALT2	ENST00000442999.3	0.91824	-0.244268	4	4	ENST00000442999.3	0.0971755	-0.789583	4	4	ENST00000442999.3	0.111677	-0.38546	4	4					#H=the top 25% sorting bin corresponding to cells expressing high AR levels (AR-high)
A4GALT	P1P2	0.100284	-0.31874	5	5	P1P2	0.765665	-0.109434	5	5	P1P2	0.243845	-0.261724	5	5					#L=the bottom 25% sorting bin corresponding to cells expressing low AR levels (AR-low)
A4GNT	P1P2	0.726244	0.320231	5	5	P1P2	0.504984	0.339506	5	5	P1P2	0.878721	0.340487	5	5
AAAS	P1P2	0.973825	0.0833143	5	5	P1P2	0.557783	0.296036	5	5	P1P2	0.471189	0.118507	5	5
AACS	P1P2	0.733112	-0.193605	5	5	P1P2	0.373913	-0.16118	5	5	P1P2	0.897114	-0.148207	5	5
AADAC	P1P2	0.734363	0.0639848	5	5	P1P2	0.265924	0.246719	5	5	P1P2	0.230647	0.111371	5	5
AADACL2	P1P2	0.87885	-0.377854	5	5	P1P2	0.780917	-0.342193	5	5	P1P2	0.971145	-0.396936	5	5
AADACL3	P1P2	0.198053	-0.186718	5	5	P1P2	0.271313	-0.153227	5	5	P1P2	0.105169	-0.241062	5	5
AADACL4	P1P2	0.95661	0.118961	5	5	P1P2	0.152462	-0.293014	5	5	P1P2	0.40966	-0.120081	5	5
AADAT	P1P2	0.668499	-0.0825246	5	5	P1P2	0.472158	-0.0327003	5	5	P1P2	0.996351	0.0101451	5	5
AAED1	P1P2	0.794544	0.495797	5	5	P1P2	0.109083	0.405379	5	5	P1P2	0.605867	0.552272	5	5
AAGAB	P1P2	0.364828	0.183669	4	4	P1P2	0.920495	-0.0566751	4	4	P1P2	0.473661	0.0634968	4	4
AAK1	P1P2	0.807385	0.0937748	5	5	P1P2	0.32317	-0.46082	5	5	P1P2	0.444994	-0.23345	5	5
AAMDC	P1P2	0.244856	0.483084	5	5	P1P2	0.811025	-0.0866514	5	5	P1P2	0.262136	0.321045	5	5
AAMP	P1P2	0.0155496	0.827556	5	5	P1P2	0.160966	0.515746	5	5	P1P2	0.0287728	0.690038	5	5
AANAT	P1P2	0.763959	0.0100793	5	5	P1P2	0.307959	-0.387169	5	5	P1P2	0.61227	-0.257196	5	5
AAR2	P1P2	0.341757	0.00823725	5	5	P1P2	0.485561	0.333108	5	5	P1P2	0.398419	0.212071	5	5
AARD	P1P2	0.592397	0.297907	5	5	P1P2	0.523727	0.00279034	5	5	P1P2	0.618118	0.116493	5	5
AARS	P1P2	0.00183942	0.416569	5	5	P1P2	0.00202346	0.509078	5	5	P1P2	0.000508318	0.453253	5	5
AARS2	P1P2	0.201842	0.258245	5	5	P1P2	0.1601	-0.20861	5	5	P1P2	0.882001	-0.0672353	5	5
AARSD1	P1	0.0360653	-0.4057	5	5	P2	0.448952	-0.122181	5	5	P1	0.420129	-0.156592	5	5
AASDH	P1P2	0.382872	0.14305	5	5	P1P2	0.529147	0.0535074	5	5	P1P2	0.321376	0.105929	5	5
AASDHPPT	P1P2	0.567943	0.114827	5	5	P1P2	0.796894	-0.194947	5	5	P1P2	0.915563	0.00130843	5	5
AASS	P1P2	0.459476	-0.184399	5	5	P1P2	0.18365	-0.15014	5	5	P1P2	0.146644	-0.13355	5	5
AATF	P1P2	0.0127769	0.394002	5	5	P1P2	0.125992	0.387292	5	5	P1P2	0.0110065	0.369185	5	5
AATK	ENST00000326724.4	0.876885	0.0445394	5	5	ENST00000326724.4	0.676845	-0.102758	5	5	ENST00000326724.4	0.681531	-0.0660401	5	5
ABAT	P1	0.741256	0.148605	5	5	P2	0.316306	-0.300728	5	5	P2	0.420609	-0.147895	5	5
ABCA1	P1P2	0.300082	-0.182501	5	5	P1P2	0.193557	-0.447826	5	5	P1P2	0.126928	-0.378905	5	5
ABCA10	P1P2	0.517305	0.0357452	5	5	P1P2	0.435639	0.2372	5	5	P1P2	0.338294	0.103444	5	5
ABCA12	P1P2	0.626126	-0.00586082	5	5	P1P2	0.359806	-0.325055	5	5	P1P2	0.432702	-0.230147	5	5
ABCA13	P1P2	0.0704853	-0.341078	5	5	P1P2	0.05524	-0.342661	5	5	P1P2	0.0340711	-0.341201	5	5
ABCA2	P1P2	0.994366	0.0662102	5	5	P1P2	0.484004	0.138833	5	5	P1P2	0.776428	0.102522	5	5
ABCA3	P1P2	0.111764	0.1677	5	5	P1P2	0.429311	-0.123943	5	5	P1P2	0.490857	0.0337678	5	5
ABCA4	P1P2	0.0443644	0.327297	5	5	P1P2	0.425443	-0.0372491	5	5	P1P2	0.118857	0.232386	5	5
ABCA5	P1P2	0.192892	0.413968	5	5	P1P2	0.73669	-0.0507754	5	5	P1P2	0.539694	0.181795	5	5
ABCA6	P1P2	0.378359	0.118114	5	5	P1P2	0.664139	-0.1149	5	5	P1P2	0.915563	0.0219314	5	5
ABCA7	P2	0.0587333	0.253925	5	5	P2	0.253984	-0.173034	5	5	P2	0.574875	0.0741276	5	5
ABCA8	P1P2	0.457965	-0.0755249	5	5	P1P2	0.443995	-0.0910098	5	5	P1P2	0.356208	-0.0963489	5	5
ABCA9	P1P2	0.52947	-0.00191048	5	5	P1P2	0.911418	-0.0320898	5	5	P1P2	0.680312	0.00594414	5	5
ABCB1	ENST00000265724.3	0.64926	0.157985	5	5	ENST00000265724.3	0.4866	0.136375	5	5	ENST00000265724.3	0.310938	0.0907626	5	5
ABCB10	P1P2	0.8016	0.0442409	5	5	P1P2	0.461483	0.508799	5	5	P1P2	0.725338	0.32694	5	5
ABCB11	P1P2	0.851413	0.0113624	5	5	P1P2	0.976818	-0.0668099	5	5	P1P2	0.987063	0.0178625	5	5
ABCB4	P1P2	0.0997703	-0.29147	5	5	P1P2	0.115272	-0.191059	5	5	P1P2	0.0467371	-0.293129	5	5
ABCB5	P1P2	0.795137	-0.0856384	4	4	P1P2	0.629566	0.0605695	4	4	P1P2	0.881349	-0.0035844	4	4
ABCB6	P1P2	0.568506	-0.146123	5	5	P1P2	0.647346	-0.0213382	5	5	P1P2	0.737849	-0.0575296	5	5
ABCB7	P1P2	0.97515	-0.120801	5	5	P1P2	0.377043	0.200137	5	5	P1P2	0.545206	-0.0275049	5	5
ABCB8	P1P2	0.754473	0.198174	5	5	P1P2	0.776459	-0.158395	5	5	P1P2	0.957888	0.0626879	5	5
ABCB9	P1	0.683683	0.015829	5	5	P1	0.648539	0.114635	5	5	P1	0.664537	0.0539215	5	5
ABCC1	P1P2	0.707626	-0.00777977	5	5	P1P2	0.798176	-0.0534041	5	5	P1P2	0.877409	-0.00726539	5	5
ABCC10	P1P2	0.916972	-0.112618	5	5	P1P2	0.379965	-0.685097	5	5	P1P2	0.252702	-0.374084	5	5
ABCC11	P1	0.253212	0.238019	5	5	P2	0.0595954	-0.56016	5	5	P2	0.0808354	-0.372078	5	5
ABCC12	ENST00000311303.3	0.368105	-0.192784	5	5	ENST00000311303.3	0.658722	-0.309192	5	5	ENST00000311303.3	0.164544	-0.145894	5	5
ABCC2	P1P2	0.722507	-0.0751969	5	5	P1P2	0.224196	-0.401039	5	5	P1P2	0.925466	-0.196859	5	5
ABCC3	P1P2	0.948009	0.117219	5	5	P1P2	0.703766	0.114071	5	5	P1P2	0.568655	0.0604324	5	5
ABCC4	P1P2	0.403117	0.101547	5	5	P1P2	0.256411	0.256874	5	5	P1P2	0.159551	0.209922	5	5
ABCC5	P1P2	0.461495	-0.193678	5	5	P1P2	0.159853	0.211836	5	5	P1P2	0.610521	0.0694137	5	5
ABCC6	ENST00000205557.7	0.404949	-0.274949	4	4	ENST00000205557.7	0.623643	-0.0983092	4	4	ENST00000205557.7	0.452687	-0.186629	4	4
ABCC8	P1P2	0.198342	0.3391	5	5	P1P2	0.617805	-0.150772	5	5	P1P2	0.436124	0.0675574	5	5
ABCC9	P1P2	0.885077	-0.00834853	5	5	P1P2	0.875314	-0.0398041	5	5	P1P2	0.97645	-0.0397976	5	5
ABCD1	P1P2	0.733112	-0.0663193	5	5	P1P2	0.0827115	-0.348817	5	5	P1P2	0.133042	-0.203121	5	5
ABCD2	P1P2	0.024856	-0.286436	5	5	P1P2	0.361988	0.179193	5	5	P1P2	0.4125	-0.157495	5	5
ABCD3	P1P2	0.382419	-0.270082	5	5	P1P2	0.658722	-0.127134	5	5	P1P2	0.411079	-0.190963	5	5
ABCD4	P1P2	0.51838	0.171606	5	5	P1P2	0.165097	0.29391	5	5	P1P2	0.288847	0.231733	5	5
ABCE1	P1P2	0.415852	0.800154	5	5	P1P2	0.181199	0.470276	5	5	P1P2	0.318543	0.635215	5	5
ABCF1	P2	0.392226	0.126203	5	5	P1	0.182149	-0.266562	5	5	P1	0.401212	-0.116647	5	5
ABCF2	P1P2	0.161238	-0.524984	5	5	P1P2	0.475746	-0.2414	5	5	P1P2	0.255472	-0.282069	5	5
ABCF3	P1P2	0.35629	-0.347031	5	5	P1P2	0.00265952	-0.472436	5	5	P1P2	0.0110065	-0.414424	5	5
ABCG1	P1P2	0.289365	0.337252	5	5	P1P2	0.472158	-0.156732	5	5	P1P2	0.938026	0.0105008	5	5
ABCG2	P1P2	0.659363	0.00761155	4	4	P1P2	0.228684	-0.436205	4	4	P1P2	0.649623	-0.215121	4	4
ABCG4	P1P2	0.0623266	0.561647	4	4	P1P2	0.606669	0.0634891	4	4	P1P2	0.150118	0.26946	4	4
ABCG5	P1P2	0.0195648	0.389842	5	5	P1P2	0.830538	-0.160397	4	4	P1P2	0.461126	0.154292	4	4
ABCG8	P1P2	0.0322703	0.706415	5	5	P1P2	0.553885	0.132789	5	5	P1P2	0.0945538	0.34868	5	5
ABHD1	P1P2	0.405927	0.221023	5	5	P1P2	0.89498	-0.0876607	5	5	P1P2	0.695613	0.060906	5	5
ABHD10	P1P2	0.311656	-0.200557	5	5	P1P2	0.740449	-0.124503	5	5	P1P2	0.329146	-0.108485	5	5
ABHD11	P1P2	0.338813	0.276971	5	5	P1P2	0.727943	-0.080437	5	5	P1P2	0.452964	0.102595	5	5
ABHD12	P1P2	0.539855	0.0288294	5	5	P1P2	0.344341	0.250608	5	5	P1P2	0.354909	0.086009	5	5
ABHD12B	P1P2	0.0994287	0.344866	5	5	P1P2	0.0576014	-0.373736	5	5	P1P2	0.877409	-0.0583217	5	5
ABHD13	P1P2	0.344718	-0.161941	5	5	P1P2	0.809738	0.0423109	5	5	P1P2	0.574875	-0.072347	5	5
ABHD14A	P1P2	0.642104	-0.109962	5	5	P1P2	0.877277	-0.0263139	5	5	P1P2	0.585694	-0.0907329	5	5
ABHD14B	P2	0.106801	-0.314258	5	5	P1	0.293612	0.0727605	5	5	P2	0.170948	-0.231609	5	5
ABHD15	P1P2	0.168821	0.330719	5	5	P1P2	0.668364	-0.0926824	5	5	P1P2	0.495579	0.119018	5	5
ABHD16A	P1P2	0.65285	-0.180277	5	5	P1P2	0.575773	-0.180049	5	5	P1P2	0.558546	-0.207545	5	5
ABHD16B	P1P2	0.752581	-0.184026	5	5	P1P2	0.671388	0.756334	5	5	P1P2	0.260723	0.239878	5	5
ABHD17A	P1P2	0.145923	-0.302189	5	5	P1P2	0.261314	-0.185012	5	5	P1P2	0.0863285	-0.301443	5	5
ABHD17B	P1P2	0.0829884	-0.273498	5	5	P1P2	0.917346	0.13261	5	5	P1P2	0.434655	-0.0225974	5	5
ABHD17C	P1P2	0.0663434	0.288988	4	4	P1P2	0.119572	0.295858	4	4	P1P2	0.0785739	0.393272	4	4
ABHD2	P1P2	0.172451	0.500418	5	5	P1P2	0.595181	-0.260451	5	5	P1P2	0.407303	0.0882058	5	5
ABHD3	P1P2	0.36678	-0.243038	5	5	P1P2	0.396167	-0.152157	5	5	P1P2	0.244518	-0.278787	5	5
ABHD4	P1P2	0.0362869	0.323585	5	5	P1P2	0.872698	-0.087953	5	5	P1P2	0.232269	0.175903	5	5
ABHD5	P1P2	0.369433	-0.191474	5	5	P1P2	0.29976	-0.226438	5	5	P1P2	0.207587	-0.251845	5	5
ABHD6	P1P2	0.167028	-0.195045	5	5	P1P2	0.0473226	0.476743	5	5	P1P2	0.338714	0.144912	5	5
ABHD8	P1P2	0.683683	-0.0807916	5	5	P1P2	0.168151	-0.239376	5	5	P1P2	0.674835	-0.125434	5	5
ABI1	P1P2	0.0674423	-0.23896	5	5	P1P2	0.772009	-0.0377039	5	5	P1P2	0.152755	-0.141118	5	5
ABI2	P1P2	0.0510781	0.495985	5	5	P1P2	0.862898	0.05132	5	5	P1P2	0.134119	0.261011	5	5
ABI3	P1P2	0.604803	0.0497686	5	5	P1P2	0.363301	-0.467214	5	5	P1P2	0.550745	-0.110848	5	5
ABI3BP	P1P2	0.697767	0.0328837	5	5	P1P2	0.21362	-0.314893	5	5	P1P2	0.592	-0.215174	5	5
ABL1	ENST00000372348.2	0.592397	-0.188443	5	5	ENST00000372348.2	0.975494	0.0275809	5	5	ENST00000372348.2	0.477352	-0.0459449	5	5
ABL2	P1	0.254248	-0.810952	5	5	P1	0.432988	0.275129	4	4	P1	0.0738002	0.325495	4	4
ABLIM1	ENST00000277895.5	0.326993	0.209339	5	5	ENST00000277895.5	0.774551	-0.0597203	5	5	ENST00000277895.5	0.720354	0.0953094	5	5
ABLIM2	P1P2	0.306716	-0.274286	5	5	P1P2	0.731063	0.0342236	5	5	P1P2	0.773243	-0.104423	5	5
ABLIM3	P1P2	0.174155	0.219322	5	5	P1P2	0.77328	0.0774774	5	5	P1P2	0.240497	0.151435	5	5
ABO	P2	0.172974	-0.250861	5	5	P2	0.640797	-0.151071	5	5	P2	0.166828	-0.258803	5	5
ABR	P1P2	0.129843	-0.453803	5	5	P1P2	0.0350366	-0.306385	5	5	P1P2	0.013103	-0.320583	5	5
ABRA	P1P2	0.645678	-0.0113908	5	5	P1P2	0.0315333	0.311422	5	5	P1P2	0.321782	0.153608	5	5
ABRACL	P1P2	0.309081	-0.186809	5	5	P1P2	0.0927239	-0.239098	5	5	P1P2	0.0574728	-0.19982	5	5
ABT1	P1P2	0.178271	0.358257	5	5	P1P2	0.0938579	0.288918	5	5	P1P2	0.0257038	0.24041	5	5
ABTB1	P1P2	0.833868	0.0200951	5	5	P1P2	0.879896	-0.107031	5	5	P1P2	0.993033	-0.00138037	5	5
ABTB2	P1P2	0.644486	0.077656	5	5	P1P2	0.599214	-0.0674913	5	5	P1P2	0.89251	-0.0379881	5	5
ACAA1	P1P2	0.599307	-0.0677164	5	5	P1P2	0.161338	-0.293399	5	5	P1P2	0.365385	-0.135451	5	5
ACAA2	P1P2	0.520535	0.0813347	5	5	P1P2	0.824571	0.108543	5	5	P1P2	0.905674	0.167947	5	5
ACACA	P1P2	0.00312567	0.644867	5	5	P1P2	0.0491109	0.754323	5	5	P1P2	0.00493745	0.687546	5	5
ACACB	P2	0.500256	0.0796014	5	5	P2	0.602681	0.0674777	5	5	P2	0.536949	0.111876	5	5
ACAD10	P1P2	0.869686	0.10846	5	5	P1P2	0.790492	-0.0542917	5	5	P1P2	0.784725	-0.0342366	5	5
ACAD11	P1P2	0.0804397	-0.442847	5	5	P1P2	0.0711547	-0.382991	5	5	P1P2	0.0296343	-0.368884	5	5
ACAD8	P1P2	0.867725	0.0374855	5	5	P1P2	0.126403	-0.391609	5	5	P1P2	0.349743	-0.177062	5	5
ACAD9	P1P2	0.00423101	-0.412184	5	5	P1P2	0.193557	-0.291865	5	5	P1P2	0.00877598	-0.326025	5	5
ACADL	P1P2	0.592972	0.0683537	5	5	P1P2	0.757441	0.0594272	5	5	P1P2	0.647115	0.0885732	5	5
ACADM	P1P2	0.33672	0.166395	5	5	P1P2	0.320332	-0.110095	5	5	P1P2	0.997678	0.030134	5	5
ACADS	P1P2	0.689793	-0.135957	5	5	P1P2	0.662331	-0.478551	5	5	P1P2	0.645324	-0.294846	5	5
ACADSB	P1P2	0.137592	0.366549	5	5	P1P2	0.624253	-0.08322	5	5	P1P2	0.295706	0.130093	5	5
ACADVL	P1P2	0.692856	-0.0333286	5	5	P1P2	0.753655	-0.105245	5	5	P1P2	0.66152	-0.069287	5	5
ACAN	P1P2	0.630547	0.0982147	5	5	P1P2	0.0112287	0.605328	5	5	P1P2	0.0990661	0.451168	5	5
ACAP1	P1P2	0.180694	-0.318592	5	5	P1P2	0.627194	0.168953	5	5	P1P2	0.719109	-0.160411	5	5
ACAP2	P1P2	0.74817	0.0876137	5	5	P1P2	0.283616	-0.182836	5	5	P1P2	0.761811	-0.075017	5	5
ACAP3	P1P2	0.562886	0.025811	5	5	P1P2	0.286796	-0.131489	5	5	P1P2	0.724091	-0.033274	5	5
ACAT1	P1P2	0.842306	0.2766	5	5	P1P2	0.36155	-0.0873891	5	5	P1P2	0.897772	-0.0708151	5	5
ACAT2	P1P2	0.183141	-0.406014	5	5	P1P2	0.130154	-0.133973	5	5	P1P2	0.0410796	-0.385634	5	5
ACBD3	P1P2	0.170499	-0.375288	5	5	P1P2	0.647346	-0.138888	5	5	P1P2	0.111754	-0.162591	5	5
ACBD4	P1	0.23571	0.352519	5	5	P1	0.157644	-0.303523	5	5	P2	0.800667	0.113895	4	4
ACBD5	P1P2	0.888686	-0.00217298	5	5	P1P2	0.954979	-0.0919845	5	5	P1P2	0.783447	-0.119894	5	5
ACBD6	P1P2	0.0353351	-0.302162	5	5	P1P2	0.860941	0.108952	5	5	P1P2	0.339554	-0.0590606	5	5
ACBD7	P1P2	0.629367	-0.0838953	5	5	P1P2	0.340962	-0.197129	5	5	P1P2	0.191848	-0.0838883	5	5
ACCS	P1P2	0.881471	-0.0532017	5	5	P1P2	0.681711	-0.10273	5	5	P1P2	0.78153	-0.148249	5	5
ACCSL	ENST00000378832.1	0.434924	0.145897	4	4	ENST00000378832.1	0.793097	-0.0107244	4	4	ENST00000378832.1	0.535989	0.0675861	4	4
ACD	P1P2	0.182868	0.253646	5	5	P1P2	0.864856	0.0157948	5	5	P1P2	0.302673	0.08703	5	5
ACE	P1	0.741256	-0.0816377	5	5	P1	0.369911	0.191383	5	5	P1	0.758012	0.0430487	5	5
ACE2	P1P2	0.0187545	0.576508	5	5	P1P2	0.153775	-0.726298	5	5	P1P2	0.918203	-0.141558	5	5
ACER1	P1P2	0.725621	-0.0241145	5	5	P1P2	0.639609	-0.368545	5	5	P1P2	0.633434	-0.186348	5	5
ACER2	P1P2	0.967202	0.0567053	5	5	P1P2	0.108351	0.333508	5	5	P1P2	0.242837	0.143171	5	5
ACER3	P1P2	0.645678	0.161682	5	5	P1P2	0.151868	-0.369706	5	5	P1P2	0.376949	-0.0984043	5	5
ACHE	P1	0.45998	-0.130595	5	5	P1	0.177835	-0.0117338	5	5	P1	0.305412	-0.0956362	5	5
ACIN1	P2	0.00239998	0.662475	5	5	P1	0.310131	0.209363	5	5	P2	0.018012	0.336191	5	5
ACKR2	P1P2	0.143407	0.182741	5	5	P1P2	0.226419	-0.309859	5	5	P1P2	0.916883	-0.0261722	5	5
ACKR3	P1	0.404052	0.287153	5	5	P1	0.211488	0.239339	5	5	P1	0.257564	0.342501	5	5
ACKR4	P1P2	0.33672	0.916691	5	5	P1P2	0.373021	0.639413	5	5	P1P2	0.385541	0.778052	5	5
ACLY	P1P2	0.226649	0.348066	5	5	P1P2	0.0513513	0.4484	5	5	P1P2	0.0716125	0.398233	5	5
ACMSD	P1P2	0.766494	0.0210887	5	5	P1P2	0.268429	-0.336646	5	5	P1P2	0.553525	-0.1368	5	5
ACN9	P1P2	0.103943	-0.325945	5	5	P1P2	0.210579	-0.388281	5	5	P1P2	0.0267127	-0.263777	5	5
ACO1	P1P2	0.500256	0.140669	5	5	P1P2	0.680493	0.0667885	5	5	P1P2	0.541896	0.105192	5	5
ACO2	P1P2	0.899196	0.107557	5	5	P1P2	0.804594	-0.0358261	5	5	P1P2	0.983082	0.0682861	5	5
ACOT1	P1P2	0.779846	0.0133401	5	5	P1P2	0.233835	0.235052	5	5	P1P2	0.351889	0.124196	5	5
ACOT11	P1	0.146153	-0.373187	5	5	P1	0.373021	-0.147499	5	5	P1	0.0515232	-0.241415	5	5
ACOT12	P1P2	0.676378	-0.0206109	5	5	P1P2	0.515115	0.103658	5	5	P1P2	0.57885	0.0312127	5	5
ACOT13	P1P2	0.0282801	-0.308686	5	5	P1P2	0.732312	-0.0891919	5	5	P1P2	0.10322	-0.23288	5	5
ACOT2	P1P2	0.736241	-0.0807009	5	5	P1P2	0.818114	-0.0258368	5	5	P1P2	0.838238	-0.0322882	5	5
ACOT4	P1P2	0.142048	-0.253844	5	5	P1P2	0.808451	0.0354891	5	5	P1P2	0.400279	-0.103768	5	5
ACOT6	P1P2	0.914995	-0.108204	5	5	P1P2	0.844013	0.049454	5	5	P1P2	0.962527	0.0345081	5	5
ACOT7	P1P2	0.460485	0.105763	5	5	P1P2	0.0463125	-0.3	5	5	P1P2	0.415351	-0.115715	5	5
ACOT8	P1P2	0.940736	-0.0780997	5	5	P1P2	0.931854	0.105492	5	5	P1P2	0.980429	-0.0344567	5	5
ACOT9	P1P2	0.645678	0.206258	5	5	P1P2	0.327253	0.088932	5	5	P1P2	0.301504	0.12788	5	5
ACOX1	P1P2	0.746912	0.0434608	5	5	P1P2	0.226101	-0.260385	5	5	P1P2	0.731585	-0.0883039	5	5
ACOX2	P2	0.138253	0.370636	5	5	P2	0.664139	0.0597582	5	5	P2	0.224877	0.245678	5	5
ACOX3	P2	0.129212	0.251047	5	5	P2	0.420159	0.202876	5	5	P2	0.123245	0.313355	5	5
ACOXL	P1P2	0.215983	0.191331	5	5	P1P2	0.880551	-0.00695414	5	5	P1P2	0.446482	0.0845319	5	5
ACP1	P1P2	0.713813	0.281498	5	5	P1P2	0.964241	-0.0948516	5	5	P1P2	0.815565	0.218563	5	5
ACP2	P1P2	0.199504	0.195756	5	5	P1P2	0.8001	-0.0665278	5	5	P1P2	0.395175	0.126529	5	5
ACP5	P1	0.0376407	-0.669571	5	5	P1	0.346463	-0.215815	5	5	P1	0.0179716	-0.39938	5	5
ACP6	P1P2	0.93611	-0.0429758	5	5	P1P2	0.541171	0.108766	5	5	P1P2	0.734088	0.0557875	5	5
ACPL2	P1P2	0.0126714	0.464464	4	4	P1P2	0.853778	-0.0815724	4	4	P1P2	0.0821118	0.189016	4	4
ACPP	P1P2	0.872303	0.167102	5	5	P1P2	0.677453	0.21642	5	5	P1P2	0.82656	0.230802	5	5
ACPT	ENST00000270593.1	0.646274	-0.0311197	5	5	ENST00000270593.1	0.913394	0.142176	5	5	ENST00000270593.1	0.964515	-6.27e-05	5	5
ACR	P1P2	0.10644	-0.439781	5	5	P1P2	0.0651942	-0.490135	5	5	P1P2	0.0438749	-0.464958	5	5
ACRBP	P1P2	0.178271	0.165601	5	5	P1P2	0.879242	0.0293079	5	5	P1P2	0.415351	0.116937	5	5
ACRC	P1P2	0.7488	0.0600306	5	5	P1P2	0.650929	0.0692711	5	5	P1P2	0.698689	0.0670245	5	5
ACRV1	P1P2	0.955948	-0.0405684	5	5	P1P2	0.489726	0.0752774	5	5	P1P2	0.692543	0.0150642	5	5
ACSBG1	P1P2	0.307503	0.189739	5	5	P1P2	0.266638	-0.149501	5	5	P1P2	0.983746	-0.0298831	5	5
ACSBG2	P1P2	0.625538	-0.0813307	5	5	P1P2	0.35159	0.0979121	5	5	P1P2	0.512562	0.145582	5	5
ACSF2	P1P2	0.741884	-0.221553	5	5	P1P2	0.895637	0.0106809	5	5	P1P2	0.780892	-0.124749	5	5
ACSF3	P1P2	0.203314	-0.221286	5	5	P1P2	0.678668	-0.0507626	5	5	P1P2	0.205495	-0.120685	5	5
ACSL1	P1P2	0.9778	0.0232196	5	5	P1P2	0.2645	0.219098	5	5	P1P2	0.345474	0.103652	5	5
ACSL3	P1P2	0.648662	0.0842667	5	5	P1P2	0.469094	-0.168868	5	5	P1P2	0.868239	-0.00639259	5	5
ACSL4	P1P2	0.480404	0.125601	5	5	P1P2	0.881206	0.106796	5	5	P1P2	0.71104	0.140621	5	5
ACSL5	P2	0.653449	0.105633	5	5	P1	0.199745	-0.143195	5	5	P1	0.425905	-0.115138	5	5
ACSL6	P2	0.239671	0.106641	5	5	P1	0.817469	0.0421485	5	5	P2	0.601807	0.132304	5	5
ACSM1	P1P2	0.431248	0.149033	5	5	P1P2	0.514043	0.0899916	5	5	P1P2	0.485118	0.157929	5	5
ACSM2A	P1P2	0.872957	-0.090828	5	5	P1P2	0.958948	-0.0145077	5	5	P1P2	0.906992	-0.0633761	5	5
ACSM2B	P1P2	0.872957	-0.0707313	5	5	P1P2	0.368583	-0.227669	5	5	P1P2	0.558546	-0.0917999	5	5
ACSM3	P1P2	0.138033	0.253413	5	5	P1P2	0.599791	-0.179222	5	5	P1P2	0.288092	0.0111371	5	5
ACSM4	ENST00000399422.4	0.171148	-0.302216	5	5	ENST00000399422.4	0.0479749	0.436733	5	5	ENST00000399422.4	0.456476	0.110217	5	5
ACSM5	P1P2	0.430276	0.20761	5	5	P1P2	0.592883	-0.127789	5	5	P1P2	0.743503	0.0308035	5	5
ACSS1	P1P2	0.0717861	-0.414531	5	5	P1P2	0.0653153	-0.518329	5	5	P1P2	0.00856426	-0.393991	5	5
ACSS2	P1P2	0.937432	-0.0361731	5	5	P1P2	0.792411	0.0549291	5	5	P1P2	0.980429	-0.00161698	5	5
ACSS3	P1P2	0.579825	0.0725149	5	5	P1P2	0.835576	-0.0668512	5	5	P1P2	0.548526	0.0368792	5	5
ACTA1	P1	0.113459	-0.376378	5	5	P2	0.0850909	-0.396464	5	5	P2	0.0607126	-0.355665	5	5
ACTA2	P1	0.555064	0.0631257	5	5	P2	0.195556	0.195483	5	5	P1	0.256517	0.160429	5	5
ACTB	P1P2	0.576418	-0.0536761	5	5	P1P2	0.0859974	0.238308	5	5	P1P2	0.119645	0.073985	5	5
ACTBL2	P1P2	0.311457	-0.262625	5	5	P1P2	0.265211	-0.214131	5	5	P1P2	0.187914	-0.191455	5	5
ACTC1	P1P2	0.35026	0.248544	5	5	P1P2	0.190446	0.320778	5	5	P1P2	0.208789	0.341602	5	5
ACTG1	P1P2	0.945364	0.0725292	5	5	P1P2	0.590588	-0.217892	5	5	P1P2	0.70609	-0.125186	5	5
ACTG2	P1	0.132174	0.333383	5	5	P1	0.092402	0.285781	5	5	P1	0.0489856	0.301336	5	5
ACTL10	P1P2	0.480921	-0.161967	5	5	P1P2	0.185987	-0.314097	5	5	P1P2	0.22807	-0.205012	5	5
ACTL6A	P1P2	0.0105515	0.777902	5	5	P1P2	0.00131374	0.787877	5	5	P1P2	0.000607812	0.73593	5	5
ACTL6B	P1P2	0.315045	-0.318132	5	5	P1P2	0.39202	-0.106355	5	5	P1P2	0.27	-0.233292	5	5
ACTL7A	P1P2	0.621425	0.0689915	5	5	P1P2	0.337187	-0.308884	5	5	P1P2	0.272899	-0.162482	5	5
ACTL7B	P1P2	0.832571	-0.00774605	5	5	P1P2	0.503394	-0.189622	5	5	P1P2	0.526582	-0.122496	5	5
ACTL8	P1P2	0.342601	-0.128578	5	5	P1P2	0.460473	-0.100566	5	5	P1P2	0.361871	-0.154255	5	5
ACTL9	P1P2	0.545637	-0.177261	5	5	P1P2	0.0884527	-0.506345	5	5	P1P2	0.0555351	-0.286364	5	5
ACTN1	P1P2	0.859235	0.12318	5	5	P1P2	0.302088	-0.209445	5	5	P1P2	0.463546	-0.123075	5	5
ACTN2	P1P2	0.394759	-0.1739	5	5	P1P2	0.616636	-0.151343	5	5	P1P2	0.452464	-0.177523	5	5
ACTN3	P1P2	0.776661	0.00970843	5	5	P1P2	0.183239	0.225987	5	5	P1P2	0.288092	0.0770982	5	5
ACTN4	P1P2	0.678506	-0.162866	5	5	P1P2	0.898264	0.0414096	5	5	P1P2	0.890538	-0.0394439	5	5
ACTR10	P1P2	0.0300608	0.761088	5	5	P1P2	0.00900458	0.677184	5	5	P1P2	0.00084294	0.594719	5	5
ACTR1A	P1P2	0.0725759	0.307291	5	5	P1P2	0.864856	-0.0516576	5	5	P1P2	0.241498	0.127816	5	5
ACTR1B	P1P2	0.987739	0.166872	5	5	P1P2	0.592309	0.191903	5	5	P1P2	0.692543	0.169977	5	5
ACTR2	P1P2	0.538482	-0.187285	5	5	P1P2	0.287548	0.235244	5	5	P1P2	0.878721	0.196344	5	5
ACTR3	P1P2	0.564008	-0.122522	5	5	P1P2	0.814245	-0.0366034	5	5	P1P2	0.502442	-0.0848238	5	5
ACTR3B	P1P2	0.626126	0.0654831	5	5	P1P2	0.265924	0.0741267	5	5	P1P2	0.278392	0.0441506	5	5
ACTR3C	P1P2	0.311457	-0.261445	5	5	P1P2	0.968874	0.105499	5	5	P1P2	0.653101	-0.112546	5	5
ACTR5	P1P2	0.338393	-0.178148	5	5	P1P2	0.873352	0.0266159	5	5	P1P2	0.586266	-0.135442	5	5
ACTR6	P1P2	0.0440144	0.816934	5	5	P1P2	0.00747343	0.393797	5	5	P1P2	0.0148827	0.605365	5	5
ACTR8	P1P2	0.0106528	-0.511048	5	5	P1P2	0.14013	-0.254851	5	5	P1P2	0.0228722	-0.453962	5	5
ACTRT1	P1P2	0.464026	0.0836926	5	5	P1P2	0.233835	-0.234953	5	5	P1P2	0.646518	-0.131022	5	5
ACTRT2	P1P2	0.705156	0.0291659	5	5	P1P2	0.194127	0.226727	5	5	P1P2	0.169911	0.112825	5	5
ACTRT3	P1P2	0.474739	-0.120132	5	5	P1P2	0.260434	0.200605	5	5	P1P2	0.842139	0.0647148	5	5
ACVR1	P1P2	0.945364	0.0245927	5	5	P1P2	0.0897014	-0.3121	5	5	P1P2	0.357075	-0.0821995	5	5
ACVR1B	P1P2	0.648662	0.104402	5	5	P1P2	0.100381	-0.335023	5	5	P1P2	0.133042	-0.0988015	5	5
ACVR1C	P1P2	0.45145	0.20367	5	5	P1P2	0.309538	-0.379292	5	5	P1P2	0.481486	-0.104466	5	5
ACVR2A	P1P2	0.65285	-0.0244451	5	5	P1P2	0.232858	0.00111502	5	5	P1P2	0.258263	0.000887933	5	5
ACVR2B	P1P2	0.0178532	-0.433077	5	5	P1P2	0.0672162	-0.30217	5	5	P1P2	0.0253749	-0.468275	5	5
ACVRL1	P1P2	0.879505	-0.0427081	5	5	P1P2	0.459465	-0.290392	5	5	P1P2	0.411552	-0.122267	5	5
ACY1	P1P2	0.704539	0.226028	5	5	P1P2	0.572944	0.13736	5	5	P1P2	0.650704	0.151706	5	5
ACY3	P1	0.182051	-0.526926	5	5	P2	0.213009	-0.215096	5	5	P2	0.0649436	-0.219291	5	5
ACYP1	P1	0.281127	0.203767	5	5	P1	0.109266	-0.367389	5	5	P2	0.558546	-0.0503913	5	5
ACYP2	P1P2	0.687347	0.0980129	5	5	P1P2	0.57125	-0.281618	5	5	P1P2	0.925466	-0.155398	5	5
ADA	P1P2	0.320274	-0.114311	5	5	P1P2	0.194412	0.296289	5	5	P1P2	0.768156	0.0367576	5	5
ADAD1	P1P2	0.98045	-0.061477	5	5	P1P2	0.706232	0.0876007	5	5	P1P2	0.840188	0.0244273	5	5
ADAD2	P1P2	0.384232	0.183466	5	5	P1P2	0.384714	0.205463	5	5	P1P2	0.330384	0.170697	5	5
ADAL	P1P2	0.440959	-0.136537	4	4	P1P2	0.759969	-1.09796	5	5	P1P2	0.987016	-0.0145332	4	4
ADAM10	P1P2	0.946686	0.0922763	5	5	P1P2	0.216538	0.540744	5	5	P1P2	0.513098	0.24571	5	5
ADAM11	P1P2	0.465548	-0.221947	5	5	P1P2	0.580313	-0.174686	5	5	P1P2	0.290742	-0.185711	5	5
ADAM12	P1P2	0.617909	0.173324	5	5	P1P2	0.504984	0.178472	5	5	P1P2	0.593725	0.189789	5	5
ADAM15	P1P2	0.874921	-0.122529	5	5	P1P2	0.460978	-0.0901355	5	5	P1P2	0.485118	-0.075224	5	5
ADAM17	P1P2	0.0947438	0.291478	5	5	P1P2	0.262019	-0.276431	5	5	P1P2	0.844091	0.0225928	5	5
ADAM18	P1P2	0.985751	-0.0616783	5	5	P1P2	0.659323	-0.0703172	5	5	P1P2	0.785364	-0.0499443	5	5
ADAM19	P1P2	0.601908	-0.31814	5	5	P1P2	0.142375	-0.30457	5	5	P1P2	0.228712	-0.263951	5	5
ADAM2	P1P2	0.304755	0.156641	5	5	P1P2	0.441527	0.0984389	5	5	P1P2	0.216108	0.154618	5	5
ADAM20	P1P2	0.126922	0.224944	5	5	P1P2	0.414913	0.172012	5	5	P1P2	0.116903	0.15456	5	5
ADAM21	P1P2	0.203904	0.357505	5	5	P1P2	0.819727	-0.0776961	5	5	P1P2	0.658508	0.139905	5	5
ADAM22	P1P2	0.432465	-0.130378	5	5	P1P2	0.268789	0.14652	5	5	P1P2	0.904356	0.0323158	5	5
ADAM23	P1P2	0.690405	-0.247277	5	5	P1P2	0.370798	-0.00348488	5	5	P1P2	0.547972	-0.159751	5	5
ADAM28	P1P2	0.89591	0.0874942	5	5	P1P2	0.468584	-0.182543	5	5	P1P2	0.689477	-0.0376519	5	5
ADAM29	P1P2	0.224423	0.190732	5	5	P1P2	0.489726	-0.127018	5	5	P1P2	0.828504	0.0298418	5	5
ADAM30	P1P2	0.28635	0.0872244	5	5	P1P2	0.624841	-0.211508	5	5	P1P2	0.642343	0.00643861	5	5
ADAM32	P1P2	0.621425	-0.0878891	5	5	P1P2	0.580597	-0.176854	5	5	P1P2	0.540794	-0.132372	5	5
ADAM33	P1P2	0.134321	-0.279033	5	5	P1P2	0.603838	-0.0959568	5	5	P1P2	0.177004	-0.167217	5	5
ADAM7	P1P2	0.259827	-0.253042	5	5	P1P2	0.446965	0.124708	5	5	P1P2	0.791764	-0.0473197	5	5
ADAM8	P1P2	0.694082	0.176136	5	5	P1P2	0.420159	-0.104244	5	5	P1P2	0.58741	0.042129	5	5
ADAM9	P1P2	0.167284	-0.308838	5	5	P1P2	0.227377	-0.120308	5	5	P1P2	0.0709603	-0.254682	5	5
ADAMDEC1	P1P2	0.374773	-0.112489	5	5	P1P2	0.932844	0.107832	5	5	P1P2	0.806538	-0.110608	5	5
ADAMTS1	P2	0.729987	-0.0591602	5	5	P2	0.590301	0.141906	5	5	P1	0.686417	0.0439686	5	5
ADAMTS10	P1P2	0.82739	-0.00265451	5	5	P1P2	0.154495	0.157288	5	5	P1P2	0.234225	0.0654006	5	5
ADAMTS12	P1P2	0.0688233	-0.481835	5	5	P1P2	0.126816	0.338785	5	5	P1P2	0.78153	-0.070669	5	5
ADAMTS13	P1P2	0.901827	0.0251381	5	5	P1P2	0.999338	0.0546482	5	5	P1P2	0.899747	-0.0655319	5	5
ADAMTS14	P1P2	0.346843	0.131244	5	5	P1P2	0.838819	-0.170341	5	5	P1P2	0.629294	0.0544708	5	5
ADAMTS15	P1P2	0.030441	0.347657	5	5	P1P2	0.515115	0.160869	5	5	P1P2	0.0744056	0.254263	5	5
ADAMTS16	P1	0.169894	0.295209	4	4	P1	0.0574194	-0.506457	4	4	P2	0.472213	0.0783402	5	5
ADAMTS17	P1P2	0.382872	0.186473	5	5	P1P2	0.736064	0.0143624	5	5	P1P2	0.526582	0.111079	5	5
ADAMTS18	P1P2	0.800316	-0.133804	5	5	P1P2	0.726073	0.0179519	5	5	P1P2	0.932075	-0.0338371	5	5
ADAMTS19	P1P2	0.248754	0.216608	5	5	P1P2	0.373021	0.174496	5	5	P1P2	0.207287	0.255124	5	5
ADAMTS2	P1P2	0.548401	0.205221	5	5	P1P2	0.631911	0.0492666	5	5	P1P2	0.495579	0.106482	5	5
ADAMTS20	P1P2	0.660656	0.0395084	5	5	P1P2	0.935814	0.0230971	5	5	P1P2	0.895141	0.0689679	5	5
ADAMTS3	P1P2	0.942389	-0.025947	5	5	P1P2	0.504453	-0.145913	5	5	P1P2	0.637585	-0.067834	5	5
ADAMTS4	P1P2	0.970513	-0.201976	5	5	P1P2	0.286421	0.157281	5	5	P1P2	0.722844	-0.0358902	5	5
ADAMTS5	P1P2	0.69531	0.038844	5	5	P1P2	0.0317968	-0.310965	5	5	P1P2	0.191	-0.160707	5	5
ADAMTS6	P1P2	0.806742	-0.113579	5	5	P1P2	0.172028	-0.389288	5	5	P1P2	0.160788	-0.223308	5	5
ADAMTS7	P1P2	0.108801	0.267808	5	5	P1P2	0.711793	-0.144385	5	5	P1P2	0.471189	0.101545	5	5
ADAMTS8	P1P2	0.995692	-0.0225273	5	5	P1P2	0.115176	-0.31397	5	5	P1P2	0.347178	-0.19337	5	5
ADAMTS9	P1P2	0.928846	-0.0445951	5	5	P1P2	0.230106	0.0972644	5	5	P1P2	0.449467	0.0757033	5	5
ADAMTSL1	P1P2	0.930827	0.0876465	5	5	P1P2	0.44945	0.200206	5	5	P1P2	0.453465	0.0511608	5	5
ADAMTSL2	P1P2	0.516231	0.252528	5	5	P1P2	0.172942	1.09434	5	5	P1P2	0.328323	0.605297	5	5
ADAMTSL3	P1P2	0.335468	-0.0569363	5	5	P1P2	0.231884	0.205289	5	5	P1P2	0.907651	0.0412137	5	5
ADAMTSL4	P1P2	0.592397	-0.0269624	5	5	P1P2	0.130154	0.346188	5	5	P1P2	0.219523	0.0763016	5	5
ADAMTSL5	P1P2	0.565131	0.0942871	5	5	P1P2	0.781554	0.0993767	5	5	P1P2	0.727834	0.109022	5	5
ADAP1	P1P2	0.87034	0.0120076	5	5	P1P2	0.933174	0.0264135	5	5	P1P2	0.982419	-0.0543274	5	5
ADAP2	P1P2	0.406866	-0.191699	5	5	P1P2	0.157644	0.246041	5	5	P1P2	0.722844	0.0446566	5	5
ADAR	P1	0.80417	-0.093751	5	5	P2	0.367258	0.254467	5	5	P2	0.547972	0.103941	5	5
ADARB1	P1P2	0.497619	0.169516	5	5	P1P2	0.286421	0.163668	5	5	P1P2	0.258964	0.145132	5	5
ADARB2	ENST00000381312.1	0.0755331	0.555805	5	5	ENST00000381312.1	0.269148	0.177227	5	5	ENST00000381312.1	0.0677719	0.269828	5	5
ADAT1	P1P2	0.421587	0.150673	5	5	P1P2	0.240754	0.230901	5	5	P1P2	0.303063	0.22115	5	5
ADAT2	P1P2	0.397533	-0.195014	5	5	P1P2	0.605576	0.17403	5	5	P1P2	0.545759	-0.036338	5	5
ADAT3	P2	0.597576	0.294648	5	5	P1	0.0998665	0.240875	5	5	P2	0.219211	0.142086	5	5
ADC	P1P2	0.255288	0.284895	5	5	P1P2	0.670783	0.0892318	5	5	P1P2	0.378748	0.367729	5	5
ADCK1	P1P2	0.895253	-0.0960689	5	5	P1P2	0.212704	0.22746	5	5	P1P2	0.496631	0.0670387	5	5
ADCK2	P1P2	0.0381014	-0.367179	5	5	P1P2	0.33013	-0.224376	5	5	P1P2	0.0617484	-0.295777	5	5
ADCK3	P1P2	0.131004	0.172012	5	5	P1P2	0.163084	0.0907068	5	5	P1P2	0.0962054	0.299389	5	5
ADCK4	P1P2	0.155963	-0.0395426	5	5	P1P2	0.0721355	-0.516419	5	5	P1P2	0.161037	-0.243016	5	5
ADCK5	P1P2	0.302412	0.141642	5	5	P1P2	0.153775	0.386056	5	5	P1P2	0.131972	0.257173	5	5
ADCY1	P1P2	0.448958	0.11628	5	5	P1P2	0.33677	0.132131	5	5	P1P2	0.294172	0.124205	5	5
ADCY10	P1P2	0.230501	-0.0921763	5	5	P1P2	0.664741	0.181643	5	5	P1P2	0.789843	-0.0256312	5	5
ADCY2	P1P2	0.39707	-0.141101	5	5	P1P2	0.746728	0.0902423	5	5	P1P2	0.725962	-0.0378341	5	5
ADCY3	P1P2	0.9038	0.0956013	5	5	P1P2	0.320332	-0.329038	5	5	P1P2	0.623401	-0.141338	5	5
ADCY4	P1P2	0.795185	0.205609	5	5	P1P2	0.258854	0.0466435	5	5	P1P2	0.312529	0.102606	5	5
ADCY5	P1P2	0.0668221	-0.300527	5	5	P1P2	0.0551346	-0.461455	5	5	P1P2	0.043355	-0.478406	5	5
ADCY6	P1P2	0.31106	-0.302873	5	5	P1P2	0.891041	0.226473	5	5	P1P2	0.77579	-0.00944373	5	5
ADCY7	P1P2	0.077955	0.303199	5	5	P1P2	0.240754	0.235287	5	5	P1P2	0.086024	0.256197	5	5
ADCY8	P1P2	0.266918	-0.180516	5	5	P1P2	0.243763	-0.368509	5	5	P1P2	0.147805	-0.274513	5	5
ADCY9	P1P2	0.697152	-0.0565552	5	5	P1P2	0.955641	0.0206912	5	5	P1P2	0.926127	0.00447638	5	5
ADCYAP1	P1P2	0.25373	0.265776	5	5	P1P2	0.411595	0.193144	5	5	P1P2	0.217345	0.202226	5	5
ADCYAP1R1	P1P2	0.0721143	1.16542	5	5	P1P2	0.657518	0.0647226	4	4	P1P2	0.616523	0.114487	4	4
ADD1	P1P2	0.311855	-0.160963	5	5	P1P2	0.862898	0.258909	5	5	P1P2	0.918203	-0.0340833	5	5
ADD2	P1P2	0.828685	0.0880515	5	5	P1P2	0.862245	0.0082844	5	5	P1P2	0.680921	0.0680143	5	5
ADD3	P1P2	0.0213007	0.319152	5	5	P1P2	0.921959	-0.00643264	5	5	P1P2	0.114211	0.227942	5	5
ADGB	P1P2	0.269431	0.0405537	5	5	P1P2	0.01703	-0.689384	5	5	P1P2	0.385541	-0.303311	5	5
ADH1A	P1P2	0.852065	-0.213458	5	5	P1P2	0.900893	-0.0533163	5	5	P1P2	0.945305	-0.0478107	5	5
ADH1B	P1P2	0.938753	-0.151967	5	5	P1P2	0.91076	-0.349741	5	5	P1P2	0.752955	0.0113776	5	5
ADH1C	P1P2	0.475766	-0.0161481	5	5	P1P2	0.42472	0.17122	5	5	P1P2	0.322595	0.0220451	5	5
ADH4	P1P2	0.544416	0.0759443	4	4	P1P2	0.985555	-0.0566738	4	4	P1P2	0.735332	0.0894861	4	4
ADH5	P1P2	0.738747	-0.134679	5	5	P1P2	0.471135	0.231553	5	5	P1P2	0.883313	0.0205169	5	5
ADH6	P1P2	0.891968	0.0265172	5	5	P1P2	0.649734	-0.118014	5	5	P1P2	0.78153	-0.0645056	5	5
ADH7	P1P2	0.636167	0.111711	5	5	P1P2	0.859636	0.117146	5	5	P1P2	0.488766	0.0112458	5	5
ADHFE1	P1P2	0.993041	0.031518	5	5	P1P2	0.185159	0.330926	5	5	P1P2	0.186524	0.176866	5	5
ADI1	P1P2	0.561765	-0.14428	5	5	P1P2	0.647047	0.220348	5	5	P1P2	0.594877	0.0380338	5	5
ADIG	P1P2	0.762692	0.0268555	5	5	P1P2	0.734187	-0.151073	5	5	P1P2	0.752324	-0.100512	5	5
ADIPOQ	P1P2	0.757631	0.052232	5	5	P1P2	0.808451	-0.0521249	5	5	P1P2	0.995024	-0.0369252	5	5
ADIPOR1	P1P2	0.618494	-0.449512	5	5	P1P2	0.633684	-0.0867784	5	5	P1P2	0.560225	-0.314714	5	5
ADIPOR2	P1P2	0.654648	-0.0835917	5	5	P1P2	0.199308	-0.263838	5	5	P1P2	0.392408	-0.142488	5	5
ADIRF	P1P2	0.313846	0.217793	5	5	P1P2	0.429795	0.150346	5	5	P1P2	0.117487	0.170897	5	5
ADK	P2	0.813825	-0.101	5	5	P1	0.174914	-0.258872	5	5	P1	0.351459	-0.0551203	5	5
ADM	P1P2	0.110832	-0.384145	5	5	P1P2	0.945062	-0.0252843	5	5	P1P2	0.208187	-0.159553	5	5
ADM2	P1P2	0.00942469	0.462182	5	5	P1P2	0.177568	-0.314863	5	5	P1P2	0.3506	0.191428	5	5
ADM5	P1P2	0.391462	0.239884	4	4	P1P2	0.594397	0.0848351	4	4	P1P2	0.192141	0.16236	4	4
ADNP	P1P2	0.09698	0.288215	5	5	P1P2	0.193557	0.190254	5	5	P1P2	0.0717435	0.231042	5	5
ADNP2	P1P2	0.573586	0.0628735	5	5	P1P2	0.773916	0.144148	5	5	P1P2	0.556312	0.115737	5	5
ADO	P1P2	0.579257	0.261476	5	5	P1P2	0.399874	-0.230318	5	5	P1P2	0.951264	-0.00582137	5	5
ADORA1	P1P2	0.793583	-0.144327	5	5	P1P2	0.752394	0.0147409	5	5	P1P2	0.88791	-0.0326143	5	5
ADORA2A	P1P2	0.344294	-0.110542	5	5	P1P2	0.481415	-0.187418	5	5	P1P2	0.375603	-0.180865	5	5
ADORA2B	P1P2	0.051177	-0.410287	5	5	P1P2	0.459969	-0.287836	5	5	P1P2	0.112129	-0.379621	5	5
ADORA3	P2	0.1556	-0.302187	5	5	P2	0.620146	-0.0429648	5	5	P2	0.380101	-0.172576	5	5
ADPGK	P1P2	0.079296	-0.373319	5	5	P1P2	0.256237	-0.277147	5	5	P1P2	0.0585734	-0.295118	5	5
ADPRH	P1P2	0.865764	-0.221786	5	5	P1P2	0.701918	-0.137541	5	5	P1P2	0.385086	-0.179663	5	5
ADPRHL1	P1	0.0891382	0.320235	5	5	P2	0.289056	0.297147	5	5	P1	0.293026	0.182859	5	5
ADPRHL2	P1P2	0.693469	-0.0312048	5	5	P1P2	0.443501	0.174523	5	5	P1P2	0.402145	0.0510372	5	5
ADPRM	P1P2	0.0913475	-0.895121	5	5	P1P2	0.861797	0.0178581	4	4	P1P2	0.51117	-0.0868443	4	4
ADRA1A	P1P2	0.653449	-0.0677449	5	5	P1P2	0.519412	0.485473	5	5	P1P2	0.704237	0.0869506	5	5
ADRA1B	P1P2	0.507678	0.0892677	5	5	P1P2	0.259556	0.0843517	5	5	P1P2	0.297245	0.105053	5	5
ADRA1D	P1P2	0.258424	0.188425	5	5	P1P2	0.552774	-0.10885	5	5	P1P2	0.639962	0.0376151	5	5
ADRA2A	P1P2	0.203609	-0.120539	5	5	P1P2	0.918664	0.0176539	5	5	P1P2	0.314126	-0.132953	5	5
ADRA2B	P1P2	0.741884	-0.229075	5	5	P1P2	0.534049	-0.275677	5	5	P1P2	0.431727	-0.209235	5	5
ADRA2C	P1P2	0.855974	-0.0184983	5	5	P1P2	0.309538	0.269235	5	5	P1P2	0.252358	0.125368	5	5
ADRB1	P1P2	0.81705	-0.0584183	5	5	P1P2	0.816824	0.00511254	5	5	P1P2	0.947953	0.0392584	5	5
ADRB2	P1P2	0.130053	-0.15823	5	5	P1P2	0.0819791	-0.287338	5	5	P1P2	0.0687791	-0.322911	5	5
ADRB3	P1P2	0.922247	-0.0616656	5	5	P1P2	0.768201	0.0420103	5	5	P1P2	0.77834	-0.0446979	5	5
ADRBK1	P1P2	0.171148	0.272597	5	5	P1P2	0.256759	-0.456974	5	5	P1P2	0.67605	-0.0390179	5	5
ADRBK2	P1P2	0.513015	-0.0134271	5	5	P1P2	0.323984	0.279617	5	5	P1P2	0.379649	0.164115	5	5
ADRM1	P1P2	0.356724	-0.210924	5	5	P1P2	0.125172	-0.257174	5	5	P1P2	0.0840663	-0.209623	5	5
ADSL	P1P2	0.431248	0.0254098	5	5	P1P2	0.818759	-0.00715311	5	5	P1P2	0.719731	0.0295259	5	5
ADSS	P1P2	0.00922159	-0.646499	5	5	P1P2	0.0168768	-0.514374	5	5	P1P2	0.00321256	-0.539016	5	5
ADSSL1	P1P2	0.0979031	-0.306955	5	5	P1P2	0.981454	0.0433647	5	5	P1P2	0.233245	-0.226023	5	5
ADTRP	P1P2	0.373433	0.289703	5	5	P1P2	0.406882	-0.0838675	5	5	P1P2	0.877409	0.0113511	5	5
AEBP1	P1P2	0.138474	-0.215527	5	5	P1P2	0.273125	0.270738	5	5	P1P2	0.962527	0.0426911	5	5
AEBP2	P1P2	0.491845	0.0905095	5	5	P1P2	0.573509	-0.143733	5	5	P1P2	0.903039	-0.000923859	5	5
AEN	P1P2	0.219082	-0.312196	5	5	P1P2	0.947706	-0.0975709	5	5	P1P2	0.328323	-0.176366	5	5
AES	P1P2	0.0519742	0.237304	5	5	P1P2	0.239425	0.131814	5	5	P1P2	0.0618643	0.253486	5	5
AFAP1	P1P2	0.822128	-0.0736059	4	4	P1P2	0.0211193	0.35954	4	4	P1P2	0.207802	0.173785	4	4
AFAP1L1	P1P2	0.561196	-0.0775595	4	4	P1P2	0.825474	0.00632439	4	4	P1P2	0.799948	-0.0396003	4	4
AFAP1L2	P1P2	0.913677	0.0655234	5	5	P1P2	0.0687822	0.531195	5	5	P1P2	0.18597	0.253792	5	5
AFF1	P1P2	0.588383	0.110235	5	5	P1P2	0.512973	0.146877	5	5	P1P2	0.4789	0.113195	5	5
AFF2	P1P2	0.742826	-0.0568427	5	5	P1P2	0.502864	-0.38198	5	5	P1P2	0.515243	-0.167021	5	5
AFF3	P1P2	0.166773	-0.115285	5	5	P1P2	0.649137	-0.0707006	5	5	P1P2	0.230001	-0.0879225	5	5
AFF4	P1P2	0.848158	-0.114302	5	5	P1P2	0.381093	-0.112769	5	5	P1P2	0.471189	-0.0627321	5	5
AFG3L2	P1P2	0.654048	0.0477625	5	5	P1P2	0.22388	-0.314454	5	5	P1P2	0.362748	-0.194709	5	5
AFM	P1P2	0.905116	0.0202198	5	5	P1P2	0.898921	0.00576865	5	5	P1P2	0.879377	-0.00050515	5	5
AFMID	P1P2	0.525399	-0.129875	5	5	P1P2	0.0286356	0.319683	5	5	P1P2	0.328323	0.113446	5	5
AFP	P2	0.121235	-0.327376	5	5	P1	0.325616	-0.060207	5	5	P2	0.409188	-0.176775	5	5
AFTPH	P1P2	0.651054	-0.20058	5	5	P1P2	0.340542	0.147517	5	5	P1P2	0.895141	0.0332875	5	5
AGA	P1P2	0.28373	0.215538	5	5	P1P2	0.322357	0.200865	5	5	P1P2	0.115359	0.251905	5	5
AGAP1	P1P2	0.748947	-0.121966	4	4	P1P2	0.0862829	0.414429	4	4	P1P2	0.287175	0.146232	4	4
AGAP10	ENST00000413193.2	0.777298	0.0149143	5	5	ENST00000413193.2	0.690257	-0.0678551	5	5	ENST00000413193.2	0.97645	-0.020988	5	5
AGAP11	P1P2	0.87885	-0.0312755	5	5	P1P2	0.534868	-0.211819	5	5	P1P2	0.316932	-0.0617899	5	5
AGAP2	P1P2	0.844906	-0.0414361	5	5	P1P2	0.144419	0.284299	5	5	P1P2	0.328734	0.153206	5	5
AGAP3	P1P2	0.839708	0.111566	5	5	P1P2	0.407822	-0.101714	5	5	P1P2	0.730334	-0.0644862	5	5
AGAP9	ENST00000453919.1	0.472176	0.0399372	5	5	ENST00000453919.1	0.499167	-0.110639	5	5	ENST00000453919.1	0.880688	-0.020988	5	5
AGBL1	ENST00000441037.2	0.217839	-0.331237	5	5	ENST00000421325.2	0.502335	0.153172	5	5	ENST00000441037.2	0.641747	-0.161049	5	5
AGBL2	P1P2	0.498673	0.266463	5	5	P1P2	0.693931	0.125541	5	5	P1P2	0.238172	0.171261	5	5
AGBL3	P1P2	0.0470654	0.445977	5	5	P1P2	0.265924	0.138914	5	5	P1P2	0.147108	0.268171	5	5
AGBL4	P1P2	0.857279	0.095484	5	5	P1P2	0.830393	-0.136627	5	5	P1P2	0.889224	-0.0708974	5	5
AGBL5	P2	0.361075	-0.191756	5	5	P2	0.118959	0.186207	5	5	P2	0.868893	-0.00372826	5	5
AGER	P1P2	0.874883	-0.0244376	4	4	P1P2	0.0960576	-0.226714	4	4	P1P2	0.198558	-0.132118	4	4
AGFG1	P1P2	0.416328	-0.0133358	5	5	P1P2	0.518336	-0.0832994	5	5	P1P2	0.418693	-0.0483176	5	5
AGFG2	P1P2	0.36414	0.354416	5	5	P1P2	0.256759	-0.114496	5	5	P1P2	0.542998	0.11996	5	5
AGGF1	P1P2	0.869032	0.112421	5	5	P1P2	0.338443	0.2374	5	5	P1P2	0.760544	0.182109	5	5
AGK	P1P2	0.712574	-0.25242	5	5	P1P2	0.423036	0.18366	5	5	P1P2	0.586266	0.00567797	5	5
AGL	P1P2	0.212307	-0.358015	5	5	P1P2	0.433198	-0.361806	5	5	P1P2	0.191848	-0.175973	5	5
AGMAT	P1P2	0.456457	-0.122647	5	5	P1P2	0.259907	-0.478246	5	5	P1P2	0.200188	-0.326268	5	5
AGMO	P1P2	0.375668	0.141494	5	5	P1P2	0.777732	0.0561145	5	5	P1P2	0.301894	0.0470935	5	5
AGO1	P1P2	0.387418	-0.142522	5	5	P1P2	0.248837	0.102107	5	5	P1P2	0.934719	-0.037267	5	5
AGO2	P1P2	0.653449	-0.0582493	5	5	P1P2	0.583443	0.132038	5	5	P1P2	0.839538	0.0444327	5	5
AGO3	P1P2	0.795185	-0.0199172	5	5	P1P2	0.920641	-0.0852506	5	5	P1P2	0.999668	0.0119789	5	5
AGO4	P1P2	0.0732396	0.690655	5	5	P1P2	0.452691	0.050204	5	5	P1P2	0.080259	0.407713	5	5
AGPAT1	P1	0.00381824	-0.689387	5	5	P1	0.00260202	-0.590629	5	5	P1	0.00154464	-0.626905	5	5
AGPAT2	P1P2	0.811248	-0.0542824	5	5	P1P2	0.673205	0.0664213	5	5	P1P2	0.687641	0.084274	5	5
AGPAT3	P1P2	0.345992	-0.185743	5	5	P1P2	0.620732	0.20822	5	5	P1P2	0.813629	0.0252787	5	5
AGPAT4	P1P2	0.599884	-0.0834577	5	5	P1P2	0.112425	-0.539167	5	5	P1P2	0.285833	-0.259444	5	5
AGPAT5	P1P2	0.328019	-0.243505	5	5	P1P2	0.998013	-0.0183712	5	5	P1P2	0.361434	-0.106256	5	5
AGPAT6	P1P2	0.0325392	0.403347	5	5	P1P2	0.091601	0.309449	5	5	P1P2	0.0110327	0.310954	5	5
AGPAT9	P1P2	0.326788	-0.278574	5	5	P1P2	0.762182	-0.164008	5	5	P1P2	0.456476	-0.201563	5	5
AGPS	P1P2	0.899196	-0.0547867	5	5	P1P2	0.832984	0.0811872	5	5	P1P2	0.880688	0.0190863	5	5
AGR2	P1P2	0.702074	0.0593303	5	5	P1P2	0.104749	-0.255052	5	5	P1P2	0.348886	-0.119764	5	5
AGR3	P1P2	0.902223	0.00362531	3	3	P1P2	0.0875785	-0.235545	3	3	P1P2	0.321224	-0.11596	3	3
AGRN	P1P2	0.914336	-0.0134925	5	5	P1P2	0.882517	-0.0153266	5	5	P1P2	0.803964	-0.0219592	5	5
AGRP	P1P2	0.450379	-0.727807	4	4	P1P2	0.845774	0.00520848	4	4	P1P2	0.21425	-0.370141	4	4
AGT	P1P2	0.788784	-0.107301	5	5	P1P2	0.192988	-0.3394	5	5	P1P2	0.259316	-0.208475	5	5
AGTPBP1	P1P2	0.616739	-0.129519	5	5	P1P2	0.458961	0.0368048	5	5	P1P2	0.725338	-0.0374039	5	5
AGTR1	P1P2	0.816082	-0.105642	5	5	P1P2	0.344764	-0.261256	5	5	P1P2	0.388279	-0.0941624	5	5
AGTR2	P1P2	0.156813	-0.430228	5	5	P1P2	0.579176	-0.0844274	5	5	P1P2	0.331211	-0.267549	5	5
AGTRAP	P1P2	0.379259	-0.0910793	5	5	P1P2	0.358066	-0.219169	5	5	P1P2	0.295322	-0.188785	5	5
AGXT	P1P2	0.301634	0.140886	5	5	P1P2	0.141474	0.217608	5	5	P1P2	0.110821	0.252039	5	5
AGXT2	P1P2	0.241242	0.130397	4	4	P1P2	0.366069	0.341334	4	4	P1P2	0.0677135	0.23759	4	4
AHCTF1	P1P2	0.245025	-0.230918	5	5	P1P2	0.72296	0.0958786	5	5	P1P2	0.571478	-0.0467136	5	5
AHCY	P1P2	0.0823269	0.356974	5	5	P1P2	0.480381	-0.232688	5	5	P1P2	0.725962	0.0552717	5	5
AHCYL1	P1	0.00745075	0.5293	5	5	P1	0.100897	0.385958	5	5	P1	0.00456776	0.388905	5	5
AHCYL2	P1P2	0.987076	0.0478473	5	5	P1P2	0.996688	-0.64717	5	5	P1P2	0.465069	-0.260411	5	5
AHDC1	P1P2	0.487668	0.230765	5	5	P1P2	0.0251487	0.425812	5	5	P1P2	0.0589069	0.340901	5	5
AHI1	P1P2	0.808028	-0.0587183	5	5	P1P2	0.316707	-0.0781024	5	5	P1P2	0.705472	-0.0649225	5	5
AHNAK	P2	0.256678	-0.251261	5	5	P2	0.214845	0.210566	5	5	P1	0.739104	0.0315014	5	5
AHNAK2	P1	0.64389	-0.182262	5	5	P2	0.331692	-0.131782	4	4	P1	0.39379	-0.0362362	5	5
AHR	P1P2	0.584953	0.115856	5	5	P1P2	0.118175	-0.279864	5	5	P1P2	0.474779	-0.0658962	5	5
AHRR	P1P2	0.581532	-0.0950564	5	5	P1P2	0.19757	0.186631	5	5	P1P2	0.718487	0.0855254	5	5
AHSA1	P1P2	0.444492	-0.334759	5	5	P1P2	0.0906472	0.522014	5	5	P1P2	0.793046	0.139194	5	5
AHSA2	P1P2	0.1573	0.213351	5	5	P1P2	0.500222	0.200363	5	5	P1P2	0.244181	0.300018	5	5
AHSG	P1P2	0.352406	0.128988	5	5	P1P2	0.664741	-0.200485	5	5	P1P2	0.928109	0.0347378	5	5
AHSP	P1P2	0.467073	0.269154	5	5	P1P2	0.521297	0.386351	5	5	P1P2	0.484079	0.283636	5	5
AICDA	P1P2	0.949332	-0.0465737	5	5	P1P2	0.763765	0.0794591	5	5	P1P2	0.89251	0.0569498	5	5
AIDA	P1P2	0.456708	-0.0979238	5	5	P1P2	0.216075	0.0634783	5	5	P1P2	0.534211	-0.0172228	5	5
AIF1	P1P2	0.239007	0.18168	5	5	P1P2	0.634867	-0.112881	5	5	P1P2	0.782169	0.0882339	5	5
AIF1L	P1P2	0.726244	-0.103794	5	5	P1P2	0.405475	-0.273432	5	5	P1P2	0.321376	-0.123888	5	5
AIFM1	P1P2	0.613235	0.0591022	5	5	P1P2	0.633684	-0.132084	5	5	P1P2	0.884626	0.0445685	5	5
AIFM2	P1P2	0.0203154	-0.380006	5	5	P1P2	0.064832	-0.341647	5	5	P1P2	0.00825523	-0.300091	5	5
AIFM3	P2	0.794544	-0.0814611	5	5	P1	0.34902	-0.213203	5	5	P1	0.51417	-0.0779364	5	5
AIG1	P1P2	0.466564	0.168905	5	5	P1P2	0.25433	-0.169874	5	5	P1P2	0.951926	0.0352154	5	5
AIM1	P1P2	0.175343	-0.233729	5	5	P1P2	0.17255	-0.280739	5	5	P1P2	0.080259	-0.257234	5	5
AIM1L	P2	0.0442547	-0.31023	4	4	P2	0.00559632	-0.575395	4	4	P2	0.00394641	-0.421282	4	4
AIM2	P1P2	0.36634	0.0782463	5	5	P1P2	0.91076	-0.0594012	5	5	P1P2	0.504033	0.0486027	5	5
AIMP1	P1P2	0.711336	0.0723139	5	5	P1P2	0.719231	-0.132628	5	5	P1P2	0.948615	0.088251	5	5
AIMP2	P1P2	0.565131	0.225165	5	5	P1P2	0.89301	-0.312886	5	5	P1P2	0.991707	-0.1031	5	5
AIP	P1P2	0.932147	-0.0721663	5	5	P1P2	0.454943	-0.190386	5	5	P1P2	0.640557	-0.135606	5	5
AIPL1	P1P2	0.835165	-0.0658927	5	5	P1P2	0.552218	0.0607809	5	5	P1P2	0.832394	0.0427022	5	5
AIRE	P1P2	0.134537	0.189225	5	5	P1P2	0.759969	-0.093334	5	5	P1P2	0.321782	0.0717621	5	5
AJAP1	P1P2	0.129843	-0.389485	5	5	P1P2	0.650929	-0.216821	5	5	P1P2	0.294939	-0.243156	5	5
AJUBA	P1P2	0.539031	0.129395	5	5	P1P2	0.65692	-0.0200697	5	5	P1P2	0.763079	-0.0318708	5	5
AK1	P1P2	0.911042	-0.0495166	5	5	P1P2	0.189604	0.207891	5	5	P1P2	0.430754	0.0664066	5	5
AK2	P1P2	0.188109	-0.187633	5	5	P1P2	0.708084	-0.0916192	5	5	P1P2	0.304628	-0.148972	5	5
AK3	P1P2	0.511411	-0.095104	5	5	P1P2	0.540896	-0.0553216	5	5	P1P2	0.425905	-0.137852	5	5
AK4	P1P2	0.548955	-0.0676132	5	5	P1P2	0.71861	-0.0525439	5	5	P1P2	0.600071	-0.0957206	5	5
AK5	P1P2	0.749429	0.25828	5	5	P1P2	0.161587	0.381409	5	5	P1P2	0.850604	0.27491	5	5
AK7	P1P2	0.0670696	-0.278313	5	5	P1P2	0.218396	0.185017	5	5	P1P2	0.816211	-0.0404861	5	5
AK8	P1P2	0.241669	0.291749	5	5	P1P2	0.763765	-0.117144	5	5	P1P2	0.570348	0.0841681	5	5
AK9	P1P2	0.943972	-0.0121682	3	3	P1P2	0.768865	0.113363	4	4	P1P2	0.570989	-0.0659819	3	3
AKAP1	P1P2	0.991053	0.0827663	5	5	P1P2	0.165603	-0.255268	5	5	P1P2	0.441532	-0.101045	5	5
AKAP10	P1P2	0.338813	0.15711	5	5	P1P2	0.89301	-0.114922	5	5	P1P2	0.644131	0.134564	5	5
AKAP11	P1P2	0.967202	-0.00729092	5	5	P1P2	0.0558758	0.317502	5	5	P1P2	0.154433	0.155106	5	5
AKAP12	P1	0.480404	0.00788923	5	5	P1	0.126816	-0.319535	5	5	P1	0.212121	-0.243449	5	5
AKAP13	P1P2	0.252522	-0.204141	5	5	P1P2	0.18654	-0.284335	5	5	P1P2	0.133257	-0.244238	5	5
AKAP14	P1P2	0.0521751	0.349155	5	5	P1P2	0.889729	0.175929	5	5	P1P2	0.158321	0.315128	5	5
AKAP17A	P1P2	0.127054	0.276951	4	4	P1P2	0.133631	0.21213	4	4	P1P2	0.0451128	0.227557	4	4
AKAP2	P1P2	0.74314	0.0224082	5	5	P1P2	0.448455	0.282869	5	5	P1P2	0.498212	0.131571	5	5
AKAP3	P2	0.0633172	-0.355415	5	5	P1	0.0487298	-0.719109	5	5	P1	0.49874	-0.138916	5	5
AKAP4	P1P2	0.327403	-0.0331996	5	5	P1P2	0.633684	-0.326136	5	5	P1P2	0.29686	-0.145879	5	5
AKAP5	P1P2	0.251147	0.248	5	5	P1P2	0.329718	-0.120094	5	5	P1P2	0.838238	0.0825888	5	5
AKAP6	P1P2	0.152957	-0.371833	5	5	P1P2	0.873352	-0.077657	5	5	P1P2	0.229034	-0.0614715	5	5
AKAP7	P1P2	0.214753	-0.275188	5	5	P1P2	0.123141	-0.315634	5	5	P1P2	0.078127	-0.249546	5	5
AKAP8	P1P2	0.447963	0.0919531	5	5	P1P2	0.0330742	0.373673	5	5	P1P2	0.0690328	0.254746	5	5
AKAP8L	P1P2	0.718776	-0.0941585	5	5	P1P2	0.44202	0.116659	5	5	P1P2	0.803964	0.0419297	5	5
AKAP9	P1P2	0.409691	-0.141855	5	5	P1P2	0.821664	-0.0972914	5	5	P1P2	0.750431	-0.122129	5	5
AKIP1	P1P2	0.526483	0.00860658	5	5	P1P2	0.138797	0.257235	5	5	P1P2	0.104457	0.211666	5	5
AKIRIN1	P1P2	0.516768	0.240283	5	5	P1P2	0.891698	0.0381833	5	5	P1P2	0.401212	0.115039	5	5
AKIRIN2	P1P2	0.120241	0.675445	5	5	P1P2	0.0143853	0.543887	5	5	P1P2	0.0177308	0.558444	5	5
AKNA	P2	0.593546	0.124159	5	5	P1	0.318314	-0.169447	5	5	P1	0.500325	-0.0691701	5	5
AKNAD1	ENST00000370001.3	0.570761	0.0819752	5	5	ENST00000370001.3	0.907798	-0.0957655	5	5	ENST00000370001.3	0.696228	-0.0771996	5	5
AKR1A1	P1P2	0.453449	0.185655	5	5	P1P2	0.113368	0.300638	5	5	P1P2	0.228391	0.238226	5	5
AKR1B1	P1P2	0.889342	-0.0848078	5	5	P1P2	0.604128	0.0373109	5	5	P1P2	0.818149	-0.0506913	5	5
AKR1B10	P1P2	0.061912	0.521497	5	5	P1P2	0.0831535	0.107314	5	5	P1P2	0.0526294	0.222095	5	5
AKR1B15	P1P2	0.848809	-0.103602	5	5	P1P2	0.814245	-0.119186	5	5	P1P2	0.564713	-0.0433394	5	5
AKR1C1	P1P2	0.519457	0.184953	5	5	P1P2	0.364103	-0.132957	4	4	P1P2	0.523807	-0.0833938	4	4
AKR1C2	P2	0.488971	0.00140465	5	5	P2	0.0672783	0.225185	5	5	P2	0.146413	0.206496	5	5
AKR1C3	P1P2	0.545637	-0.149531	5	5	P1P2	0.562255	0.131931	5	5	P1P2	0.879377	-0.0508982	5	5
AKR1C4	P1P2	0.285975	-0.156563	5	5	P1P2	0.878587	0.0886279	5	5	P1P2	0.569783	-0.0860849	5	5
AKR1D1	P1P2	0.152719	0.173894	5	5	P1P2	0.156427	-0.225864	5	5	P1P2	0.932736	-0.0118176	5	5
AKR1E2	P1P2	0.350688	-0.226599	5	5	P1P2	0.747986	-0.120632	5	5	P1P2	0.433678	-0.137943	5	5
AKR7A2	P1P2	0.851088	0.0331319	5	5	P1P2	0.145105	0.189006	5	5	P1P2	0.31814	0.120334	5	5
AKR7A3	P1P2	0.357157	0.106856	5	5	P1P2	0.017301	-0.404246	5	5	P1P2	0.289604	-0.103259	5	5
AKT1	P1P2	0.0725759	0.410779	5	5	P1P2	0.000636566	0.823705	5	5	P1P2	0.00964708	0.772263	5	5
AKT1S1	P1P2	0.0654555	-0.725699	4	4	P1P2	0.134838	-0.441046	4	4	P1P2	0.0709935	-0.583372	4	4
AKT2	P1P2	0.0179335	0.504745	5	5	P1P2	0.405944	0.165576	5	5	P1P2	0.037057	0.335671	5	5
AKT3	P1P2	0.54288	-0.183389	5	5	P1P2	0.425443	-0.143339	5	5	P1P2	0.363186	-0.175906	5	5
AKTIP	P1P2	0.0960639	0.298727	5	5	P1P2	0.907469	0.158753	5	5	P1P2	0.349314	0.199706	5	5
ALAD	P1P2	0.832571	-0.00177871	5	5	P1P2	0.931854	0.0825122	5	5	P1P2	0.868893	-0.00209872	5	5
ALAS1	P1P2	0.91829	0.395017	5	5	P1P2	0.219797	-0.285502	5	5	P1P2	0.496631	0.0391467	5	5
ALAS2	P1P2	0.663065	-0.116982	5	5	P1P2	0.631321	-0.135745	5	5	P1P2	0.731585	0.0206757	5	5
ALB	P2	0.10807	0.264947	5	5	P2	0.127748	-0.298858	5	5	P1	0.869548	0.0330091	5	5
ALCAM	P1P2	0.81576	-0.00551165	5	5	P1P2	0.272762	-0.321619	5	5	P1P2	0.519009	-0.213887	5	5
ALDH16A1	P1P2	0.942606	0.00792883	4	4	P1P2	0.785948	0.00610323	4	4	P1P2	0.793488	0.00701603	4	4
ALDH18A1	P1P2	0.44474	0.0936849	5	5	P1P2	0.235797	0.29513	5	5	P1P2	0.336201	0.227024	5	5
ALDH1A1	P1P2	0.754473	0.0265927	5	5	P1P2	0.0117724	-0.547209	5	5	P1P2	0.0566048	-0.286808	5	5
ALDH1A2	P1P2	0.118467	0.292041	5	5	P1P2	0.0422829	0.449001	5	5	P1P2	0.0291393	0.370521	5	5
ALDH1A3	P1	0.0370338	-0.598526	5	5	P2	0.172811	-0.23658	5	5	P1	0.142298	-0.416264	5	5
ALDH1B1	P1P2	0.186166	-0.305368	5	5	P1P2	0.462999	-0.105294	5	5	P1P2	0.257913	-0.213953	5	5
ALDH1L1	P1P2	0.965215	0.0196767	5	5	P1P2	0.329718	0.0978479	5	5	P1P2	0.444498	0.0429023	5	5
ALDH1L2	P1P2	0.272687	-0.12838	5	5	P1P2	0.89925	-0.0589289	5	5	P1P2	0.257913	-0.0885736	5	5
ALDH2	P1P2	0.81157	-0.216951	5	5	P1P2	0.146485	-0.15059	5	5	P1P2	0.337456	-0.189156	5	5
ALDH3A1	P1P2	0.811892	0.0610007	5	5	P1P2	0.372576	-0.559169	5	5	P1P2	0.654301	-0.192147	5	5
ALDH3A2	P1P2	0.599596	0.0869253	5	5	P1P2	0.315905	-0.178344	5	5	P1P2	0.614606	-0.0467663	5	5
ALDH3B1	P1P2	0.652251	0.0198112	5	5	P1P2	0.480898	0.151976	5	5	P1P2	0.58455	0.152687	5	5
ALDH3B2	P1P2	0.564008	-0.224098	5	5	P1P2	0.899578	0.0478524	5	5	P1P2	0.573741	-0.0744121	5	5
ALDH4A1	P1P2	0.511411	0.0241865	5	5	P1P2	0.313906	-0.238975	5	5	P1P2	0.61227	-0.102323	5	5
ALDH5A1	P1P2	0.733737	0.0479453	5	5	P1P2	0.60964	-0.0478853	5	5	P1P2	0.920183	-0.0332839	5	5
ALDH6A1	P1P2	0.715673	-0.238877	5	5	P1P2	0.893667	-0.0895847	5	5	P1P2	0.916223	-0.199261	5	5
ALDH7A1	P1P2	0.48871	-0.317921	5	5	P1P2	0.930534	-0.100027	5	5	P1P2	0.420609	-0.17913	5	5
ALDH8A1	P1P2	0.934129	-0.0491009	5	5	P1P2	0.358066	0.242706	5	5	P1P2	0.598915	0.0968023	5	5
ALDH9A1	P1P2	0.94338	0.0755224	5	5	P1P2	0.0639933	0.400992	5	5	P1P2	0.108057	0.258236	5	5
ALDOA	P1P2	0.847508	-0.0332304	5	5	P1P2	0.28157	0.182034	5	5	P1P2	0.574875	0.00818847	5	5
ALDOB	P1	0.162483	-0.180636	5	5	P1	0.360241	0.0748968	5	5	P2	0.519548	-0.107459	5	5
ALDOC	P1P2	0.297378	0.15054	5	5	P1P2	0.112802	0.263698	5	5	P1P2	0.0718748	0.19221	5	5
ALG1	P1P2	0.695924	-0.112434	5	5	P1P2	0.178906	0.141837	5	5	P1P2	0.390111	0.0193655	5	5
ALG10	P1P2	0.318659	0.168701	5	5	P1P2	0.0714804	0.127804	5	5	P1P2	0.0866338	0.108332	5	5
ALG10B	P1P2	0.479888	0.231613	5	5	P1P2	0.951673	0.0307196	5	5	P1P2	0.418214	0.0943761	5	5
ALG11	P1P2	0.249777	-0.249416	5	5	P1P2	0.498113	-0.109225	5	5	P1P2	0.218277	-0.18701	5	5
ALG12	P1P2	0.00465961	0.462889	5	5	P1P2	0.264855	-0.0360278	5	5	P1P2	0.118857	0.201274	5	5
ALG13	P1P2	0.747541	0.0649199	5	5	P1P2	0.83817	0.033768	5	5	P1P2	0.875443	-0.0144652	5	5
ALG14	P1P2	0.78495	0.0118989	5	5	P1P2	0.996688	-0.0591249	5	5	P1P2	0.924145	-0.0836735	5	5
ALG1L	ENST00000340333.3	0.00312166	-0.944486	4	4	ENST00000340333.3	0.20288	-0.215707	4	4	ENST00000340333.3	0.00718701	-0.580096	4	4
ALG2	P1P2	0.0110139	-0.473146	5	5	P1P2	0.814245	-0.0352124	5	5	P1P2	0.0429258	-0.277971	5	5
ALG3	P1P2	0.561205	-0.0549816	5	5	P1P2	0.552218	-0.167587	5	5	P1P2	0.427356	-0.120511	5	5
ALG5	P1P2	0.128376	-0.354563	5	5	P1P2	0.670783	0.106066	5	5	P1P2	0.56359	-0.153285	5	5
ALG6	P1P2	0.858257	-0.0609387	5	5	P1P2	0.473181	0.107239	5	5	P1P2	0.71166	0.0129742	5	5
ALG8	P1P2	0.381063	-0.0924285	5	5	P1P2	0.0326661	-0.396007	5	5	P1P2	0.0362348	-0.242042	5	5
ALG9	P1P2	0.794544	0.0786038	5	5	P1P2	0.937135	-0.206963	5	5	P1P2	0.842139	-0.163033	5	5
ALK	P1P2	0.590102	-0.11973	5	5	P1P2	0.855725	0.0637825	5	5	P1P2	0.861046	0.0276493	5	5
ALKBH1	P1P2	0.517036	-0.14179	5	5	P1P2	0.836873	0.0321122	5	5	P1P2	0.782808	-0.120785	5	5
ALKBH2	P1P2	0.729363	-0.175411	5	5	P1P2	0.710556	-0.3407	5	5	P1P2	0.841488	-0.223199	5	5
ALKBH3	P1P2	0.583812	-0.086545	5	5	P1P2	0.716749	0.0714041	5	5	P1P2	0.900405	-0.0269534	5	5
ALKBH4	P1P2	0.724374	-0.0618672	5	5	P1P2	0.277509	-0.190597	5	5	P1P2	0.423493	-0.118987	5	5
ALKBH5	P1P2	0.20973	-0.275893	5	5	P1P2	0.0378582	-0.989626	5	5	P1P2	0.00466381	-0.545915	5	5
ALKBH6	P1P2	0.67395	-0.0823227	5	5	P1P2	0.827158	-0.0416712	5	5	P1P2	0.771334	-0.0312035	5	5
ALKBH7	P1P2	0.340914	-0.322135	5	5	P1P2	0.276043	-0.174232	5	5	P1P2	0.346751	-0.308768	5	5
ALKBH8	P1P2	0.0257523	0.441741	5	5	P1P2	0.00509175	0.477864	5	5	P1P2	0.000916392	0.393108	5	5
ALLC	P1P2	0.0165723	0.346302	5	5	P1P2	0.576056	-0.302062	5	5	P1P2	0.386452	0.154056	5	5
ALMS1	P1P2	0.445482	0.225622	5	5	P1P2	0.918664	-0.0712022	5	5	P1P2	0.688253	0.135677	5	5
ALOX12	P1P2	0.850111	-0.0362201	5	5	P1P2	0.669573	-0.00752125	5	5	P1P2	0.859739	-0.00706424	5	5
ALOX12B	P1P2	0.209881	0.289343	5	5	P1P2	0.763132	0.0178181	5	5	P1P2	0.316932	0.128994	5	5
ALOX15	P1P2	0.435148	-0.178248	5	5	P1P2	0.163585	-0.308501	5	5	P1P2	0.110449	-0.257884	5	5
ALOX15B	P1P2	0.337137	-0.169242	5	5	P1P2	0.211488	0.362857	5	5	P1P2	0.3337	0.0725471	5	5
ALOX5	P1P2	0.492368	-0.117176	5	5	P1P2	0.586582	-0.234889	5	5	P1P2	0.359686	-0.131539	5	5
ALOX5AP	P1P2	0.496304	0.0622328	5	5	P1P2	0.295524	-0.149519	5	5	P1P2	0.811694	-0.0538344	5	5
ALOXE3	P1P2	0.325561	-0.136756	5	5	P1P2	0.685979	-0.0253249	5	5	P1P2	0.214261	-0.11437	5	5
ALPI	P1P2	0.703923	-0.0368186	5	5	P1P2	0.821341	-0.0870899	5	5	P1P2	0.733462	-0.0884987	5	5
ALPK1	P1P2	0.626087	-0.120521	4	4	P1P2	0.0509265	0.358276	4	4	P1P2	0.256758	0.115295	4	4
ALPK2	ENST00000361673.3	0.229212	-0.476327	5	5	ENST00000361673.3	0.317912	0.0981928	5	5	ENST00000361673.3	0.641747	-0.217723	5	5
ALPK3	P1P2	0.9117	-0.0472832	5	5	P1P2	0.992051	0.281442	5	5	P1P2	0.855822	0.0255013	5	5
ALPL	P1	0.666686	0.0385143	5	5	P2	0.39202	0.431403	5	5	P2	0.54908	0.250641	5	5
ALPP	P1P2	0.525399	0.0989282	5	5	P1P2	0.672599	-0.0207777	5	5	P1P2	0.846043	0.0164053	5	5
ALPPL2	P1P2	0.861193	-0.0176936	5	5	P1P2	0.0636959	-0.637587	5	5	P1P2	0.150618	-0.336517	5	5
ALS2	P1P2	0.474739	0.207947	5	5	P1P2	0.697613	0.165692	5	5	P1P2	0.40966	0.125033	5	5
ALS2CL	P1P2	0.493941	0.0930115	5	5	P1P2	0.709938	-0.0665741	5	5	P1P2	0.677875	0.0161292	5	5
ALS2CR11	P1P2	0.368547	-0.127771	5	5	P1P2	0.672599	-0.0809601	5	5	P1P2	0.323002	-0.1225	5	5
ALS2CR12	P1P2	0.499201	0.146832	5	5	P1P2	0.785381	0.049992	5	5	P1P2	0.473238	0.0761556	5	5
ALX1	P1P2	0.193176	-0.221518	5	5	P1P2	0.188765	0.19582	5	5	P1P2	0.8493	0.045	5	5
ALX3	P1P2	0.386506	-0.133048	5	5	P1P2	0.726696	0.0666492	5	5	P1P2	0.730334	-0.0779488	5	5
ALX4	P1P2	0.0918266	0.21728	5	5	P1P2	0.842714	0.0121512	5	5	P1P2	0.24083	0.167965	5	5
ALYREF	P1P2	0.906433	-0.103955	5	5	P1P2	0.438087	-0.132105	5	5	P1P2	0.56359	-0.0987398	5	5
AMACR	P1P2	0.264066	-0.115281	5	5	P1P2	0.0524526	-0.350841	5	5	P1P2	0.0351387	-0.231309	5	5
AMBN	P1P2	0.502108	-0.234003	4	4	P1P2	0.401503	0.242429	5	5	P1P2	0.814352	-0.0315792	4	4
AMBP	P1P2	0.682463	-0.156775	5	5	P1P2	0.598637	0.0584134	5	5	P1P2	0.876098	0.0612828	5	5
AMBRA1	P1P2	0.00174585	-0.661266	5	5	P1P2	0.00317146	-0.513558	5	5	P1P2	0.00101654	-0.587412	5	5
AMD1	P1P2	0.0891382	0.229792	5	5	P1P2	0.132916	-0.22402	5	5	P1P2	0.887253	0.0139727	5	5
AMDHD1	P1P2	0.352406	-0.063548	5	5	P1P2	0.502335	-0.114016	5	5	P1P2	0.300727	-0.0727174	5	5
AMDHD2	P1P2	0.311457	0.157914	5	5	P1P2	0.735438	-0.109996	5	5	P1P2	0.463039	0.104752	5	5
AMELX	P1P2	0.487147	-0.0778299	5	5	P1P2	0.0330059	-0.344435	5	5	P1P2	0.0541698	-0.216312	5	5
AMELY	P1P2	0.2457	-0.317421	5	5	P1P2	0.914052	-0.0826713	5	5	P1P2	0.596606	-0.160125	5	5
AMER1	P1P2	0.993704	-0.0779569	5	5	P1P2	0.844663	-0.015182	5	5	P1P2	0.768791	-0.00146125	5	5
AMER2	P1P2	0.170111	0.24308	5	5	P1P2	0.206971	-0.178456	5	5	P1P2	0.942658	-0.0308198	5	5
AMER3	P1P2	0.401484	-0.235728	5	5	P1P2	0.963579	1.14314	5	5	P1P2	0.829152	0.357414	5	5
AMFR	P1P2	0.5029	-0.0720982	5	5	P1P2	0.670783	0.239268	5	5	P1P2	0.482522	0.0768893	5	5
AMH	P1P2	0.852065	-0.0849721	5	5	P1P2	0.110188	-0.435912	5	5	P1P2	0.15204	-0.224814	5	5
AMHR2	P1P2	0.0137329	0.434591	5	5	P1P2	0.527518	-0.0174766	5	5	P1P2	0.141171	0.189942	5	5
AMICA1	P1P2	0.361512	0.818954	5	5	P1P2	0.0469832	-0.476815	4	4	P1P2	0.175284	-0.246638	4	4
AMIGO1	P1P2	0.376564	0.0457019	5	5	P1P2	0.826511	0.189692	5	5	P1P2	0.460004	0.106512	5	5
AMIGO2	P1P2	0.579257	-0.154967	5	5	P1P2	0.213926	-0.502493	5	5	P1P2	0.400279	-0.284049	5	5
AMIGO3	P1	0.16525	-0.192937	5	5	P2	0.604997	-0.0390749	5	5	P1	0.244855	-0.203127	5	5
AMMECR1	P1P2	0.053497	0.571073	5	5	P1P2	0.592883	-0.0792201	5	5	P1P2	0.272172	0.192923	5	5
AMMECR1L	P1P2	0.346417	-0.240352	5	5	P1P2	0.736064	0.37591	5	5	P1P2	0.40308	0.104475	5	5
AMN	P1	0.319063	-0.177302	5	5	P1	0.576906	-0.0574314	5	5	P1	0.306984	-0.134895	5	5
AMN1	P1P2	0.979125	-0.123033	5	5	P1P2	0.130999	-0.26425	5	5	P1P2	0.310541	-0.178659	5	5
AMOT	P1P2	0.0528835	-0.505296	5	5	P1P2	0.0214173	-0.572022	5	5	P1P2	0.0125629	-0.538659	5	5
AMOTL1	P1P2	0.254594	-0.28192	5	5	P1P2	0.243092	-0.277321	5	5	P1P2	0.17594	-0.27962	5	5
AMOTL2	P1P2	0.311855	-0.48617	5	5	P1P2	0.261314	0.050016	5	5	P1P2	0.363186	-0.132037	5	5
AMPD1	P1P2	0.550063	0.0602685	5	5	P1P2	0.724205	-0.0395285	5	5	P1P2	0.889224	-0.0024777	5	5
AMPD2	P1	0.0209524	0.443069	5	5	P2	0.397092	-0.280975	5	5	P1	0.0460979	0.318492	5	5
AMPD3	P1P2	0.443997	-0.121488	5	5	P1P2	0.807165	0.0576224	5	5	P1P2	0.739732	-0.0756596	5	5
AMPH	P1P2	0.808028	-0.0227358	5	5	P1P2	0.947706	0.0379703	5	5	P1P2	0.8298	-0.0227854	5	5
AMT	P1P2	0.492892	-0.191961	5	5	P1P2	0.25226	-0.278542	5	5	P1P2	0.206689	-0.278505	5	5
AMTN	P1P2	0.864458	-0.102559	5	5	P1P2	0.716749	-0.232703	5	5	P1P2	0.77579	-0.167631	5	5
AMY1B	ENST00000330330.5,ENST00000370080.3	0.665478	0.123196	5	5	ENST00000330330.5,ENST00000370080.3	0.517798	0.161138	5	5	ENST00000330330.5,ENST00000370080.3	0.947291	0.129648	5	5
AMY2A	P1P2	0.715053	-0.0664903	5	5	P1P2	0.496009	-0.276488	5	5	P1P2	0.348459	-0.171489	5	5
AMY2B	P1P2	0.67395	0.215885	5	5	P1P2	0.0582598	-0.529513	5	5	P1P2	0.244181	-0.112325	5	5
AMZ1	P1P2	0.653449	0.0255296	5	5	P1P2	0.0525032	0.451969	5	5	P1P2	0.0914784	0.120644	5	5
AMZ2	P1P2	0.653449	-0.145622	5	5	P1P2	0.181063	-0.245802	5	5	P1P2	0.228391	-0.225924	5	5
ANAPC1	P1P2	0.87885	0.0272622	5	5	P1P2	0.864856	0.00914671	5	5	P1P2	0.946629	0.0735015	5	5
ANAPC10	P1P2	0.91829	-0.0643873	5	5	P1P2	0.917346	0.0335847	5	5	P1P2	0.979103	0.0706124	5	5
ANAPC11	P1P2	0.582102	0.0363166	5	5	P1P2	0.036202	-0.491125	5	5	P1P2	0.148972	-0.262663	5	5
ANAPC13	P1P2	0.0553733	0.314445	5	5	P1P2	0.334686	0.237552	5	5	P1P2	0.0990661	0.275998	5	5
ANAPC15	P1P2	0.0577408	0.803741	5	5	P1P2	0.514043	0.205654	5	5	P1P2	0.209996	0.408602	5	5
ANAPC16	P1P2	0.423509	0.530764	5	5	P1P2	0.0684036	-0.283825	5	5	P1P2	0.86693	0.178498	5	5
ANAPC2	P1P2	0.354129	-0.179745	5	5	P1P2	0.455444	-0.337743	5	5	P1P2	0.199896	-0.202533	5	5
ANAPC4	P1P2	0.19403	0.0629536	5	5	P1P2	0.234161	0.233847	5	5	P1P2	0.100953	0.0514299	5	5
ANAPC5	P1P2	0.828037	0.142885	5	5	P1P2	0.845963	0.399408	5	5	P1P2	0.75485	0.0982543	5	5
ANAPC7	P1P2	0.549509	-0.0711049	5	5	P1P2	0.870736	-0.0267029	5	5	P1P2	0.840838	-0.0833726	5	5
ANG	P1P2	0.501842	-0.0283437	5	5	P1P2	0.338862	0.246868	5	5	P1P2	0.70362	0.149389	5	5
ANGEL1	P1P2	0.78495	-0.129808	5	5	P1P2	0.569558	0.0889353	5	5	P1P2	0.989716	0.00733991	5	5
ANGEL2	P1P2	0.848809	-0.217921	5	5	P1P2	0.796253	-0.00708447	5	5	P1P2	0.934058	-0.052552	5	5
ANGPT1	P1P2	0.736241	0.0624535	5	5	P1P2	0.421596	-0.354046	5	5	P1P2	0.601807	-0.0546924	5	5
ANGPT2	P1P2	0.248413	0.115934	5	5	P1P2	0.796253	-0.153758	5	5	P1P2	0.601807	0.0312286	5	5
ANGPT4	P1P2	0.461495	-0.161569	5	5	P1P2	0.39386	0.150294	5	5	P1P2	0.99038	0.00275073	5	5
ANGPTL1	P1P2	0.453949	0.0959006	5	5	P1P2	0.341384	0.135023	5	5	P1P2	0.238835	0.127182	5	5
ANGPTL2	P1P2	0.557851	-0.127142	5	5	P1P2	0.314305	0.192429	5	5	P1P2	0.718487	0.0354124	5	5
ANGPTL3	P1P2	0.867398	0.172471	5	5	P1P2	0.36155	0.196884	5	5	P1P2	0.561345	0.184677	5	5
ANGPTL4	P1P2	0.089765	-0.388162	5	5	P1P2	0.400805	0.116376	5	5	P1P2	0.544653	-0.119252	5	5
ANGPTL5	P1P2	0.722343	0.10541	4	4	P1P2	0.447285	-0.164104	4	4	P1P2	0.858654	-0.0456191	4	4
ANGPTL6	P1P2	0.0868955	-0.359352	5	5	P1P2	0.523727	0.0187025	5	5	P1P2	0.541345	-0.162687	5	5
ANGPTL7	P1P2	0.420052	0.207599	3	3	P1P2	0.64317	0.0631623	3	3	P1P2	0.478044	0.135381	3	3
ANHX	P1P2	0.0480079	-0.742772	4	4	P1P2	0.0178543	-0.696883	5	5	P1P2	0.0384872	-0.599344	4	4
ANK1	P1P2	0.705773	0.143543	5	5	P1P2	0.422796	0.170881	5	5	P1P2	0.533118	0.158933	5	5
ANK2	ENST00000264366.6	0.733737	0.0577653	5	5	ENST00000264366.6	0.930864	0.0170168	5	5	ENST00000264366.6	0.81492	0.037391	5	5
ANK3	P1P2	0.0578504	-0.337014	5	5	P1P2	0.653323	0.0489689	5	5	P1P2	0.216726	-0.147507	5	5
ANKAR	P1P2	0.622599	0.101464	5	5	P1P2	0.345188	0.131539	5	5	P1P2	0.413924	0.124637	5	5
ANKDD1A	P1P2	0.843606	0.215055	5	5	P1P2	0.332403	-0.223998	5	5	P1P2	0.807182	0.0824707	5	5
ANKDD1B	P1P2	0.149878	-0.287763	5	5	P1P2	0.910102	0.00681534	5	5	P1P2	0.448969	-0.226384	5	5
ANKEF1	P1P2	0.131535	0.256361	5	5	P1P2	0.741076	-0.0989764	5	5	P1P2	0.363186	0.0871277	5	5
ANKFN1	P1P2	0.740315	-0.0313831	5	5	P1P2	0.269508	0.0225028	5	5	P1P2	0.766886	0.0831507	5	5
ANKFY1	P1P2	0.0435801	0.461523	5	5	P1P2	0.58145	-0.15812	5	5	P1P2	0.185417	0.120392	5	5
ANKH	P1P2	0.151349	-0.431815	4	4	P1P2	0.944854	0.0344877	4	4	P1P2	0.218396	-0.211432	4	4
ANKHD1	P1P2	0.897881	-0.0359971	5	5	P1P2	0.506045	-0.127994	5	5	P1P2	0.587983	-0.0733597	5	5
ANKHD1-EIF4EBP3	P1P2	0.897881	-0.0359971	5	5	P1P2	0.506045	-0.127994	5	5	P1P2	0.587983	-0.0733597	5	5
ANKIB1	P1P2	0.557293	-0.233571	5	5	P1P2	0.766299	-0.0661428	5	5	P1P2	0.637585	-0.114497	5	5
ANKK1	P1P2	0.865111	0.17247	5	5	P1P2	0.557226	0.230003	5	5	P1P2	0.777702	0.141256	5	5
ANKLE1	P1P2	0.959919	0.0529931	5	5	P1P2	0.561135	-0.130352	5	5	P1P2	0.616361	-0.0386795	5	5
ANKLE2	P1P2	0.436616	0.110074	5	5	P1P2	0.407822	0.179303	5	5	P1P2	0.201358	0.0984107	5	5
ANKMY1	P1P2	0.0130178	0.400773	5	5	P1P2	0.598637	0.00436215	5	5	P1P2	0.0336519	0.231061	5	5
ANKMY2	P1P2	0.0231694	0.595384	5	5	P1P2	0.169436	-0.554447	5	5	P1P2	0.663329	0.120719	5	5
ANKRA2	P1P2	0.22617	0.00980136	5	5	P1P2	0.168407	-0.135941	5	5	P1P2	0.640557	-0.076494	5	5
ANKRD1	P1P2	0.238676	-0.125145	5	5	P1P2	0.304037	-0.529272	5	5	P1P2	0.292644	-0.422351	5	5
ANKRD10	P1P2	0.249436	0.152142	5	5	P1P2	0.868775	0.0153719	5	5	P1P2	0.345049	0.1279	5	5
ANKRD11	P1P2	0.605093	0.0941219	5	5	P1P2	0.131635	-0.289548	5	5	P1P2	0.508821	-0.101518	5	5
ANKRD12	P1P2	0.0289446	0.855221	5	5	P1P2	0.257805	-0.285497	5	5	P1P2	0.12365	0.325432	5	5
ANKRD13A	P1P2	0.633206	-0.0968273	5	5	P1P2	0.0745345	-0.357988	5	5	P1P2	0.169911	-0.280628	5	5
ANKRD13B	P1P2	0.128794	-0.333764	5	5	P1P2	0.646749	0.0914675	5	5	P1P2	0.387822	-0.194747	5	5
ANKRD13C	P1P2	0.893282	0.0561994	5	5	P1P2	0.137693	-0.264036	5	5	P1P2	0.647115	-0.164131	5	5
ANKRD13D	P1P2	0.892625	-0.0156219	5	5	P1P2	0.920641	-0.0999166	5	5	P1P2	0.934058	-0.0566241	5	5
ANKRD16	P1P2	0.253212	-0.142159	5	5	P1P2	0.692093	0.0429207	5	5	P1P2	0.625167	-0.0581855	5	5
ANKRD17	P1P2	0.0856022	-0.327459	5	5	P1P2	0.0339034	-0.359091	5	5	P1P2	0.0158318	-0.329728	5	5
ANKRD18A	ENST00000564591.1,ENST00000566717.2	0.878195	0.00696694	5	5	ENST00000564591.1,ENST00000566717.2	0.862898	-0.0372746	5	5	ENST00000564591.1,ENST00000566717.2	0.702386	-0.021285	5	5
ANKRD18B	P1P2	0.0764254	0.458422	5	5	P1P2	0.737316	-0.196527	5	5	P1P2	0.14366	0.0904627	5	5
ANKRD2	P1P2	0.0233208	0.467607	5	5	P1P2	0.558341	-0.190411	5	5	P1P2	0.268558	0.0915084	5	5
ANKRD22	P1P2	0.395451	0.213334	5	5	P1P2	0.787297	-0.0458373	5	5	P1P2	0.648909	0.0489244	5	5
ANKRD23	P2	0.31987	0.259398	5	5	P1	0.265924	-0.0888463	5	5	P2	0.275087	0.0903558	5	5
ANKRD24	P1P2	0.556178	-0.197745	5	5	P1P2	0.647047	0.639498	5	5	P1P2	0.539145	0.250106	5	5
ANKRD26	P1P2	0.65285	-0.0971134	5	5	P1P2	0.0695444	-0.431967	5	5	P1P2	0.18459	-0.350744	5	5
ANKRD27	P1P2	0.00900051	0.51682	5	5	P1P2	0.247986	0.252682	5	5	P1P2	0.0460979	0.481491	5	5
ANKRD28	P1P2	0.953301	0.39841	5	5	P1P2	0.504984	0.20005	5	5	P1P2	0.722844	0.266879	5	5
ANKRD29	P1P2	0.573021	-0.069239	5	5	P1P2	0.611095	-0.161407	5	5	P1P2	0.439561	-0.135853	5	5
ANKRD30A	P1P2	0.135404	-0.422211	5	5	P1P2	0.430766	-0.0201047	5	5	P1P2	0.300727	-0.334591	5	5
ANKRD30B	P1P2	0.888029	-0.0323444	5	5	P1P2	0.39386	-0.16383	5	5	P1P2	0.461014	-0.106787	5	5
ANKRD31	P1P2	0.353267	0.261833	5	5	P1P2	0.98609	0.10878	5	5	P1P2	0.578281	0.165497	5	5
ANKRD32	P1P2	0.471153	-0.132441	5	5	P1P2	0.369025	-0.199431	5	5	P1P2	0.291882	-0.194778	5	5
ANKRD33	P1P2	0.982438	0.00227553	5	5	P1P2	0.0446105	-0.33559	5	5	P1P2	0.188752	-0.117415	5	5
ANKRD33B	P1P2	0.971838	-0.0280543	5	5	P1P2	0.309933	0.236295	5	5	P1P2	0.667559	0.0219092	5	5
ANKRD34A	P1	0.0800093	-0.277682	5	5	P2	0.241087	0.321163	5	5	P2	0.098726	0.243869	5	5
ANKRD34B	P2	0.0965627	-0.317041	5	5	P2	0.0899371	-0.33319	5	5	P2	0.0369063	-0.297975	5	5
ANKRD34C	P1P2	0.795826	-0.112789	5	5	P1P2	0.225782	0.477406	5	5	P1P2	0.217655	0.167009	5	5
ANKRD35	P1P2	0.476795	0.0479821	5	5	P1P2	0.681102	0.0870425	5	5	P1P2	0.51417	0.0940967	5	5
ANKRD36	P1P2	0.318659	-0.133478	5	5	P1P2	0.0783956	-0.337242	5	5	P1P2	0.223293	-0.207463	5	5
ANKRD36C	P1P2	0.0268188	0.488952	5	5	P1P2	0.389271	0.0306137	5	5	P1P2	0.08127	0.31756	5	5
ANKRD37	P1P2	0.382419	-0.204843	5	5	P1P2	0.44771	0.0428629	5	5	P1P2	0.676659	-0.0810329	5	5
ANKRD39	P1P2	0.835165	-0.0392878	5	5	P1P2	0.119254	0.38889	5	5	P1P2	0.386908	0.132322	5	5
ANKRD40	P1P2	0.188109	0.51451	5	5	P1P2	0.935154	-0.0140837	5	5	P1P2	0.576009	0.336986	5	5
ANKRD42	P1P2	0.033773	0.445642	5	5	P1P2	0.422556	0.171376	5	5	P1P2	0.0147464	0.224672	5	5
ANKRD44	ENST00000450567.1	0.0598526	-0.304147	5	5	ENST00000450567.1	0.285297	-0.165584	5	5	ENST00000450567.1	0.0553232	-0.257804	5	5
ANKRD45	P1P2	0.265133	0.314859	5	5	P1P2	0.845963	0.0252449	5	5	P1P2	0.263198	0.255357	5	5
ANKRD46	P1P2	0.973825	-0.05214	5	5	P1P2	0.300535	0.0874463	5	5	P1P2	0.510957	0.068957	5	5
ANKRD49	P1P2	0.478598	0.214937	5	5	P1P2	0.168921	-0.135406	5	5	P1P2	0.923485	-0.0821949	5	5
ANKRD50	P1P2	0.382287	0.103301	4	4	P1P2	0.494092	-0.167303	4	4	P1P2	0.962543	-0.0370792	4	4
ANKRD52	P1P2	0.0682896	-0.422349	4	4	P1P2	0.194608	0.147391	4	4	P1P2	0.684796	-0.104296	4	4
ANKRD53	P1P2	0.0999415	-0.545815	5	5	P1P2	0.0271015	-0.567684	5	5	P1P2	0.0214194	-0.52747	5	5
ANKRD54	P1P2	0.721885	-0.0998317	5	5	P1P2	0.189044	-0.510873	5	5	P1P2	0.296475	-0.248515	5	5
ANKRD55	ENST00000341048.4	0.745025	0.142363	5	5	ENST00000341048.4	0.193842	-0.233962	5	5	ENST00000341048.4	0.558546	-0.0920342	5	5
ANKRD6	P1P2	0.491845	-0.212551	5	5	P1P2	0.875314	-0.01162	5	5	P1P2	0.492952	-0.0645516	5	5
ANKRD60	ENST00000457363.1	0.105901	0.452115	5	5	ENST00000457363.1	0.676845	0.116579	5	5	ENST00000457363.1	0.0854178	0.271746	5	5
ANKRD61	P1P2	0.198632	0.223782	5	5	P1P2	0.128268	0.185416	5	5	P1P2	0.0651856	0.172647	5	5
ANKRD62	P1P2	0.602197	0.157241	5	5	P1P2	0.763765	0.0759197	5	5	P1P2	0.979103	0.244767	5	5
ANKRD63	P1P2	0.553085	-0.108775	4	4	P1P2	0.410988	0.083792	4	4	P1P2	0.988499	-0.00370784	4	4
ANKRD65	P1	0.0783061	-0.353668	5	5	P1	0.00619563	-0.619151	5	5	P1	0.00248116	-0.421117	5	5
ANKRD66	P1P2	0.337137	0.274654	5	5	P1P2	0.899578	0.0102775	5	5	P1P2	0.527125	0.156118	5	5
ANKRD7	P1	0.336302	0.228485	5	5	P1	0.270951	0.288908	5	5	P1	0.255472	0.249796	5	5
ANKRD9	P1P2	0.799674	-0.0142791	5	5	P1P2	0.700687	-0.112242	5	5	P1P2	0.866276	-0.0118458	5	5
ANKS1A	P1P2	0.0123359	-0.504642	5	5	P1P2	0.717059	-0.0432263	5	5	P1P2	0.291121	-0.273934	5	5
ANKS1B	ENST00000329257.7,ENST00000547776.2	0.390161	-0.168394	5	5	ENST00000329257.7,ENST00000547776.2	0.734813	-0.077724	5	5	ENST00000329257.7,ENST00000547776.2	0.774516	-0.110319	5	5
ANKS3	P1P2	0.47731	0.136392	5	5	P1P2	0.899578	-0.0860828	5	5	P1P2	0.797537	0.112009	5	5
ANKS4B	P1P2	0.166815	-0.210337	3	3	P1P2	0.189077	-0.757744	4	4	P1P2	0.252429	-0.145946	3	3
ANKS6	P1P2	0.892625	-0.131021	5	5	P1P2	0.910102	0.0623086	5	5	P1P2	0.99237	-0.0231168	5	5
ANKUB1	ENST00000446160.1	0.695924	-0.0362922	5	5	ENST00000446160.1	0.85768	0.0182218	5	5	ENST00000446160.1	0.667559	-0.0353441	5	5
ANKZF1	P1P2	0.853367	-0.352654	5	5	P1P2	0.0610708	-0.390529	5	5	P1P2	0.413924	-0.338427	5	5
ANLN	P1P2	0.940075	0.0365196	5	5	P1P2	0.481415	0.124703	5	5	P1P2	0.640557	0.0806113	5	5
ANO1	P1P2	0.184511	0.439751	5	5	P1P2	0.0956623	-0.360808	5	5	P1P2	0.906333	0.0252756	5	5
ANO10	P1P2	0.736241	0.0941642	5	5	P1P2	0.652126	-0.0534438	5	5	P1P2	0.995687	0.0215921	5	5
ANO2	P1P2	0.239339	0.421041	5	5	P1P2	0.456447	0.102269	5	5	P1P2	0.169137	0.251565	5	5
ANO3	P1P2	0.794063	-0.0878933	4	4	P1P2	0.67439	-0.113812	4	4	P1P2	0.777757	-0.0872504	4	4
ANO4	P1P2	0.957271	0.0141022	5	5	P1P2	0.0580397	0.555482	5	5	P1P2	0.216416	0.276349	5	5
ANO5	P1P2	0.48351	-0.0438828	5	5	P1P2	0.145334	-0.246839	5	5	P1P2	0.261782	-0.254794	5	5
ANO6	P1P2	0.230234	0.253811	4	4	P1P2	0.666946	0.0309991	4	4	P1P2	0.271472	0.109361	4	4
ANO7	P1P2	0.0535998	0.46287	5	5	P1P2	0.0413646	0.550594	5	5	P1P2	0.00862729	0.465825	5	5
ANO8	P1P2	0.374326	0.138705	5	5	P1P2	0.0100983	-0.397003	5	5	P1P2	0.774516	-0.201768	5	5
ANO9	P1P2	0.857279	-0.185065	5	5	P1P2	0.600369	-0.056971	5	5	P1P2	0.51417	-0.123989	5	5
ANP32A	P1P2	0.200963	0.348713	5	5	P1P2	0.0912821	-0.233111	5	5	P1P2	0.877409	-0.0995107	5	5
ANP32B	P1P2	0.053806	-0.382326	5	5	P1P2	0.930534	0.161095	5	5	P1P2	0.32709	-0.117004	5	5
ANP32D	P1P2	0.569633	-0.214763	5	5	P1P2	0.450944	-0.185935	5	5	P1P2	0.379198	-0.159781	5	5
ANP32E	P1P2	0.783673	0.0228621	5	5	P1P2	0.235469	-0.216412	5	5	P1P2	0.555196	-0.0967752	5	5
ANPEP	P2	0.249777	0.342805	5	5	P2	0.277142	-0.191652	5	5	P1	0.489288	0.141115	5	5
ANTXR1	P1P2	0.131641	-0.436285	5	5	P1P2	0.365056	-0.164521	5	5	P1P2	0.332454	-0.371583	5	5
ANTXR2	P1P2	0.441036	-0.242159	5	5	P1P2	0.596908	-0.112148	5	5	P1P2	0.289225	-0.138594	5	5
ANXA1	P1P2	0.89591	0.0625547	5	5	P1P2	0.566182	-0.0402324	5	5	P1P2	0.708564	-0.0890499	5	5
ANXA10	P1P2	0.740001	0.138096	5	5	P1P2	0.416578	-0.091042	5	5	P1P2	0.720354	0.00017841	5	5
ANXA11	P1P2	0.835165	-0.0486602	5	5	P1P2	0.774551	0.0844037	5	5	P1P2	0.885283	0.0524881	5	5
ANXA13	P1P2	0.849785	-0.00912892	5	5	P1P2	0.708084	-0.0744182	5	5	P1P2	0.705472	-0.0505262	5	5
ANXA2	P1P2	0.715053	0.0963881	5	5	P1P2	0.533503	0.13778	5	5	P1P2	0.491904	0.10171	5	5
ANXA2R	P1P2	0.0288432	0.35517	3	3	P1P2	0.534811	0.910305	4	4	P1P2	0.196116	0.138544	3	3
ANXA3	P1P2	0.367663	-0.0622513	5	5	P1P2	0.668968	-0.0848339	5	5	P1P2	0.397027	-0.0591345	5	5
ANXA4	P1P2	0.681245	-0.0820744	5	5	P1P2	0.70161	-0.0546855	5	5	P1P2	0.777065	-0.107541	5	5
ANXA5	P1P2	0.35933	-0.162815	5	5	P1P2	0.596908	-0.144693	5	5	P1P2	0.340396	-0.190139	5	5
ANXA6	P1P2	0.880815	-0.136104	5	5	P1P2	0.368583	0.0239724	5	5	P1P2	0.70362	0.0887428	5	5
ANXA7	P1P2	0.718776	0.0542656	5	5	P1P2	0.587725	0.110996	5	5	P1P2	0.589703	0.0911906	5	5
ANXA8	P1P2	0.846206	-0.00105713	5	5	P1P2	0.584869	0.215119	5	5	P1P2	0.559665	0.132539	5	5
ANXA8L1	ENST00000359178.4	0.892625	-0.00257676	5	5	ENST00000359178.4	0.666552	0.170636	5	5	ENST00000359178.4	0.608192	0.114979	5	5
ANXA9	P1P2	0.112892	0.276031	5	5	P1P2	0.990726	-0.062136	5	5	P1P2	0.293026	0.175342	5	5
AOAH	P1P2	0.0589558	0.443711	5	5	P1P2	0.178906	0.422099	5	5	P1P2	0.0720062	0.414781	5	5
AOC1	P2	0.159177	0.335298	4	4	P2	0.325003	-0.746565	5	5	P1	0.222031	0.202345	5	5
AOC2	P1P2	0.481956	-0.191046	5	5	P1P2	0.475232	-0.236602	5	5	P1P2	0.482522	-0.213824	5	5
AOC3	P1P2	0.535743	-0.0347564	5	5	P1P2	0.0645914	-0.35712	5	5	P1P2	0.428325	-0.163973	5	5
AOX1	P2	0.159506	0.336276	5	5	P1	0.673205	0.214233	5	5	P1	0.608774	-0.0177554	5	5
AP1AR	P1P2	0.233747	0.225994	5	5	P1P2	0.949028	0.169449	5	5	P1P2	0.343352	0.116615	5	5
AP1B1	P1P2	0.164744	0.173179	5	5	P1P2	0.365056	-0.00795911	5	5	P1P2	0.231295	0.128707	5	5
AP1G1	P1P2	0.865111	-0.0328737	5	5	P1P2	0.458709	0.135652	5	5	P1P2	0.603545	0.0371675	5	5
AP1G2	P1P2	0.315846	0.206051	5	5	P1P2	0.559458	0.104143	5	5	P1P2	0.342929	0.159047	5	5
AP1M1	P1P2	0.639133	-0.124823	5	5	P1P2	0.202525	-0.321464	5	5	P1P2	0.227429	-0.188016	5	5
AP1M2	P1P2	0.272324	0.239059	5	5	P1P2	0.463759	0.165525	5	5	P1P2	0.337037	0.191624	5	5
AP1S1	P1P2	0.772208	0.146773	5	5	P1P2	0.406882	0.170013	5	5	P1P2	0.554082	0.164691	5	5
AP1S2	P1P2	0.936771	-0.0812492	5	5	P1P2	0.380191	-0.150356	5	5	P1P2	0.775153	-0.0756267	5	5
AP1S3	P1P2	0.193176	0.287569	5	5	P1P2	0.0985054	0.291022	5	5	P1P2	0.0632702	0.311118	5	5
AP2A1	P1P2	0.158277	0.265051	5	5	P1P2	0.141924	0.216098	5	5	P1P2	0.143205	0.415755	5	5
AP2A2	P1P2	0.603934	0.249958	5	5	P1P2	0.26061	-0.226445	5	5	P1P2	0.730959	-0.133558	5	5
AP2B1	P1P2	0.80417	-0.0303568	5	5	P1P2	0.0898585	0.318971	5	5	P1P2	0.248928	0.0727677	5	5
AP2M1	P1	0.00396201	0.726119	5	5	P2	0.0506605	-0.405876	5	5	P1	0.0132875	0.688249	5	5
AP2S1	P1P2	0.254248	0.281949	5	5	P1P2	0.0105302	0.339073	5	5	P1P2	0.0300733	0.335255	5	5
AP3B1	P1P2	0.781759	-0.0808507	5	5	P1P2	0.0291838	-0.452419	5	5	P1P2	0.0930869	-0.286818	5	5
AP3B2	P1P2	0.584953	-0.0950734	5	5	P1P2	0.829099	-0.155564	5	5	P1P2	0.785364	-0.17917	5	5
AP3D1	P1P2	0.610321	0.117014	5	5	P1P2	0.992713	-0.113268	5	5	P1P2	0.591425	0.00171352	5	5
AP3M1	P1P2	0.548401	-0.144054	5	5	P1P2	0.739195	-0.0808706	5	5	P1P2	0.491904	-0.16095	5	5
AP3M2	P1P2	0.386051	0.11824	5	5	P1P2	0.546128	-0.0984001	5	5	P1P2	0.825912	0.00992014	5	5
AP3S1	P1P2	0.56738	0.110492	5	5	P1P2	0.0919207	0.170155	5	5	P1P2	0.177538	0.140323	5	5
AP3S2	P1P2	0.0791539	-0.311477	5	5	P1P2	0.443007	0.0825003	5	5	P1P2	0.466595	-0.166007	5	5
AP4B1	P1P2	0.566817	-0.132816	5	5	P1P2	0.217311	-0.401623	5	5	P1P2	0.182672	-0.266566	5	5
AP4E1	P1P2	0.704231	0.0746511	5	5	P1P2	0.848564	-0.313452	5	5	P1P2	0.940673	-0.0607824	5	5
AP4M1	P1P2	0.265489	0.0980297	5	5	P1P2	0.692093	-0.0962803	5	5	P1P2	0.410133	0.107983	5	5
AP4S1	P1P2	0.0319369	0.379142	5	5	P1P2	0.355899	0.388121	5	5	P1P2	0.0267127	0.373603	5	5
AP5B1	P1P2	0.144661	0.41498	5	5	P1P2	0.0707008	-0.286223	5	5	P1P2	0.946629	0.00910426	5	5
AP5M1	P1P2	0.324744	0.0767843	5	5	P1P2	0.0587022	0.332882	5	5	P1P2	0.111193	0.158369	5	5
AP5S1	P1P2	0.599884	0.0274918	5	5	P1P2	0.434662	-0.1852	5	5	P1P2	0.993697	-0.0481484	5	5
AP5Z1	P1P2	0.833868	-0.0141559	5	5	P1P2	0.248496	-0.222174	5	5	P1P2	0.309353	-0.088239	5	5
APAF1	P1P2	0.202136	-0.302306	5	5	P1P2	0.178906	0.253717	5	5	P1P2	0.961201	0.00321438	5	5
APBA1	P1P2	0.884093	-0.00481393	5	5	P1P2	0.645557	-0.0354575	5	5	P1P2	0.878721	-0.0452427	5	5
APBA2	P1P2	0.636759	0.0932557	5	5	P1P2	0.799458	-0.0306734	5	5	P1P2	0.876098	0.088786	5	5
APBA3	P1P2	0.522694	-0.173392	5	5	P1P2	0.958948	0.0595816	5	5	P1P2	0.777702	-0.0948869	5	5
APBB1	P1P2	0.173236	-0.304765	5	5	P1P2	0.994701	-0.0395234	5	5	P1P2	0.201652	-0.0987337	5	5
APBB1IP	P1P2	0.316247	-0.282612	5	5	P1P2	0.327663	-0.143206	5	5	P1P2	0.235864	-0.293961	5	5
APBB2	P1P2	0.681245	-0.123685	5	5	P1P2	0.173073	0.395376	5	5	P1P2	0.398883	0.206793	5	5
APBB3	P1P2	0.729987	0.162651	5	5	P1P2	0.677453	0.00309569	5	5	P1P2	0.608774	0.107424	5	5
APC	P2	0.0144491	0.709334	5	5	P2	0.0108486	0.662351	5	5	P2	0.00505351	0.666952	5	5
APC2	P1	0.229212	-0.212235	5	5	P2	0.323577	-0.255598	5	5	P2	0.982419	-0.0519937	5	5
APCDD1	P1P2	0.0993435	-0.548019	5	5	P1P2	0.0981675	0.330006	5	5	P1P2	0.716623	-0.109006	5	5
APCDD1L	P1P2	0.45145	0.164393	5	5	P1P2	0.366376	-0.163667	5	5	P1P2	0.74539	-0.0433495	5	5
APCS	P1P2	0.226968	-0.540128	5	5	P1P2	0.881861	-0.0251974	5	5	P1P2	0.266763	-0.163466	5	5
APEH	P1P2	0.928846	-0.0709611	5	5	P1P2	0.753024	-0.031955	5	5	P1P2	0.818149	-0.00653058	5	5
APEX1	P1P2	0.560646	0.0743935	5	5	P1P2	0.207869	0.260927	5	5	P1P2	0.197571	0.165577	5	5
APEX2	P1P2	0.031622	0.538002	4	4	P1P2	0.00500079	0.950832	5	5	P1P2	0.00603801	0.512243	4	4
APH1A	P1P2	0.545637	-0.164557	5	5	P1P2	0.0506605	-0.356533	5	5	P1P2	0.0643418	-0.238663	5	5
APH1B	P1P2	0.369876	0.194985	5	5	P1P2	0.197859	-0.17334	5	5	P1P2	0.766251	-0.0432094	5	5
API5	P1P2	0.10626	-0.538311	5	5	P1P2	0.036202	-0.350999	5	5	P1P2	0.00817453	-0.350024	5	5
APIP	P1P2	0.225375	-0.188572	5	5	P1P2	0.111116	0.394698	5	5	P1P2	0.899089	0.0459658	5	5
APITD1	P1P2	0.771573	-0.0362893	5	5	P1P2	0.277142	0.16355	5	5	P1P2	0.529845	0.054417	5	5
APITD1-CORT	P1P2	0.771573	-0.0362893	5	5	P1P2	0.277142	0.16355	5	5	P1P2	0.529845	0.054417	5	5
APLF	P1P2	0.470131	-0.331639	5	5	P1P2	0.136377	0.303151	5	5	P1P2	0.966504	0.0176109	5	5
APLN	P1P2	0.16525	0.356363	5	5	P1P2	0.209371	-0.395763	5	5	P1P2	0.677875	0.00162607	5	5
APLNR	P1P2	0.721885	-0.00609278	5	5	P1P2	0.966888	0.00699672	5	5	P1P2	0.704855	0.0121034	5	5
APLP1	P1P2	0.522964	0.216822	5	5	P1P2	0.809094	-0.162092	5	5	P1P2	0.964515	0.0159615	5	5
APLP2	P1P2	0.121634	0.309595	5	5	P1P2	0.247816	0.236754	5	5	P1P2	0.111567	0.273174	5	5
APMAP	P1P2	0.555064	0.138156	5	5	P1P2	0.658121	0.0784474	5	5	P1P2	0.500854	0.100772	5	5
APOA1	P1P2	0.472688	-0.0807422	5	5	P1P2	0.154255	0.294102	5	5	P1P2	0.626934	0.110259	5	5
APOA1BP	P1P2	0.852065	-0.156171	5	5	P1P2	0.900893	-0.105908	5	5	P1P2	0.991707	0.00680034	5	5
APOA2	P1P2	0.102887	-0.397296	5	5	P1P2	0.752394	0.0207955	5	5	P1P2	0.239499	-0.119822	5	5
APOA4	P1P2	0.146615	0.351646	5	5	P1P2	0.723583	0.163778	5	5	P1P2	0.286209	0.196684	5	5
APOA5	P1P2	0.714433	-0.106957	5	5	P1P2	0.536783	-0.085783	5	5	P1P2	0.466595	-0.137738	5	5
APOB	P1P2	0.419192	-0.179346	5	5	P1P2	0.704382	0.0143973	5	5	P1P2	0.844741	-0.0686043	5	5
APOBEC1	P1P2	0.539855	-0.179865	5	5	P1P2	0.825864	0.0573723	5	5	P1P2	0.712279	-0.0861953	5	5
APOBEC2	P1P2	0.485587	0.153301	5	5	P1P2	0.753655	-0.123059	5	5	P1P2	0.775153	0.0181604	5	5
APOBEC3A	P1P2	0.720641	-0.090102	5	5	P1P2	0.6143	-0.0501237	5	5	P1P2	0.865622	-0.0401629	5	5
APOBEC3A_B	P1P2	0.720641	-0.090102	5	5	P1P2	0.6143	-0.0501237	5	5	P1P2	0.865622	-0.0401629	5	5
APOBEC3B	P1P2	0.428336	0.142446	5	5	P1P2	0.828451	0.0120784	5	5	P1P2	0.435145	0.062267	5	5
APOBEC3C	P1P2	0.733737	-0.0371192	5	5	P1P2	0.436617	0.0895929	5	5	P1P2	0.830448	0.0862179	5	5
APOBEC3D	P1P2	0.733737	-0.0371192	5	5	P1P2	0.436617	0.0895929	5	5	P1P2	0.830448	0.0862179	5	5
APOBEC3F	P1P2	0.988402	0.0325926	5	5	P1P2	0.312711	-0.206002	5	5	P1P2	0.512027	-0.0919214	5	5
APOBEC3G	P1P2	0.515694	-0.213376	5	5	P1P2	0.0454996	-0.362388	5	5	P1P2	0.11345	-0.303448	5	5
APOBEC3H	P1P2	0.960635	-0.119911	3	3	P1P2	0.517165	0.160614	3	3	P1P2	0.747682	0.0203513	3	3
APOBEC4	P1P2	0.120638	0.31715	5	5	P1P2	0.398018	-0.0206209	5	5	P1P2	0.77579	0.10641	5	5
APOBR	P1	0.0634354	0.320497	5	5	P1	0.444736	0.1726	5	5	P1	0.089735	0.281084	5	5
APOC1	P1P2	0.212611	0.112507	5	5	P1P2	0.107623	0.263771	5	5	P1P2	0.0770089	0.250859	5	5
APOC2	P1P2	0.174551	0.348268	5	5	P1P2	0.751134	0.0166906	5	5	P1P2	0.301115	0.130993	5	5
APOC3	P1P2	0.368105	0.140264	5	5	P1P2	0.566744	0.328523	5	5	P1P2	0.354044	0.215332	5	5
APOC4	P1P2	0.867725	-0.0136143	5	5	P1P2	0.080674	0.299891	5	5	P1P2	0.177271	0.155991	5	5
APOD	P1P2	0.673343	0.0631435	5	5	P1P2	0.194412	-0.258643	5	5	P1P2	0.532026	-0.158903	5	5
APOE	P1P2	0.40265	0.0935454	5	5	P1P2	0.529934	-0.0648101	4	4	P1P2	0.692328	0.122092	4	4
APOF	P1P2	0.742512	0.0502519	5	5	P1P2	0.0517495	0.38289	5	5	P1P2	0.119054	0.118303	5	5
APOH	P2	0.53337	-0.0592465	4	4	P1	0.265924	0.299574	5	5	P1	0.325041	0.129247	5	5
APOL1	P1P2	0.866418	-0.148383	5	5	P1P2	0.87466	-0.0937216	5	5	P1P2	0.748539	-0.0492607	5	5
APOL2	P1P2	0.896567	-0.128869	5	5	P1P2	0.608478	0.0606158	5	5	P1P2	0.8493	-0.0970262	5	5
APOL3	P1P2	0.0219885	-0.455251	5	5	P1P2	0.24326	0.101051	5	5	P1P2	0.204011	-0.169515	5	5
APOL4	P1P2	0.397533	0.136372	5	5	P1P2	0.311915	-0.276968	5	5	P1P2	0.782169	0.00620394	5	5
APOL5	ENST00000249044.2	0.940075	0.255631	5	5	ENST00000249044.2	0.501278	-0.420461	5	5	ENST00000249044.2	0.785364	-0.165704	5	5
APOL6	P1P2	0.281869	0.0870037	5	5	P1P2	0.503394	0.195114	5	5	P1P2	0.257214	0.144896	5	5
APOLD1	P1P2	0.020541	-0.298635	5	5	P1P2	0.505514	-0.227254	5	5	P1P2	0.0541698	-0.300613	5	5
APOM	P1P2	0.263711	0.233673	5	5	P1P2	0.0670303	0.498401	5	5	P1P2	0.0533436	0.352567	5	5
APOO	P1P2	0.457462	0.0148476	5	5	P1P2	0.510569	0.105143	5	5	P1P2	0.596029	0.10587	5	5
APOOL	P1P2	0.259476	0.227654	5	5	P1P2	0.325207	0.218634	5	5	P1P2	0.254778	0.219441	5	5
APOPT1	P1P2	0.364579	-0.142486	5	5	P1P2	0.0772762	-0.460999	5	5	P1P2	0.13695	-0.277748	5	5
APP	P1P2	0.22127	0.247857	5	5	P1P2	0.627194	0.107858	5	5	P1P2	0.292263	0.145914	5	5
APPBP2	P1P2	0.60104	0.290989	5	5	P1P2	0.639609	0.0111662	5	5	P1P2	0.329971	0.146152	5	5
APPL1	P1P2	0.236367	-0.354952	5	5	P1P2	0.0476944	-0.252628	5	5	P1P2	0.0358663	-0.278045	5	5
APPL2	P1P2	0.0605327	0.413791	5	5	P1P2	0.391102	-0.164372	5	5	P1P2	0.342083	0.0883614	5	5
APRT	P1P2	0.136276	-0.148916	5	5	P1P2	0.984765	-0.000444886	5	5	P1P2	0.364944	-0.103926	5	5
APTX	P1	0.739688	0.0274606	5	5	P1	0.0864535	-0.436687	5	5	P1	0.194694	-0.0800743	5	5
AQP1	ENST00000509504.1	0.237025	0.1567	5	5	ENST00000509504.1	0.658722	-0.100224	5	5	ENST00000509504.1	0.638179	0.0374871	5	5
AQP10	P1P2	0.375668	0.0840598	5	5	P1P2	0.525892	0.238331	5	5	P1P2	0.870202	0.161196	5	5
AQP11	P1P2	0.14824	-0.362022	5	5	P1P2	0.0671542	-0.441008	5	5	P1P2	0.00559977	-0.329646	5	5
AQP12A	P1P2	0.128689	0.402878	5	5	P1P2	0.193842	-0.27967	5	5	P1P2	0.684583	0.00862226	5	5
AQP12B	P1P2	0.370763	-0.359265	5	5	P1P2	0.477245	-0.507337	4	4	P1P2	0.230818	-0.244273	4	4
AQP2	P1P2	0.304364	0.0702394	5	5	P1P2	0.917346	0.191554	5	5	P1P2	0.303063	0.0715276	5	5
AQP3	P1	0.0103269	0.526412	5	5	P2	0.480127	-0.514972	4	4	P1	0.0436381	0.276788	4	4
AQP4	P1P2	0.805455	-0.112337	5	5	P1P2	0.78028	-0.241119	5	5	P1P2	0.563028	-0.176728	5	5
AQP5	P1P2	0.720641	-0.0917008	5	5	P1P2	0.0931276	0.227252	5	5	P1P2	0.786003	0.0209131	5	5
AQP6	P1P2	0.933468	-0.0356189	5	5	P1P2	0.638422	0.00316358	5	5	P1P2	0.789843	-0.00548785	5	5
AQP7	P1P2	0.120638	0.399259	5	5	P1P2	0.146485	-0.368355	5	5	P1P2	0.876754	-0.000932647	5	5
AQP8	P1P2	0.588383	0.222159	5	5	P1P2	0.346038	0.189367	5	5	P1P2	0.334949	0.181632	5	5
AQP9	P1P2	0.654648	0.00392295	5	5	P1P2	0.983441	-0.0659908	5	5	P1P2	0.796895	0.00626725	5	5
AQPEP	P1P2	0.367663	-0.125102	5	5	P1P2	0.999338	-0.011971	5	5	P1P2	0.597183	-0.0546585	5	5
AQR	P1P2	0.0368834	1.02401	5	5	P1P2	0.0167627	0.879295	5	5	P1P2	0.00207802	0.787506	5	5
AR	P1P2	0.000110856	-4.09866	5	5	P1P2	0.000110854	-5.03993	5	5	P1P2	0.000110483	-4.29644	5	5
ARAF	P1P2	0.721885	0.152154	5	5	P1P2	0.777096	0.0610647	5	5	P1P2	0.668164	0.113278	5	5
ARAP1	P2	0.363701	0.0927611	5	5	P2	0.235469	0.376841	5	5	P2	0.138494	0.255772	5	5
ARAP2	P1P2	0.803848	-0.537309	5	5	P1P2	0.710556	0.244855	5	5	P1P2	0.487201	-0.120905	5	5
ARAP3	P1P2	0.480404	0.209881	5	5	P1P2	0.83817	-0.0230771	5	5	P1P2	0.410133	0.0982886	5	5
ARC	P1P2	0.797749	-0.0443319	5	5	P1P2	0.0278005	-0.373757	5	5	P1P2	0.160293	-0.178066	5	5
ARCN1	P1P2	0.400552	0.141137	5	5	P1P2	0.151631	0.213216	5	5	P1P2	0.245193	0.222003	5	5
AREG	P1P2	0.461495	-0.091152	5	5	P1P2	0.245784	0.230993	5	5	P1P2	0.856474	-0.0119376	5	5
AREL1	P1P2	0.415376	-0.121192	5	5	P1P2	0.330543	-0.29688	5	5	P1P2	0.231944	-0.171373	5	5
ARF1	P1P2	0.673343	0.0481014	5	5	P1P2	0.0695444	-0.382394	5	5	P1P2	0.253739	-0.0919893	5	5
ARF3	P1P2	0.0208604	-0.50621	5	5	P1P2	0.758073	-0.037937	5	5	P1P2	0.0648229	-0.283222	5	5
ARF4	P1P2	0.866418	-0.0225553	5	5	P1P2	0.304232	-0.213748	5	5	P1P2	0.435634	-0.146295	5	5
ARF5	P2	0.21094	0.168212	5	5	P2	0.0109523	-0.447419	5	5	P2	0.161534	-0.157933	5	5
ARF6	P2	0.0836543	0.54517	5	5	P1	0.0760324	0.383703	5	5	P1	0.230971	0.201587	5	5
ARFGAP1	P1P2	0.985751	-0.00284578	5	5	P1P2	0.478318	-0.115436	5	5	P1P2	0.637585	-0.0674238	5	5
ARFGAP2	P1P2	0.930827	-0.0224417	5	5	P1P2	0.771374	-0.0777722	5	5	P1P2	0.602386	0.0109836	5	5
ARFGAP3	P1P2	0.540129	0.167072	5	5	P1P2	0.239757	-0.148427	5	5	P1P2	0.748539	-0.0478492	5	5
ARFGEF1	P1P2	0.651054	-0.154815	5	5	P1P2	0.299373	0.220145	5	5	P1P2	0.617532	-0.0486488	5	5
ARFGEF2	P1P2	0.190068	-0.15723	5	5	P1P2	0.473181	-0.165326	5	5	P1P2	0.295322	-0.19416	5	5
ARFIP1	P1P2	0.648662	-0.226767	5	5	P1P2	0.472669	-0.272455	5	5	P1P2	0.139382	-0.113602	5	5
ARFIP2	P1P2	0.910383	0.0570436	5	5	P1P2	0.900893	0.025537	5	5	P1P2	0.97446	-0.017053	5	5
ARFRP1	P1P2	0.0330143	-0.625389	5	5	P1P2	0.220891	-0.374611	5	5	P1P2	0.0340009	-0.439221	5	5
ARG1	P1P2	0.0303773	-0.341123	5	5	P1P2	0.349448	-0.169816	5	5	P1P2	0.0603706	-0.30952	5	5
ARG2	P1P2	0.420149	-0.195518	5	5	P1P2	0.0448757	-0.401685	5	5	P1P2	0.0840663	-0.304938	5	5
ARGFX	P1P2	0.936771	-0.101852	5	5	P1P2	0.0218915	-0.833954	5	5	P1P2	0.0532411	-0.467903	5	5
ARGLU1	P1P2	0.385596	0.185755	5	5	P1P2	0.0897014	0.629954	5	5	P1P2	0.641747	0.305609	5	5
ARHGAP1	P1P2	0.0525789	0.334652	5	5	P1P2	0.140354	0.317578	5	5	P1P2	0.0286515	0.285515	5	5
ARHGAP10	P1P2	0.696538	0.0027221	5	5	P1P2	0.51995	0.266764	5	5	P1P2	0.340396	0.036777	5	5
ARHGAP11A	P1P2	0.404052	0.115332	5	5	P1P2	0.354171	0.114371	5	5	P1P2	0.252358	0.118111	5	5
ARHGAP11B	P1P2	0.967202	0.12382	5	5	P1P2	0.24494	-0.239319	5	5	P1P2	0.474265	-0.0696707	5	5
ARHGAP12	P1P2	0.271961	-0.272453	5	5	P1P2	0.777096	0.0623517	5	5	P1P2	0.585694	-0.181834	5	5
ARHGAP15	P1P2	0.462507	-0.107276	5	5	P1P2	0.445726	0.0916739	5	5	P1P2	0.821382	0.00249716	5	5
ARHGAP17	P1P2	0.0620281	0.339691	5	5	P1P2	0.405006	-0.205615	5	5	P1P2	0.422049	0.0800149	5	5
ARHGAP18	P1P2	0.678202	-0.0882833	5	5	P1P2	0.563936	-0.14092	5	5	P1P2	0.39379	-0.112736	5	5
ARHGAP19	P1P2	0.676378	0.0552004	5	5	P1P2	0.865509	-0.00426512	5	5	P1P2	0.829152	-0.0475929	5	5
ARHGAP20	P1P2	0.260178	-0.434288	5	5	P1P2	0.835576	0.0753704	5	5	P1P2	0.319755	-0.101771	5	5
ARHGAP21	P1P2	0.731861	-0.0882301	5	5	P1P2	0.185297	0.343929	5	5	P1P2	0.43124	0.145654	5	5
ARHGAP22	P1P2	0.225375	-0.263537	5	5	P1P2	0.181605	-0.343719	5	5	P1P2	0.12365	-0.276982	5	5
ARHGAP23	P1P2	0.0903953	-0.364779	5	5	P1P2	0.844663	0.00645156	5	5	P1P2	0.477868	-0.232386	5	5
ARHGAP24	P1P2	0.145463	-0.460025	5	5	P1P2	0.226738	-0.251724	5	5	P1P2	0.0938996	-0.345766	5	5
ARHGAP25	P1P2	0.53465	0.137876	5	5	P1P2	0.858332	-0.0424025	5	5	P1P2	0.576577	-0.0303133	5	5
ARHGAP26	P1P2	0.985088	-0.180238	5	5	P1P2	0.809094	-0.151816	5	5	P1P2	0.748539	-0.133209	5	5
ARHGAP27	P1	0.297956	0.199737	5	5	P2	0.740449	-0.122373	5	5	P2	0.494002	-0.115503	5	5
ARHGAP28	P1P2	0.454952	0.123379	5	5	P1P2	0.250544	0.278184	5	5	P1P2	0.205793	0.184279	5	5
ARHGAP29	P1P2	0.676986	-0.0758216	5	5	P1P2	0.927894	-0.00279964	5	5	P1P2	0.827208	-0.0453474	5	5
ARHGAP30	P1P2	0.51838	-0.209317	5	5	P1P2	0.832984	0.0850739	5	5	P1P2	0.556312	-0.0493797	5	5
ARHGAP31	P1P2	0.33672	-0.162197	5	5	P1P2	0.784743	0.034294	5	5	P1P2	0.283214	-0.122889	5	5
ARHGAP32	ENST00000310343.9	0.541779	0.103921	5	5	ENST00000310343.9	0.995363	-0.0228279	5	5	ENST00000310343.9	0.768791	0.078931	5	5
ARHGAP33	P1P2	0.396607	0.263432	5	5	P1P2	0.716129	0.0571072	5	5	P1P2	0.328734	0.16027	5	5
ARHGAP35	ENST00000404338.3	0.593259	0.183421	5	5	ENST00000404338.3	0.350304	0.1761	5	5	ENST00000404338.3	0.188472	0.214236	5	5
ARHGAP36	P1P2	0.0432821	-0.44322	2	2	P1P2	0.534766	-0.256404	2	2	P1P2	0.103722	-0.349812	2	2
ARHGAP39	P1P2	0.388331	0.0454398	5	5	P1P2	0.232533	-0.296441	5	5	P1P2	0.756747	-0.170902	5	5
ARHGAP4	P1	0.129212	0.419966	5	5	P1	0.00442718	0.691553	5	5	P1	0.00666846	0.55576	5	5
ARHGAP40	P1P2	0.991053	0.0286092	5	5	P1P2	0.787297	-0.0608742	5	5	P1P2	0.920843	0.0180145	5	5
ARHGAP42	P1P2	0.113838	-0.526755	5	5	P1P2	0.485041	0.147768	5	5	P1P2	0.398419	-0.113802	5	5
ARHGAP44	P1P2	0.637352	-0.0172744	5	5	P1P2	0.494434	-0.238534	5	5	P1P2	0.653701	-0.182906	5	5
ARHGAP5	P1P2	0.776024	-0.00536669	5	5	P1P2	0.153536	0.205673	5	5	P1P2	0.469655	0.0396309	5	5
ARHGAP6	P1P2	0.609158	-0.0938144	5	5	P1P2	0.607316	0.070808	5	5	P1P2	0.962527	-0.0202142	5	5
ARHGAP8	P1	0.291639	-0.241059	5	5	P2	0.35374	-0.134333	5	5	P2	0.237511	-0.138259	5	5
ARHGAP9	P1P2	0.91824	0.231782	4	4	P1P2	0.138756	-0.545999	4	4	P1P2	0.164017	-0.123728	4	4
ARHGDIA	P1P2	0.900511	0.0300109	5	5	P1P2	0.685368	0.034466	5	5	P1P2	0.907651	0.0131299	5	5
ARHGDIB	P1P2	0.663065	-0.115652	5	5	P1P2	0.119156	-0.205268	5	5	P1P2	0.191848	-0.157158	5	5
ARHGDIG	P1P2	0.230178	0.187685	5	5	P1P2	0.710556	0.00195584	5	5	P1P2	0.705472	0.109607	5	5
ARHGEF1	P2	0.19346	0.132373	5	5	P1	0.692706	0.143676	5	5	P2	0.444003	0.0497966	5	5
ARHGEF10	P1P2	0.164492	0.163503	5	5	P1P2	0.535142	0.0318451	5	5	P1P2	0.210905	0.154163	5	5
ARHGEF10L	P1P2	0.316648	-0.193901	5	5	P1P2	0.748615	-0.0538836	5	5	P1P2	0.426872	-0.156703	5	5
ARHGEF11	P1P2	0.840357	0.104021	5	5	P1P2	0.562255	0.379286	5	5	P1P2	0.565838	0.255668	5	5
ARHGEF12	P1P2	0.112515	0.352456	5	5	P1P2	0.947706	0.148514	5	5	P1P2	0.39379	0.271121	5	5
ARHGEF15	P1P2	0.971175	-0.320797	5	5	P1P2	0.151868	-0.244178	5	5	P1P2	0.342929	-0.254672	5	5
ARHGEF16	P1P2	0.265846	0.141639	5	5	P1P2	0.982778	0.0420242	5	5	P1P2	0.448969	0.0528818	5	5
ARHGEF17	P1P2	0.830627	0.041715	5	5	P1P2	0.361988	-0.131281	5	5	P1P2	0.723467	-0.0429593	5	5
ARHGEF18	P1P2	0.567943	0.114832	5	5	P1P2	0.655121	-0.140988	5	5	P1P2	0.890538	0.0103773	5	5
ARHGEF19	P1P2	0.542604	-0.199598	5	5	P1P2	0.345188	-0.162686	5	5	P1P2	0.241164	-0.145992	5	5
ARHGEF2	P1P2	0.190912	0.227115	5	5	P1P2	0.524268	-0.159292	5	5	P1P2	0.639367	0.0718952	5	5
ARHGEF25	P1P2	0.152957	-0.361874	5	5	P1P2	0.791132	0.235704	5	5	P1P2	0.728459	-0.0182853	5	5
ARHGEF26	P1P2	0.267993	-0.134062	5	5	P1P2	0.029866	-0.456035	5	5	P1P2	0.0583519	-0.359876	5	5
ARHGEF28	P1P2	0.869686	0.0783457	5	5	P1P2	0.690257	-0.0703448	5	5	P1P2	0.909628	-0.058808	5	5
ARHGEF3	P1P2	0.365899	-0.242456	5	5	P1P2	0.0722671	0.358421	5	5	P1P2	0.583408	0.0607338	5	5
ARHGEF33	ENST00000398800.4	0.288043	0.190007	5	5	ENST00000398800.4	0.134206	-0.276929	5	5	ENST00000398800.4	0.691316	-0.0614533	5	5
ARHGEF35	ENST00000543357.1	0.139289	-0.408275	4	4	ENST00000543357.1	0.349567	0.125751	4	4	ENST00000543357.1	0.60609	-0.177798	4	4
ARHGEF37	P1	0.517305	0.130496	5	5	P1	0.326024	-0.0512762	5	5	P1	0.309748	-0.00828256	5	5
ARHGEF38	P1P2	0.557572	-0.104862	5	5	P1P2	0.449947	0.120584	5	5	P1P2	0.9559	0.0101194	5	5
ARHGEF39	P1P2	0.75132	-0.136725	5	5	P1P2	0.116427	0.308006	5	5	P1P2	0.289225	0.0902467	5	5
ARHGEF4	P1P2	0.138253	0.23212	5	5	P1P2	0.35159	-0.139736	5	5	P1P2	0.648909	0.0357821	5	5
ARHGEF40	P1P2	0.934789	0.110291	5	5	P1P2	0.485561	-0.277999	5	5	P1P2	0.71104	-0.129868	5	5
ARHGEF5	P1P2	0.340073	0.134665	5	5	P1P2	0.695158	-0.131583	5	5	P1P2	0.872167	-0.0316371	5	5
ARHGEF6	P1P2	0.131216	0.205838	5	5	P1P2	0.34774	-0.511104	5	5	P1P2	0.883313	-0.167564	5	5
ARHGEF7	ENST00000370623.3	0.940075	0.150322	5	5	ENST00000370623.3	0.477288	0.0780296	5	5	ENST00000370623.3	0.78153	0.104863	5	5
ARHGEF9	P1P2	0.915292	-0.0668024	4	4	P1P2	0.862527	-0.0783853	4	4	P1P2	0.739541	-0.066244	4	4
ARID1A	P1P2	0.00244667	-1.10932	5	5	P1P2	0.03934	-1.09657	5	5	P1P2	0.0112178	-1.10295	5	5
ARID1B	P2	0.335468	-0.132958	5	5	P1	0.514043	0.191502	5	5	P2	0.24083	-0.0731291	5	5
ARID2	P1P2	0.250462	-0.335066	5	5	P1P2	0.94308	-0.0454216	5	5	P1P2	0.364944	-0.207765	5	5
ARID3A	P1P2	0.109905	0.158806	5	5	P1P2	0.0772762	-0.443164	5	5	P1P2	0.637585	-0.0323901	5	5
ARID3B	P1P2	0.516768	-0.141371	5	5	P1P2	0.454442	0.1024	5	5	P1P2	0.963189	-0.0355349	5	5
ARID3C	P1P2	0.10608	-1.02799	5	5	P1P2	0.579176	-0.627157	5	5	P1P2	0.219211	-0.804535	5	5
ARID4A	P1P2	0.0420465	-0.5118	5	5	P1P2	0.0590359	-0.370186	5	5	P1P2	0.00969377	-0.368548	5	5
ARID4B	P1P2	0.122437	0.314451	5	5	P1P2	0.821987	0.0933118	5	5	P1P2	0.131333	0.142201	5	5
ARID5A	P1P2	0.209881	-0.301477	5	5	P1P2	0.473694	-0.0765584	5	5	P1P2	0.335783	-0.231679	5	5
ARID5B	ENST00000279873.7	0.00107893	-0.794791	5	5	ENST00000279873.7	0.207869	-0.503805	5	5	ENST00000279873.7	0.00368168	-0.69384	5	5
ARIH1	P1P2	0.690711	-0.0363599	5	5	P1P2	0.923278	-0.045495	5	5	P1P2	0.882657	-0.0308403	5	5
ARIH2	P1P2	0.127129	0.116858	5	5	P1P2	0.205184	0.351944	5	5	P1P2	0.0972074	0.302322	5	5
ARIH2OS	P1P2	0.376745	-0.238238	4	4	P1P2	0.768156	-0.0884592	4	4	P1P2	0.359905	-0.132643	4	4
ARL1	P1P2	0.847508	0.00215348	5	5	P1P2	0.088608	-0.37861	5	5	P1P2	0.139382	-0.221428	5	5
ARL10	P1P2	0.123647	-0.635226	5	5	P1P2	0.0897014	-0.635448	5	5	P1P2	0.0866338	-0.635337	5	5
ARL11	P1P2	0.246038	-0.315782	5	5	P1P2	0.955641	-0.00970821	5	5	P1P2	0.545206	-0.100896	5	5
ARL13A	P1P2	0.650456	-0.089004	5	5	P1P2	0.911418	0.098307	5	5	P1P2	0.816211	-0.0437857	5	5
ARL13B	P1P2	0.658018	0.096136	4	4	P1P2	0.941159	-0.0127109	4	4	P1P2	0.766373	0.0424095	4	4
ARL14	P1P2	0.27305	-0.213195	5	5	P1P2	0.257282	-0.300175	5	5	P1P2	0.0913188	-0.164278	5	5
ARL14EP	P1P2	0.571891	0.11283	5	5	P1P2	0.328484	-0.253209	5	5	P1P2	0.601228	-0.0942878	5	5
ARL14EPL	ENST00000601302.2	0.444987	-0.247556	5	5	ENST00000601302.2	0.484004	-0.546101	5	5	ENST00000601302.2	0.502972	-0.409175	5	5
ARL15	P1P2	0.666082	-0.15704	5	5	P1P2	0.193557	-0.171078	5	5	P1P2	0.492952	-0.225363	5	5
ARL16	P1P2	0.847875	-0.0473696	4	4	P1P2	0.60602	-0.155612	4	4	P1P2	0.603494	-0.079151	4	4
ARL17A	ENST00000329240.4,ENST00000336125.5,ENST00000445552.2	0.265133	-0.243521	5	5	ENST00000329240.4,ENST00000336125.5,ENST00000445552.2	0.679276	0.077923	5	5	ENST00000329240.4,ENST00000336125.5,ENST00000445552.2	0.619877	-0.125346	5	5
ARL17B	ENST00000434041.2,ENST00000450673.3,ENST00000570618.1	0.261411	-0.244464	5	5	ENST00000434041.2,ENST00000450673.3,ENST00000570618.1	0.590015	0.077923	5	5	ENST00000434041.2,ENST00000450673.3,ENST00000570618.1	0.681531	-0.125346	5	5
ARL2	P1P2	0.694696	-0.118271	5	5	P1P2	0.374582	-0.174193	5	5	P1P2	0.423011	-0.10071	5	5
ARL2BP	P1P2	0.0821805	0.337948	5	5	P1P2	0.673205	0.0949518	5	5	P1P2	0.236851	0.16088	5	5
ARL3	P1P2	0.266751	-0.187493	4	4	P1P2	0.267808	-0.201788	4	4	P1P2	0.162054	-0.226168	4	4
ARL4A	P1P2	0.199795	0.298645	5	5	P1P2	0.607316	-0.0950375	5	5	P1P2	0.636991	0.0970509	5	5
ARL4C	P1P2	0.789423	-0.00329673	5	5	P1P2	0.751134	-0.0372921	5	5	P1P2	0.635211	-0.0579643	5	5
ARL4D	P1P2	0.189227	-0.134446	5	5	P1P2	0.271313	0.19957	5	5	P1P2	0.650704	0.00357355	5	5
ARL5A	P1P2	0.799995	0.0104905	5	5	P1P2	0.0961592	0.360614	5	5	P1P2	0.167083	0.160786	5	5
ARL5B	P1P2	0.919609	-0.199032	5	5	P1P2	0.626605	-0.234922	5	5	P1P2	0.830448	-0.209216	5	5
ARL5C	P1P2	0.649858	0.148084	5	5	P1P2	0.395705	0.0355174	5	5	P1P2	0.316129	0.0350483	5	5
ARL6	P1P2	0.280016	0.146811	5	5	P1P2	0.3757	0.219094	5	5	P1P2	0.227109	0.171938	5	5
ARL6IP1	P1	0.481438	0.080794	5	5	P2	0.0410348	0.433189	5	5	P2	0.132828	0.14642	5	5
ARL6IP4	P1P2	0.507146	-0.0828936	5	5	P1P2	0.405944	-0.148622	5	5	P1P2	0.339554	-0.0937625	5	5
ARL6IP5	P1P2	0.707008	-0.213299	5	5	P1P2	0.522646	-0.122655	5	5	P1P2	0.405423	-0.130655	5	5
ARL6IP6	P1P2	0.306716	0.191829	5	5	P1P2	0.206192	0.127571	4	4	P1P2	0.124124	0.286085	4	4
ARL8A	P1P2	0.791343	-0.0885915	5	5	P1P2	0.670783	-0.131846	5	5	P1P2	0.675443	-0.110219	5	5
ARL8B	P1P2	0.377236	0.305885	5	5	P1P2	0.170728	-0.325957	5	5	P1P2	0.86366	-0.0135567	5	5
ARL9	P1P2	0.542329	-0.122481	5	5	P1P2	0.453941	-0.254029	5	5	P1P2	0.460004	-0.219149	5	5
ARMC1	P1P2	0.645678	0.0389254	5	5	P1P2	0.385623	0.131731	5	5	P1P2	0.547972	0.132876	5	5
ARMC10	P1P2	0.172974	0.312583	5	5	P1P2	0.961594	-0.0536851	5	5	P1P2	0.399348	0.157083	5	5
ARMC12	P1P2	0.672869	-0.0736699	4	4	P1P2	0.37974	-0.288659	5	5	P1P2	0.640281	-0.0460983	4	4
ARMC2	P1P2	0.97515	0.0612267	5	5	P1P2	0.906811	0.0237317	5	5	P1P2	0.787922	0.0887642	5	5
ARMC3	P1P2	0.421387	0.147114	4	4	P1P2	0.290909	-0.174981	4	4	P1P2	0.825197	-0.0208664	4	4
ARMC4	P1P2	0.760793	0.104763	5	5	P1P2	0.0196957	0.429123	5	5	P1P2	0.105527	0.319978	5	5
ARMC5	P1P2	0.799674	0.137373	5	5	P1P2	0.0846406	0.310082	5	5	P1P2	0.195554	0.229998	5	5
ARMC6	P1P2	0.944041	0.100701	5	5	P1P2	0.214692	-0.224879	5	5	P1P2	0.529845	-0.119491	5	5
ARMC7	P1P2	0.469366	0.205605	5	5	P1P2	0.554441	0.124492	5	5	P1P2	0.18131	0.0624925	5	5
ARMC8	P1P2	0.934129	0.115607	5	5	P1P2	0.0210443	0.46877	5	5	P1P2	0.0620968	0.348978	5	5
ARMC9	P1P2	0.81705	-0.0398422	5	5	P1P2	0.273853	0.163587	5	5	P1P2	0.912925	0.0300558	5	5
ARMCX1	P1P2	0.404052	0.171891	5	5	P1P2	0.690257	0.141817	5	5	P1P2	0.467614	0.137895	5	5
ARMCX2	P1P2	0.668806	-0.0449255	4	4	P1P2	0.158577	0.313485	4	4	P1P2	0.286333	0.119239	4	4
ARMCX3	P1P2	0.0362129	0.505802	5	5	P1P2	0.807808	-0.0426376	5	5	P1P2	0.06555	0.287963	5	5
ARMCX4	P1P2	0.846206	0.0434543	5	5	P1P2	0.388357	0.183737	5	5	P1P2	0.582267	0.0862397	5	5
ARMCX5	P1P2	0.908407	0.0754093	5	5	P1P2	0.690869	0.0621647	5	5	P1P2	0.582267	-0.000599174	5	5
ARMCX5-GPRASP2	P1P2	0.908407	0.0754093	5	5	P1P2	0.690869	0.0621647	5	5	P1P2	0.582267	-0.000599174	5	5
ARMCX6	P1P2	0.547295	-0.113238	5	5	P1P2	0.373021	0.169304	5	5	P1P2	0.793046	0.0196377	5	5
ARMS2	P1P2	0.833868	-0.0237573	5	5	P1P2	0.531868	-0.256816	5	5	P1P2	0.3961	-0.0844758	5	5
ARNT	P1P2	0.86054	-0.0986407	5	5	P1P2	0.812635	-0.0337944	5	5	P1P2	0.924806	-0.0303206	5	5
ARNT2	P1P2	0.20243	0.186957	5	5	P1P2	0.0811072	0.316895	5	5	P1P2	0.031228	0.230193	5	5
ARNTL	P1P2	0.313049	-0.16414	5	5	P1P2	0.0411171	-0.358251	5	5	P1P2	0.0513241	-0.259056	5	5
ARNTL2	P1P2	0.560086	-0.0102167	5	5	P1P2	0.137473	0.308587	5	5	P1P2	0.209694	0.0707811	5	5
ARPC1A	P1P2	0.399622	0.246142	5	5	P1P2	0.0317308	0.4594	5	5	P1P2	0.0320854	0.348141	5	5
ARPC1B	P1P2	0.463013	-0.0958432	5	5	P1P2	0.417769	0.392088	5	5	P1P2	0.759911	0.127281	5	5
ARPC2	P2	0.0552677	0.559207	5	5	P2	0.0395784	0.333216	5	5	P2	0.0126219	0.396431	5	5
ARPC3	P2	0.264421	-0.413878	5	5	P1	0.478318	-0.37678	5	5	P2	0.3337	-0.378022	5	5
ARPC4	P1P2	0.0543243	0.268713	5	5	P1P2	0.954318	-0.0582767	5	5	P1P2	0.240164	0.149677	5	5
ARPC4-TTLL3	P2	0.603882	0.324264	4	4	P1	0.240754	-0.364792	5	5	P1	0.863006	-0.997481	5	5
ARPC5	P1P2	0.889342	-0.0771148	5	5	P1P2	0.348593	-0.47273	5	5	P1P2	0.35751	-0.199803	5	5
ARPC5L	P2	0.0470654	-0.44552	5	5	P2	0.758073	0.0373111	5	5	P2	0.169137	-0.29892	5	5
ARPP19	P1P2	0.117685	-0.474276	5	5	P1P2	0.503923	-0.26621	5	5	P1P2	0.271084	-0.50306	5	5
ARPP21	ENST00000187397.4	0.119056	-0.299869	5	5	ENST00000187397.4	0.294758	0.179492	5	5	ENST00000187397.4	0.605867	-0.0522541	5	5
ARR3	P1P2	0.0800093	0.279254	5	5	P1P2	0.751134	-0.123622	5	5	P1P2	0.356641	0.183281	5	5
ARRB1	P1P2	0.753211	-0.00974532	5	5	P1P2	0.154977	-0.363627	5	5	P1P2	0.220774	-0.186686	5	5
ARRB2	P1P2	0.942719	0.0876813	5	5	P1P2	0.873025	0.00902084	5	5	P1P2	0.881345	0.0326199	5	5
ARRDC1	P1P2	0.940736	-0.043098	5	5	P1P2	0.534049	-0.00132417	5	5	P1P2	0.730959	-0.0102693	5	5
ARRDC2	P2	0.159259	-0.345258	5	5	P2	0.868122	-0.123453	5	5	P2	0.288847	-0.154812	5	5
ARRDC3	P1P2	0.70269	-0.292882	5	5	P1P2	0.202819	-0.17513	5	5	P1P2	0.381004	-0.234006	5	5
ARRDC4	P1P2	0.182868	-0.526739	5	5	P1P2	0.616636	-0.493837	5	5	P1P2	0.278761	-0.387805	5	5
ARRDC5	P1P2	0.496041	0.0912498	5	5	P1P2	0.875969	0.182707	5	5	P1P2	0.81492	0.00201264	5	5
ARSA	P1P2	0.188947	-0.295939	5	5	P1P2	0.872044	0.0595537	5	5	P1P2	0.420129	-0.115409	5	5
ARSB	P1P2	0.226011	0.11275	5	5	P1P2	0.0658015	0.304012	5	5	P1P2	0.0434413	0.231414	5	5
ARSD	P1P2	0.396144	-0.0245045	5	5	P1P2	0.149041	0.240649	5	5	P1P2	0.701153	0.0892597	5	5
ARSE	P1P2	0.1556	0.495451	5	5	P1P2	0.0436495	-0.474941	5	5	P1P2	0.882001	-0.0314919	5	5
ARSF	P1P2	0.547848	-0.0901941	5	5	P1P2	0.20727	-0.186178	5	5	P1P2	0.18597	-0.180741	5	5
ARSG	ENST00000448504.2	0.443503	-0.129061	5	5	ENST00000448504.2	0.434662	0.0191375	5	5	ENST00000448504.2	0.996351	-0.0168413	5	5
ARSH	ENST00000381130.2	0.822216	-0.165536	5	5	ENST00000381130.2	0.699764	-0.00456414	5	5	ENST00000381130.2	0.956563	-0.145918	5	5
ARSI	P1P2	0.279277	-0.112486	5	5	P1P2	0.25226	-0.14739	5	5	P1P2	0.122036	-0.182996	5	5
ARSJ	P1P2	0.216292	-0.289385	5	5	P1P2	0.584869	0.0488161	5	5	P1P2	0.446979	-0.124238	5	5
ARSK	P1P2	0.0774656	0.316755	5	5	P1P2	0.870082	-0.0214965	5	5	P1P2	0.293408	0.123673	5	5
ART1	P1P2	0.850111	-0.224342	5	5	P1P2	0.958286	0.0121348	5	5	P1P2	0.959876	-0.176391	5	5
ART3	P2	0.0223762	-0.465559	5	5	P2	0.206971	-0.356064	5	5	P2	0.0400206	-0.44739	5	5
ART4	P1P2	0.587239	-0.10629	5	5	P1P2	0.226738	-0.275568	5	5	P1P2	0.203419	-0.217712	5	5
ART5	P1P2	0.961243	0.145666	5	5	P1P2	0.209974	0.365068	5	5	P1P2	0.425905	0.199619	5	5
ARTN	P1	0.840357	0.121922	5	5	P1	0.645557	0.0831053	5	5	P2	0.825912	0.0878089	5	5
ARV1	P1P2	0.866418	0.0256785	5	5	P1P2	0.742959	-0.0473528	5	5	P1P2	0.955238	0.000952009	5	5
ARVCF	P2	0.348548	0.0771319	5	5	P1	0.0345369	0.218456	5	5	P1	0.131972	0.207883	5	5
ARX	P2	0.129003	-0.214442	5	5	P1	0.438087	-0.164456	5	5	P2	0.225195	-0.137975	5	5
AS3MT	P1P2	0.015836	-0.51441	5	5	P1P2	0.330956	-0.196193	5	5	P1P2	0.0364575	-0.350393	5	5
ASAH1	P1P2	0.547848	0.115949	5	5	P1P2	0.803951	-0.184167	5	5	P1P2	0.941996	0.0209318	5	5
ASAH2	ENST00000395526.4	0.586667	-0.318887	5	5	ENST00000395526.4	0.815534	-0.0292277	5	5	ENST00000395526.4	0.802034	-0.202832	5	5
ASAH2B	P1P2	0.78495	-0.0685699	5	5	P1P2	0.94308	0.334819	5	5	P1P2	0.88791	0.0744546	5	5
ASAP1	P1P2	0.427368	-0.142977	5	5	P1P2	0.511904	-0.08367	5	5	P1P2	0.418214	-0.133065	5	5
ASAP2	P1P2	0.0769094	0.263275	5	5	P1P2	0.557783	0.0921202	5	5	P1P2	0.138937	0.218112	5	5
ASAP3	P1P2	0.611777	-0.149692	5	5	P1P2	0.966227	-0.184846	5	5	P1P2	0.536949	-0.167269	5	5
ASB1	P1P2	0.25633	-0.367219	5	5	P1P2	0.518873	0.0108989	5	5	P1P2	0.60065	-0.142832	5	5
ASB10	P1P2	0.226968	-0.448711	5	5	P1P2	0.963579	0.0248353	5	5	P1P2	0.398419	-0.244905	5	5
ASB11	P2	0.294691	0.152476	5	5	P2	0.523187	0.085574	5	5	P2	0.313327	0.0747579	5	5
ASB12	ENST00000396130.2	0.242337	0.141829	5	5	ENST00000396130.2	0.193842	0.195276	5	5	ENST00000396130.2	0.129431	0.263106	5	5
ASB13	P1P2	0.0346888	-0.337248	5	5	P1P2	0.873352	0.168302	5	5	P1P2	0.225832	-0.134511	5	5
ASB14	P1P2	0.104474	-0.274422	5	5	P1P2	0.359806	-0.0643133	5	5	P1P2	0.101299	-0.194373	5	5
ASB15	P1P2	0.329665	-0.385572	5	5	P1P2	0.360677	-0.491282	5	5	P1P2	0.276553	-0.42823	5	5
ASB16	P1P2	0.546742	-0.202143	5	5	P1P2	0.776459	-0.151561	5	5	P1P2	0.789202	-0.20923	5	5
ASB17	P1P2	0.919609	-0.0707022	5	5	P1P2	0.628961	-0.237181	5	5	P1P2	0.368919	-0.106594	5	5
ASB18	P1P2	0.756999	-0.0294649	5	5	P1P2	0.538974	0.191812	5	5	P1P2	0.890538	0.140695	5	5
ASB2	P1P2	0.532738	-0.236453	5	5	P1P2	0.0126909	0.421005	5	5	P1P2	0.337037	0.116485	5	5
ASB3	P1P2	0.739374	0.278494	5	5	P1P2	0.818114	0.231804	5	5	P1P2	0.903697	0.255149	5	5
ASB4	P1P2	0.99039	-0.0954703	5	5	P1P2	0.555554	-0.167915	5	5	P1P2	0.705472	-0.103678	5	5
ASB5	P1P2	0.428336	-0.176621	5	5	P1P2	0.532958	-0.0886002	5	5	P1P2	0.323817	-0.0974153	5	5
ASB6	P1P2	0.0743117	0.443895	5	5	P1P2	0.311121	0.527859	5	5	P1P2	0.108972	0.491453	5	5
ASB7	P1P2	0.485587	0.145133	5	5	P1P2	0.965565	0.0152305	5	5	P1P2	0.523329	0.116846	5	5
ASB8	P1P2	0.196609	0.450456	5	5	P1P2	0.179713	0.395469	5	5	P1P2	0.161534	0.468122	5	5
ASB9	P1P2	0.781121	-0.0986389	5	5	P1P2	0.576906	-0.0891195	5	5	P1P2	0.568655	-0.068155	5	5
ASCC1	P1P2	0.515694	-0.14004	5	5	P1P2	0.201937	-0.252634	5	5	P1P2	0.165049	-0.21605	5	5
ASCC2	P1P2	0.386506	-0.105051	5	5	P1P2	0.972184	0.00904172	5	5	P1P2	0.591425	-0.106462	5	5
ASCC3	P1P2	0.0821805	-0.37387	5	5	P1P2	0.842714	-0.0357056	5	5	P1P2	0.169137	-0.225853	5	5
ASCL1	P1P2	0.435393	-0.0326125	5	5	P1P2	0.594606	-0.17577	5	5	P1P2	0.385086	-0.0514654	5	5
ASCL2	P1P2	0.226968	0.216973	5	5	P1P2	0.840117	-0.0769654	5	5	P1P2	0.606447	0.087393	5	5
ASCL3	P1P2	0.633798	-0.1134	5	5	P1P2	0.726073	0.0424771	5	5	P1P2	0.880032	-0.0390411	5	5
ASCL4	ENST00000342331.4	0.468091	0.0124802	5	5	ENST00000342331.4	0.899578	0.0178978	5	5	ENST00000342331.4	0.608774	0.0595059	5	5
ASCL5	P1P2	0.944041	-0.0806357	5	5	P1P2	0.583728	-0.0911712	5	5	P1P2	0.670587	-0.0343175	5	5
ASF1A	P1P2	0.212002	-0.227906	5	5	P1P2	0.0197832	-0.427146	5	5	P1P2	0.0327586	-0.351648	5	5
ASF1B	P1P2	0.940075	0.163316	5	5	P1P2	0.776459	0.0755775	5	5	P1P2	0.573175	0.0718361	5	5
ASGR1	P1P2	0.251834	-0.293006	5	5	P1P2	0.931854	0.221773	5	5	P1P2	0.716623	0.0861371	5	5
ASGR2	P1P2	0.941397	0.0537947	5	5	P1P2	0.00714689	-0.381194	5	5	P1P2	0.06555	-0.229989	5	5
ASH1L	P1P2	0.387418	0.464937	5	5	P1P2	0.598061	-0.0702287	5	5	P1P2	0.524412	0.185664	5	5
ASH2L	P1P2	0.676378	0.0447531	5	5	P1P2	0.04723	-0.530771	5	5	P1P2	0.265333	-0.4414	5	5
ASIC1	P1P2	0.657349	-0.306118	5	5	P1P2	0.0247731	0.390845	5	5	P1P2	0.795611	0.200613	5	5
ASIC2	ENST00000359872.6	0.873611	0.0215525	5	5	ENST00000359872.6	0.425925	-0.327389	5	5	ENST00000359872.6	0.390111	-0.135315	5	5
ASIC3	P1P2	0.698477	0.0347245	4	4	P1P2	0.487083	-0.111003	4	4	P1P2	0.855734	-0.0374539	4	4
ASIC4	P1P2	0.686125	-0.143132	5	5	P1P2	0.143508	0.502476	5	5	P1P2	0.349314	0.14521	5	5
ASIC5	P1P2	0.304755	-0.142786	5	5	P1P2	0.44945	-0.122953	5	5	P1P2	0.233572	-0.120292	5	5
ASIP	P1P2	0.35846	-0.148848	5	5	P1P2	0.528061	0.0666377	5	5	P1P2	0.814274	-0.0614679	5	5
ASL	P1P2	0.358895	-0.280538	5	5	P1P2	0.700072	0.0392414	5	5	P1P2	0.530935	-0.120534	5	5
ASMT	P1P2	0.890655	-0.150156	5	5	P1P2	0.812313	-0.160115	5	5	P1P2	0.883313	-0.155135	5	5
ASMTL	P1P2	0.227928	0.242316	5	5	P1P2	0.700687	0.0948416	5	5	P1P2	0.252013	0.173617	5	5
ASNA1	P1P2	0.00149719	-0.813637	5	5	P1P2	0.0233696	-0.62778	5	5	P1P2	0.000532481	-0.610164	5	5
ASNS	P1P2	0.246715	-0.235623	5	5	P1P2	0.847263	0.00947545	5	5	P1P2	0.629885	-0.0700859	5	5
ASNSD1	P1P2	0.633206	-0.13664	5	5	P1P2	0.0165366	-0.332463	5	5	P1P2	0.0651856	-0.239662	5	5
ASPA	P1P2	0.705666	0.0714784	3	3	P1P2	0.700247	-0.0493655	3	3	P1P2	0.771397	0.0110564	3	3
ASPDH	P1P2	0.0872789	0.596052	5	5	P1P2	0.27059	-0.342996	5	5	P1P2	0.283587	0.0891866	5	5
ASPG	P1	0.957933	0.0542069	5	5	P1	0.122738	-0.398986	5	5	P1	0.214875	-0.176142	5	5
ASPH	P1P2	0.537934	-0.0226854	5	5	P1P2	0.906811	-0.0149036	5	5	P1P2	0.533664	-0.0629459	5	5
ASPHD1	P1P2	0.247054	0.205353	5	5	P1P2	0.596332	-0.10894	5	5	P1P2	0.660917	0.106424	5	5
ASPHD2	P1P2	0.569633	-0.227132	5	5	P1P2	0.351161	0.158541	5	5	P1P2	0.77197	-0.0342959	5	5
ASPM	P1P2	0.208676	0.246342	5	5	P1P2	0.723583	0.316766	5	5	P1P2	0.492952	0.331743	5	5
ASPN	P1P2	0.104652	0.269322	5	5	P1P2	0.342438	-0.157657	5	5	P1P2	0.697458	0.0621457	5	5
ASPRV1	ENST00000320256.4	0.0883596	0.299609	5	5	ENST00000320256.4	0.410178	0.215347	5	5	ENST00000320256.4	0.132613	0.347448	5	5
ASPSCR1	P1P2	0.967202	-0.1406	5	5	P1P2	0.668364	-0.160909	5	5	P1P2	0.521707	-0.0774652	5	5
ASRGL1	P1P2	0.328225	-0.172467	5	5	P1P2	0.196993	-0.396133	5	5	P1P2	0.205198	-0.2843	5	5
ASS1	P1P2	0.692856	0.032219	5	5	P1P2	0.820695	0.00267092	5	5	P1P2	0.880688	-0.016983	5	5
ASTE1	P1P2	0.955286	0.0179913	5	5	P1P2	0.960271	0.0222282	5	5	P1P2	0.965178	0.00972045	5	5
ASTL	ENST00000342380.2	0.790063	-0.0979248	5	5	ENST00000342380.2	0.0898585	0.462043	5	5	ENST00000342380.2	0.348886	0.228544	5	5
ASTN1	P1P2	0.345567	0.170709	5	5	P1P2	0.603838	0.0776141	5	5	P1P2	0.372921	0.0821501	5	5
ASTN2	P1P2	0.599307	0.0346846	5	5	P1P2	0.142827	-0.217985	5	5	P1P2	0.557429	-0.0875882	5	5
ASUN	P1P2	0.559319	-0.135702	4	4	P1P2	0.0373348	0.396354	4	4	P1P2	0.428984	0.188868	4	4
ASXL1	P1P2	0.16601	-0.249703	5	5	P1P2	0.0741302	-0.468573	5	5	P1P2	0.0389849	-0.306413	5	5
ASXL2	P1P2	0.743768	-0.0676337	5	5	P1P2	0.147179	-0.393874	5	5	P1P2	0.148271	-0.224895	5	5
ASXL3	P1P2	0.519422	2.05818	4	4	P1P2	0.408345	0.0966408	3	3	P1P2	0.734698	0.0290872	3	3
ASZ1	P1P2	0.924226	-0.0603054	5	5	P1P2	0.0530617	-0.486173	5	5	P1P2	0.165049	-0.207168	5	5
ATAD1	P1P2	0.965215	-0.118139	5	5	P1P2	0.388813	0.128677	5	5	P1P2	0.579988	0.0573591	5	5
ATAD2	P1P2	0.826096	-0.237883	5	5	P1P2	0.58544	0.112713	5	5	P1P2	0.891853	0.0429133	5	5
ATAD2B	P1P2	0.253557	-0.157303	5	5	P1P2	0.877277	0.0611835	5	5	P1P2	0.288092	-0.0128196	5	5
ATAD3A	P1P2	0.82739	-0.0997768	5	5	P1P2	0.348593	-0.259491	5	5	P1P2	0.319351	-0.149916	5	5
ATAD3B	P1	0.648065	-0.12905	5	5	P1	0.115272	-0.355114	5	5	P1	0.368033	-0.242082	5	5
ATAD3C	P1P2	0.424954	-0.010623	5	5	P1P2	0.416816	0.518588	5	5	P1P2	0.737222	0.303427	5	5
ATAD5	P1P2	0.244993	0.499015	4	4	P1P2	0.00379773	0.516811	4	4	P1P2	0.0178326	0.563419	4	4
ATAT1	P1P2	0.180965	0.211424	5	5	P1P2	0.717369	-0.13966	5	5	P1P2	0.573175	0.0800584	5	5
ATCAY	P1P2	0.724374	0.00772696	5	5	P1P2	0.108533	-0.264905	5	5	P1P2	0.285458	-0.0793668	5	5
ATE1	P1P2	0.163234	0.264202	5	5	P1P2	0.711793	0.0563115	5	5	P1P2	0.210602	0.164387	5	5
ATF1	P1P2	0.30652	0.2019	5	5	P1P2	0.162334	0.148381	5	5	P1P2	0.11402	0.253111	5	5
ATF2	P1P2	0.906433	-0.394149	5	5	P1P2	0.0776944	0.429451	5	5	P1P2	0.570913	0.0668255	5	5
ATF3	P1P2	0.292781	-0.228702	5	5	P1P2	0.0824179	0.296988	5	5	P1P2	0.605867	0.0406252	5	5
ATF4	P1P2	0.189507	-0.142094	5	5	P1P2	0.400805	-0.2144	5	5	P1P2	0.217035	-0.280575	5	5
ATF5	P1P2	0.506083	-0.0202212	5	5	P1P2	0.896294	0.168989	5	5	P1P2	0.653101	0.017272	5	5
ATF6	P1P2	0.593546	0.247564	5	5	P1P2	0.889073	0.146462	5	5	P1P2	0.83564	0.226917	5	5
ATF6B	P1P2	0.629072	0.0726868	5	5	P1P2	0.283429	-0.284493	5	5	P1P2	0.789843	-0.128273	5	5
ATF7	P1P2	0.950655	0.00963916	5	5	P1P2	0.146947	-0.432398	5	5	P1P2	0.291882	-0.29942	5	5
ATF7IP	P2	0.0464231	-0.589905	5	5	P2	0.395705	0.0594207	5	5	P2	0.17594	-0.127727	5	5
ATF7IP2	P1P2	0.40265	0.0967076	5	5	P1P2	0.33427	0.170945	5	5	P1P2	0.213648	0.134803	5	5
ATG10	P1P2	0.9038	0.082591	5	5	P1P2	0.44945	-0.151748	5	5	P1P2	0.752324	-0.0494246	5	5
ATG12	P1P2	0.240335	-0.240858	5	5	P1P2	0.189044	0.252459	5	5	P1P2	0.586266	0.0348931	5	5
ATG13	P1P2	0.296608	-0.123758	5	5	P1P2	0.719852	-0.208364	5	5	P1P2	0.368919	-0.160465	5	5
ATG14	P1P2	0.383779	0.156706	5	5	P1P2	0.48608	-0.221373	5	5	P1P2	0.912925	-0.0394226	5	5
ATG16L1	P1P2	0.124053	0.207609	5	5	P1P2	0.209974	0.069169	5	5	P1P2	0.110263	0.279257	5	5
ATG16L2	P1P2	0.118467	0.316326	5	5	P1P2	0.33427	0.120574	5	5	P1P2	0.117877	0.276804	5	5
ATG2A	P1P2	0.547295	0.0524593	5	5	P1P2	0.282685	0.242266	5	5	P1P2	0.278024	0.131075	5	5
ATG2B	P1P2	0.285975	0.145705	5	5	P1P2	0.204295	0.620757	5	5	P1P2	0.154193	0.383231	5	5
ATG3	P1P2	0.741884	-0.0299266	5	5	P1P2	0.692706	-0.112769	5	5	P1P2	0.653701	-0.0713479	5	5
ATG4A	P1P2	0.0723119	0.32819	5	5	P1P2	0.751134	-0.0383618	5	5	P1P2	0.233898	0.161304	5	5
ATG4B	P1P2	0.880488	-0.0508656	5	5	P1P2	0.781554	-0.165109	5	5	P1P2	0.945967	-0.144797	5	5
ATG4C	P1P2	0.64926	0.140371	5	5	P1P2	0.674418	-0.0176733	5	5	P1P2	0.995024	0.0323856	5	5
ATG4D	P1P2	0.0621443	-0.34095	5	5	P1P2	0.0405444	-0.271278	5	5	P1P2	0.0206779	-0.306114	5	5
ATG5	P1P2	0.657048	0.270119	5	5	P1P2	0.772009	-0.142229	5	5	P1P2	0.969818	0.152942	5	5
ATG7	P1P2	0.210485	0.111731	5	5	P1P2	0.884483	0.0217217	5	5	P1P2	0.552412	0.0628797	5	5
ATG9A	P1P2	0.678506	0.055576	5	5	P1P2	0.980129	-0.118372	5	5	P1P2	0.905674	0.0613714	5	5
ATG9B	P1P2	0.571891	0.121226	5	5	P1P2	0.931524	0.141843	5	5	P1P2	0.49874	0.0768024	5	5
ATHL1	P1P2	0.233747	-0.211342	5	5	P1P2	0.15936	0.125895	5	5	P1P2	0.803964	-0.0372809	5	5
ATIC	P1P2	0.940075	0.265068	5	5	P1P2	0.772009	0.0608941	5	5	P1P2	0.766886	0.11721	5	5
ATL1	P1P2	0.280016	0.186953	5	5	P1P2	0.021137	-0.344844	5	5	P1P2	0.617532	-0.101991	5	5
ATL2	P1P2	0.703923	0.0621406	5	5	P1P2	0.604417	-0.0963354	5	5	P1P2	0.997014	-0.0237942	5	5
ATL3	P1P2	0.269071	-0.528326	5	5	P1P2	0.963579	-0.100654	5	5	P1P2	0.161783	-0.356208	5	5
ATM	P1P2	0.334219	-0.215107	5	5	P1P2	0.691175	-0.279867	5	5	P1P2	0.281353	-0.19837	5	5
ATMIN	P1P2	0.424954	0.0691685	5	5	P1P2	0.262019	-0.193671	5	5	P1P2	0.722844	-0.0525164	5	5
ATN1	P1P2	0.669709	0.0689429	5	5	P1P2	0.280459	-0.238025	5	5	P1P2	0.71104	-0.0762091	5	5
ATOH1	P1P2	0.944041	-0.00807412	5	5	P1P2	0.832336	-0.00176888	5	5	P1P2	0.622225	0.0101041	5	5
ATOH7	P1P2	0.830627	-0.0620966	5	5	P1P2	0.296675	-0.261041	5	5	P1P2	0.301894	-0.104098	5	5
ATOH8	P1P2	0.209881	-0.354578	5	5	P1P2	0.461483	0.144571	5	5	P1P2	0.587983	-0.0367072	5	5
ATOX1	P1P2	0.196609	-0.275575	5	5	P1P2	0.228979	-0.309497	5	5	P1P2	0.104635	-0.257343	5	5
ATP10A	P1P2	0.247733	-0.188357	5	5	P1P2	0.744214	0.0795115	5	5	P1P2	0.683972	-0.0815072	5	5
ATP10B	P1P2	0.0712634	-0.486938	5	5	P1P2	0.731687	0.0240849	5	5	P1P2	0.0818523	-0.207862	5	5
ATP10D	P1P2	0.757631	0.0519983	5	5	P1P2	0.657521	-0.0626505	5	5	P1P2	0.833692	0.0212724	5	5
ATP11A	P1P2	0.414188	-0.00201381	5	5	P1P2	0.470624	0.163139	5	5	P1P2	0.846695	-0.0177619	5	5
ATP11B	P1P2	0.594696	-0.13568	5	5	P1P2	0.437597	-0.19724	5	5	P1P2	0.338714	-0.221865	5	5
ATP11C	ENST00000361648.2	0.924886	0.226227	5	5	ENST00000361648.2	0.980129	-0.0109929	5	5	ENST00000361648.2	0.82397	0.107617	5	5
ATP12A	P1P2	0.500784	-0.19328	5	5	P1P2	0.092402	0.394616	5	5	P1P2	0.864968	0.238504	5	5
ATP13A1	P1P2	0.0202258	-0.418285	5	5	P1P2	0.912077	-0.0159465	5	5	P1P2	0.119645	-0.257418	5	5
ATP13A2	P1P2	0.578121	0.100266	5	5	P1P2	0.105819	-0.487524	5	5	P1P2	0.349743	-0.245075	5	5
ATP13A3	P1P2	0.962236	0.0531413	5	5	P1P2	0.985759	-0.118194	5	5	P1P2	0.819442	-0.0390986	5	5
ATP13A4	P1P2	0.776661	-0.107405	5	5	P1P2	0.232858	0.220234	5	5	P1P2	0.468123	0.0501888	5	5
ATP13A5	P1P2	0.905116	0.0779364	5	5	P1P2	0.0463125	-0.797669	5	5	P1P2	0.214568	-0.327583	5	5
ATP1A1	P1P2	0.0351186	0.575062	5	5	P1P2	0.343917	0.188023	5	5	P1P2	0.0398598	0.363094	5	5
ATP1A2	P1	0.854345	-0.1366	5	5	P2	0.457452	-0.179055	5	5	P2	0.564151	-0.109861	5	5
ATP1A3	P1P2	0.881471	0.253923	5	5	P1P2	0.875969	-0.0562172	5	5	P1P2	0.932075	0.0517131	5	5
ATP1A4	P1	0.164744	-0.271682	5	5	P2	0.589442	0.0253571	5	5	P1	0.402145	-0.211323	5	5
ATP1B1	P1P2	0.038489	-0.65484	5	5	P1P2	0.706849	-0.249789	5	5	P1P2	0.125486	-0.452315	5	5
ATP1B2	P1P2	0.475509	-0.159595	5	5	P1P2	0.798176	-0.28902	5	5	P1P2	0.413449	-0.138871	5	5
ATP1B3	P1P2	0.273595	-0.0970085	5	5	P1P2	0.227697	-0.361927	5	5	P1P2	0.141396	-0.220568	5	5
ATP1B4	P1P2	0.339652	-0.256821	5	5	P1P2	0.441774	0.112212	5	5	P1P2	0.607029	-0.053579	5	5
ATP2A1	P1P2	0.363701	0.299142	5	5	P1P2	0.477288	-0.535215	5	5	P1P2	0.698073	-0.144273	5	5
ATP2A2	P1P2	0.44697	-0.145241	5	5	P1P2	0.386078	-0.135944	5	5	P1P2	0.243845	-0.112539	5	5
ATP2A3	P1P2	0.491322	-0.201851	5	5	P1P2	0.635459	-0.0760173	5	5	P1P2	0.419171	-0.137015	5	5
ATP2B1	P1P2	0.459349	-0.0753406	4	4	P1P2	0.418424	0.180696	4	4	P1P2	0.901197	0.0511706	4	4
ATP2B2	P1	0.496041	-0.10965	5	5	P2	0.113747	-0.304026	5	5	P2	0.156368	-0.214453	5	5
ATP2B3	P1P2	0.650456	0.165778	5	5	P1P2	0.313109	0.108548	5	5	P1P2	0.542998	0.183976	5	5
ATP2B4	P1P2	0.855158	0.0234288	4	4	P1P2	0.769575	-0.154062	4	4	P1P2	0.927015	-0.0295687	4	4
ATP2C1	P1P2	0.303973	0.185384	5	5	P1P2	0.522107	-0.224169	5	5	P1P2	0.585122	0.0261808	5	5
ATP2C2	P1P2	0.408748	0.0263375	5	5	P1P2	0.166619	0.273144	5	5	P1P2	0.535305	0.198932	5	5
ATP4A	P1	0.955948	-0.0496367	5	5	P1	0.242422	0.142298	5	5	P1	0.447973	0.0966012	5	5
ATP4B	P1P2	0.206728	-0.838336	5	5	P1P2	0.680493	0.0762163	5	5	P1P2	0.277656	-0.335198	5	5
ATP5A1	P2	0.185889	-0.111384	5	5	P2	0.113557	0.260921	5	5	P1	0.79497	-0.0694188	5	5
ATP5B	P1P2	0.0863611	-0.245666	5	5	P1P2	0.122135	-0.227993	5	5	P1P2	0.0437878	-0.23683	5	5
ATP5C1	P1P2	0.78495	0.0352457	5	5	P1P2	0.340542	-0.171431	5	5	P1P2	0.625167	-0.0605342	5	5
ATP5D	P1P2	0.260178	-0.722619	5	5	P1P2	0.285297	-0.360084	5	5	P1P2	0.28024	-0.484942	5	5
ATP5E	P1P2	0.616739	-0.113982	5	5	P1P2	0.161587	0.260696	5	5	P1P2	0.662726	0.0884685	5	5
ATP5F1	P1P2	0.55841	-0.0346994	5	5	P1P2	0.32317	-0.195894	5	5	P1P2	0.741617	-0.12469	5	5
ATP5G1	P1P2	0.0838028	-0.362455	5	5	P1P2	0.589442	-0.106257	5	5	P1P2	0.0952117	-0.189157	5	5
ATP5G2	P1P2	0.171148	-0.212587	5	5	P1P2	0.073327	-0.527258	5	5	P1P2	0.0362348	-0.393356	5	5
ATP5G3	P1P2	0.000892928	-0.74706	5	5	P1P2	0.83817	-0.132882	5	5	P1P2	0.00529307	-0.477994	5	5
ATP5H	P1P2	0.916313	-0.157667	5	5	P1P2	0.575773	0.142867	5	5	P1P2	0.926127	0.0873059	5	5
ATP5I	P1P2	0.329665	0.154668	5	5	P1P2	0.0464948	0.738532	5	5	P1P2	0.0438749	0.487556	5	5
ATP5J	P1P2	0.485587	-0.0131363	5	5	P1P2	0.89498	-0.0281822	5	5	P1P2	0.610521	-0.0398435	5	5
ATP5J2	P1P2	0.0565468	0.51387	5	5	P1P2	0.0304344	0.542228	5	5	P1P2	0.0335131	0.528049	5	5
ATP5J2-PTCD1	P1	0.00379809	0.51387	5	5	P1	0.00171415	0.56792	5	5	P1	0.000736239	0.528049	5	5
ATP5L	P1P2	0.510876	0.121033	5	5	P1P2	0.790492	-0.104611	5	5	P1P2	0.8493	0.066402	5	5
ATP5L2	ENST00000505920.1	0.869686	0.0102913	5	5	ENST00000505920.1	0.8001	-0.158814	5	5	ENST00000505920.1	0.862353	-0.0387815	5	5
ATP5O	P1P2	0.348548	0.165913	5	5	P1P2	0.185711	0.358334	5	5	P1P2	0.177271	0.325555	5	5
ATP5S	P1P2	0.184511	-0.573151	5	5	P1P2	0.00357687	-0.6293	5	5	P1P2	0.00414643	-0.638668	5	5
ATP5SL	P1P2	0.548955	-0.076654	5	5	P1P2	0.963579	-0.0116837	5	5	P1P2	0.86366	-0.0725511	5	5
ATP6AP1	P1P2	0.0148194	0.469602	5	5	P1P2	0.757441	0.212549	5	5	P1P2	0.136731	0.386391	5	5
ATP6AP1L	P1P2	0.509276	0.143157	5	5	P1P2	0.332196	-0.241827	5	5	P1P2	0.922824	-0.13329	5	5
ATP6AP2	P1P2	0.257725	0.251036	5	5	P1P2	0.786658	-0.195127	5	5	P1P2	0.797537	0.0973554	5	5
ATP6V0A1	P1P2	0.903142	-0.0258478	5	5	P1P2	0.220421	0.22495	5	5	P1P2	0.358815	0.0917766	5	5
ATP6V0A2	P1P2	0.853367	0.094454	5	5	P1P2	0.139685	-0.221788	5	5	P1P2	0.474265	-0.0751678	5	5
ATP6V0A4	P1	0.140029	-0.247902	5	5	P1	0.477288	-0.18338	5	5	P1	0.115167	-0.156444	5	5
ATP6V0B	P1P2	0.803527	-0.135836	5	5	P1P2	0.570122	-0.103868	5	5	P1P2	0.571478	-0.0865367	5	5
ATP6V0C	P1P2	0.922907	-0.0672927	5	5	P1P2	0.322357	-0.00022214	5	5	P1P2	0.576577	0.0329101	5	5
ATP6V0D1	P1P2	0.767128	0.0925966	5	5	P1P2	0.289056	0.113967	5	5	P1P2	0.286585	0.0944772	5	5
ATP6V0D2	P1P2	0.0715244	-0.333385	5	5	P1P2	0.386761	-0.217293	5	5	P1P2	0.111007	-0.292139	5	5
ATP6V0E1	P1P2	0.482474	0.125358	5	5	P1P2	0.0367969	0.338405	5	5	P1P2	0.0938996	0.269843	5	5
ATP6V0E2	P1P2	0.607995	0.132238	5	5	P1P2	0.539523	0.213417	5	5	P1P2	0.366708	0.144238	5	5
ATP6V1A	P1P2	0.724997	0.0559826	5	5	P1P2	0.172028	-0.192219	5	5	P1P2	0.462533	-0.0852389	5	5
ATP6V1B1	P1P2	0.687958	-0.105228	5	5	P1P2	0.785381	0.0938386	5	5	P1P2	0.889881	-0.0335136	5	5
ATP6V1B2	P1P2	0.522153	-0.144158	5	5	P1P2	0.702534	0.0777749	5	5	P1P2	0.818795	-0.0386052	5	5
ATP6V1C1	P1P2	0.987739	0.014451	5	5	P1P2	0.0953322	0.375794	5	5	P1P2	0.191	0.106293	5	5
ATP6V1C2	P1P2	0.337765	0.201062	5	5	P1P2	0.874006	-0.0286852	5	5	P1P2	0.522247	0.0761626	5	5
ATP6V1D	P1P2	0.574152	-0.0501036	5	5	P1P2	0.735438	-0.00518325	5	5	P1P2	0.967167	-0.0725051	5	5
ATP6V1E1	P1P2	0.220018	0.37459	5	5	P1P2	0.389728	0.349747	5	5	P1P2	0.274722	0.301988	5	5
ATP6V1E2	P1P2	0.667894	-0.146499	5	5	P1P2	0.309933	0.16256	5	5	P1P2	0.899747	0.0680954	5	5
ATP6V1F	P1P2	0.645082	-0.0478932	5	5	P1P2	0.184609	-0.319779	5	5	P1P2	0.234552	-0.123474	5	5
ATP6V1G1	P1P2	0.0622608	0.375316	5	5	P1P2	0.330956	0.0792747	5	5	P1P2	0.082438	0.256985	5	5
ATP6V1G2	P1P2	0.462001	-0.186499	5	5	P1P2	0.988408	-0.0441636	5	5	P1P2	0.60761	-0.102193	5	5
ATP6V1G3	P1P2	0.930827	-0.0176918	5	5	P1P2	0.980792	-0.215125	5	5	P1P2	0.900405	-0.0547353	5	5
ATP6V1H	P1P2	0.959919	0.0620057	5	5	P1P2	0.888417	-0.156556	5	5	P1P2	0.741617	-0.0646253	5	5
ATP7A	P1P2	0.334843	0.189021	5	5	P1P2	0.00160126	0.678856	5	5	P1P2	0.00380074	0.412239	5	5
ATP7B	P1P2	0.506614	-0.15023	5	5	P1P2	0.928554	-0.105558	5	5	P1P2	0.751062	-0.127894	5	5
ATP8A1	P1P2	0.522694	-0.223065	5	5	P1P2	0.731063	-0.052637	5	5	P1P2	0.58455	-0.136322	5	5
ATP8A2	P1P2	0.37522	0.167129	5	5	P1P2	0.470624	0.0849688	5	5	P1P2	0.332454	0.0937207	5	5
ATP8B1	P1P2	0.680331	-0.195384	5	5	P1P2	0.813601	0.0502018	5	5	P1P2	0.641747	-0.024786	5	5
ATP8B2	P1	0.200378	-0.329228	5	5	P1	0.138354	-0.296752	5	5	P1	0.0482262	-0.24332	5	5
ATP8B3	P1P2	0.157422	0.354536	5	5	P1P2	0.521567	-0.12285	5	5	P1P2	0.537498	0.0856115	5	5
ATP8B4	P1P2	0.276701	0.132837	5	5	P1P2	0.199308	-0.476372	5	5	P1P2	0.515243	-0.108393	5	5
ATP9A	P1P2	0.498146	0.164573	5	5	P1P2	0.487641	0.272613	5	5	P1P2	0.247225	0.135615	5	5
ATP9B	P1P2	0.252178	-0.0744012	5	5	P1P2	0.684148	-0.124544	5	5	P1P2	0.289983	-0.0820651	5	5
ATPAF1	P1P2	0.125277	0.239319	5	5	P1P2	0.641688	0.118915	5	5	P1P2	0.271084	0.179117	5	5
ATPAF2	P1P2	0.811248	-3.93e-05	5	5	P1P2	0.767567	-0.138189	5	5	P1P2	0.627524	-0.0554432	5	5
ATPIF1	P1P2	0.629072	-0.0752495	5	5	P1P2	0.0824179	-0.331607	5	5	P1P2	0.133257	-0.231978	5	5
ATR	P1P2	0.293926	-0.0321514	5	5	P1P2	0.225147	-0.335996	5	5	P1P2	0.204011	-0.112685	5	5
ATRAID	P1P2	0.861846	-0.0683161	5	5	P1P2	0.411122	-0.00971638	5	5	P1P2	0.532571	-0.0674016	5	5
ATRIP	P1P2	0.10608	-0.324824	5	5	P1P2	0.560017	-0.138846	5	5	P1P2	0.164291	-0.251371	5	5
ATRN	P1P2	0.260403	0.207644	4	4	P1P2	0.256744	0.225153	4	4	P1P2	0.172634	0.216399	4	4
ATRNL1	P1P2	0.703306	-0.0337024	5	5	P1P2	0.0321955	0.297779	5	5	P1P2	0.139159	0.198113	5	5
ATRX	P1P2	0.321489	-0.224004	5	5	P1P2	0.570686	-0.224982	5	5	P1P2	0.154915	-0.244629	5	5
ATXN1	P1P2	0.2905	0.13025	5	5	P1P2	0.586582	0.0927632	5	5	P1P2	0.307772	0.184918	5	5
ATXN10	P1P2	0.426643	-0.133027	5	5	P1P2	0.0495908	0.343672	5	5	P1P2	0.324633	0.131634	5	5
ATXN1L	P1P2	0.0128717	-0.538952	4	4	P1P2	0.664584	0.0802005	4	4	P1P2	0.100622	-0.273494	4	4
ATXN2	P1P2	0.0872789	-0.323705	5	5	P1P2	0.868122	-0.0679419	5	5	P1P2	0.152755	-0.210528	5	5
ATXN2L	P1P2	0.502635	-0.0254497	5	5	P1P2	0.0247199	-0.582294	5	5	P1P2	0.111007	-0.386264	5	5
ATXN3	P1P2	0.946686	-0.157121	5	5	P1P2	0.0527564	-0.584785	5	5	P1P2	0.24083	-0.277269	5	5
ATXN3L	P1P2	0.64389	0.136194	5	5	P1P2	0.907469	-0.526746	5	5	P1P2	0.59315	-0.176682	5	5
ATXN7	ENST00000538065.1	0.328842	-0.0300005	5	5	ENST00000538065.1	0.17837	0.204101	5	5	ENST00000398590.3	0.427841	-0.121422	5	5
ATXN7L1	P1P2	0.647969	-0.10664	4	4	P1P2	0.224051	-0.399978	4	4	P1P2	0.249039	-0.274181	4	4
ATXN7L2	P1P2	0.617909	0.0363887	5	5	P1P2	0.0694169	-0.389363	5	5	P1P2	0.324633	-0.1331	5	5
ATXN7L3	P1P2	0.535196	0.167958	5	5	P1P2	0.780917	0.0415313	5	5	P1P2	0.717866	0.0533504	5	5
ATXN7L3B	P1P2	0.813825	-0.0697627	5	5	P1P2	0.988739	0.323642	5	5	P1P2	0.872167	0.0750436	5	5
AUH	P1P2	0.891312	0.0351518	5	5	P1P2	0.720474	0.0356836	5	5	P1P2	0.825264	0.035708	5	5
AUNIP	P1P2	0.138033	0.125914	5	5	P1P2	0.736064	0.129778	5	5	P1P2	0.326269	0.181039	5	5
AUP1	P1P2	0.261234	0.117739	5	5	P1P2	0.368141	-0.189084	5	5	P1P2	0.782169	-0.0059133	5	5
AURKA	P1P2	0.753842	0.114119	5	5	P1P2	0.115117	0.402916	4	4	P1P2	0.190561	0.1403	4	4
AURKAIP1	P1P2	0.287478	0.25705	5	5	P1P2	0.705615	0.0971355	5	5	P1P2	0.224242	0.149536	5	5
AURKB	P1P2	0.46504	0.224579	5	5	P1P2	0.0408708	0.662968	5	5	P1P2	0.187914	0.529989	5	5
AURKC	P1P2	0.714433	0.0409224	5	5	P1P2	0.212857	-0.260412	5	5	P1P2	0.423011	-0.12512	5	5
AUTS2	P1P2	0.809316	-0.040356	5	5	P1P2	0.111863	-0.100035	5	5	P1P2	0.162033	-0.0394061	5	5
AVEN	P1P2	0.519457	-0.198959	5	5	P1P2	0.067527	-0.645028	5	5	P1P2	0.0648229	-0.394353	5	5
AVIL	P1P2	0.557293	0.298595	5	5	P1P2	0.535688	0.471322	5	5	P1P2	0.345474	0.308381	5	5
AVL9	P1P2	0.524857	0.214178	5	5	P1P2	0.273125	0.222217	5	5	P1P2	0.228391	0.145088	5	5
AVP	P1P2	0.481438	0.0303974	5	5	P1P2	0.135505	0.299503	5	5	P1P2	0.158812	0.241594	5	5
AVPI1	P1P2	0.247733	-0.0924037	5	5	P1P2	0.831688	-0.244984	5	5	P1P2	0.712279	-0.168694	5	5
AVPR1A	P1P2	0.283358	0.190361	5	5	P1P2	0.789214	-0.16431	5	5	P1P2	0.653101	0.0711304	5	5
AVPR1B	P1P2	0.874266	0.0434256	5	5	P1P2	0.259205	0.17774	5	5	P1P2	0.473238	0.131983	5	5
AVPR2	P1P2	0.847508	-0.13375	5	5	P1P2	0.992713	-0.00901258	5	5	P1P2	0.735341	-0.0465007	5	5
AWAT1	P1P2	0.102014	0.379	5	5	P1P2	0.72919	-0.0919969	5	5	P1P2	0.315327	0.0551175	5	5
AWAT2	P1P2	0.125481	0.241763	5	5	P1P2	0.532413	-0.229677	5	5	P1P2	0.947291	0.0285539	5	5
AXDND1	P1P2	0.184786	0.225128	5	5	P1P2	0.633684	-0.33436	5	5	P1P2	0.646518	-0.014276	5	5
AXIN1	P1P2	0.476795	0.279888	5	5	P1P2	0.139462	0.925567	5	5	P1P2	0.133472	0.602728	5	5
AXIN2	P2	0.0211841	0.324648	5	5	P2	0.0682778	0.564618	5	5	P2	0.00801523	0.428542	5	5
AXL	P1P2	0.573021	0.233731	5	5	P1P2	0.262019	0.387798	5	5	P1P2	0.323817	0.227012	5	5
AZGP1	P1P2	0.10608	0.23208	5	5	P1P2	0.369025	0.360975	5	5	P1P2	0.088484	0.238259	5	5
AZI1	P1P2	0.152242	-0.174913	5	5	P1P2	0.39248	-0.100696	5	5	P1P2	0.235207	-0.193432	5	5
AZI2	P1P2	0.43466	0.186386	5	5	P1P2	0.0405444	-0.820803	5	5	P1P2	0.175144	-0.218781	5	5
AZIN1	P1P2	0.625538	-0.288075	5	5	P1P2	0.115656	0.423743	5	5	P1P2	0.295322	0.038994	5	5
AZU1	P2	0.345567	-0.118619	5	5	P2	0.551386	-0.129889	5	5	P2	0.333284	-0.173868	5	5
B2M	P2	0.777298	-0.036315	5	5	P2	0.506045	-0.398107	5	5	P2	0.311733	-0.171156	5	5
B3GALNT1	P1P2	0.183688	0.294141	5	5	P1P2	0.89301	-0.155658	5	5	P1P2	0.631658	0.157165	5	5
B3GALNT2	P1P2	0.265133	-0.18442	5	5	P1P2	0.891698	-0.0892396	5	5	P1P2	0.26569	-0.0602054	5	5
B3GALT1	P1P2	0.557293	-0.0597521	5	5	P1P2	0.558341	0.0699825	5	5	P1P2	0.917543	0.00211582	5	5
B3GALT2	P1P2	0.549509	-0.0489362	5	5	P1P2	0.322357	0.142849	5	5	P1P2	0.79497	0.0377706	5	5
B3GALT4	P1P2	0.395682	-0.107323	5	5	P1P2	0.877932	-0.141045	5	5	P1P2	0.734088	-0.0629754	5	5
B3GALT5	ENST00000380618.1	0.23408	0.151032	3	3	ENST00000380620.4	0.167128	0.308373	5	5	ENST00000380618.1	0.373518	0.0774659	3	3
B3GALT6	P1P2	0.187274	-0.230027	5	5	P1P2	0.37839	-0.200884	5	5	P1P2	0.132828	-0.191906	5	5
B3GALTL	P1P2	0.417758	0.0422856	5	5	P1P2	0.425925	-0.123933	5	5	P1P2	0.914244	-0.0386965	5	5
B3GAT1	P1P2	0.0522758	-0.372718	5	5	P1P2	0.191855	0.137616	5	5	P1P2	0.819442	-0.112341	5	5
B3GAT2	P1P2	0.495253	0.338913	5	5	P1P2	0.938786	-0.0576301	5	5	P1P2	0.342506	0.140641	5	5
B3GAT3	P1P2	0.310664	0.253692	5	5	P1P2	0.0241406	0.331429	5	5	P1P2	0.0248348	0.294412	5	5
B3GNT1	P1P2	0.113459	-0.283976	5	5	P1P2	0.626017	-0.0135817	5	5	P1P2	0.176738	-0.196157	5	5
B3GNT2	P1P2	0.387418	-0.0166472	5	5	P1P2	0.775187	-0.0749585	5	5	P1P2	0.832394	0.0292488	5	5
B3GNT3	P1P2	0.27305	-0.171702	5	5	P1P2	0.246122	-0.0925654	5	5	P1P2	0.166573	-0.191917	5	5
B3GNT4	P1P2	0.0634354	0.344955	5	5	P1P2	0.865509	-0.118589	5	5	P1P2	0.288847	0.0863998	5	5
B3GNT5	P1P2	0.374326	-0.100147	5	5	P1P2	0.490248	-0.148871	5	5	P1P2	0.398883	-0.145727	5	5
B3GNT6	P1P2	0.603934	0.0119393	5	5	P1P2	0.178638	0.408392	5	5	P1P2	0.188752	0.230939	5	5
B3GNT7	P1P2	0.109813	-0.413654	5	5	P1P2	0.742959	0.0311295	5	5	P1P2	0.26569	-0.156921	5	5
B3GNT8	P1P2	0.754473	-0.159029	5	5	P1P2	0.627783	0.219798	5	5	P1P2	0.795611	0.0461023	5	5
B3GNT9	P1P2	0.0259182	-0.488859	5	5	P1P2	0.18765	-0.33777	5	5	P1P2	0.00759141	-0.393504	5	5
B3GNTL1	P2	0.377012	0.166532	5	5	P1	0.0433905	0.440724	5	5	P1	0.0619805	0.272532	5	5
B4GALNT1	P1P2	0.298149	-0.179389	5	5	P1P2	0.494434	0.088634	5	5	P1P2	0.891853	-0.0141893	5	5
B4GALNT2	P1P2	0.353698	0.124541	5	5	P1P2	0.197859	0.334919	5	5	P1P2	0.0784085	0.274822	5	5
B4GALNT3	P1P2	0.861846	0.048937	5	5	P1P2	0.994038	-0.0262267	5	5	P1P2	0.912265	0.0390563	5	5
B4GALNT4	P1P2	0.355858	-0.24769	5	5	P1P2	0.0441715	-0.304965	5	5	P1P2	0.0659161	-0.289729	5	5
B4GALT1	P1P2	0.401251	0.120012	5	5	P1P2	0.418724	-0.0719754	5	5	P1P2	0.920183	0.000753623	5	5
B4GALT2	P1P2	0.45998	-0.145544	5	5	P1P2	0.784424	0.0417647	5	5	P1P2	0.691929	-0.075175	5	5
B4GALT3	P1P2	0.332144	-0.161086	5	5	P1P2	0.356765	0.0250769	5	5	P1P2	0.936703	-0.0146723	5	5
B4GALT4	P1P2	0.543431	0.196131	5	5	P1P2	0.367699	-0.163822	5	5	P1P2	0.983746	-0.0568175	5	5
B4GALT5	P1P2	0.06397	-0.372174	5	5	P1P2	0.139907	-0.258898	5	5	P1P2	0.0505344	-0.315536	5	5
B4GALT6	P1P2	0.485067	0.0948475	5	5	P1P2	0.595181	-0.117961	5	5	P1P2	0.894483	0.0271735	5	5
B4GALT7	P1P2	0.850111	-0.194953	5	5	P1P2	0.929874	0.00713589	5	5	P1P2	0.751693	-0.0716131	5	5
B9D1	P1P2	0.795185	0.110351	5	5	P1P2	0.154015	0.250773	5	5	P1P2	0.538046	0.197749	5	5
B9D2	P1P2	0.74817	-0.074105	5	5	P1P2	0.236782	-0.102807	5	5	P1P2	0.271447	-0.143174	5	5
BAALC	P1P2	0.573021	-0.082122	5	5	P1P2	0.891041	0.0614378	5	5	P1P2	0.786643	-0.0683535	5	5
BAAT	P2	0.0293743	-0.462109	5	5	P1	0.139462	0.37673	5	5	P2	0.0116788	-0.381694	5	5
BABAM1	P1P2	0.276335	0.39939	5	5	P1P2	0.821987	-0.207713	5	5	P1P2	0.513634	0.17788	5	5
BACE1	P1P2	0.983763	0.0734662	5	5	P1P2	0.130365	0.160652	5	5	P1P2	0.487201	0.117059	5	5
BACE2	P1P2	0.70948	-0.133414	5	5	P1P2	0.735438	-0.0518469	5	5	P1P2	0.594301	-0.0690876	5	5
BACH1	P1P2	0.951316	-0.00580832	5	5	P1P2	0.956963	-0.0105774	5	5	P1P2	0.986399	0.0389374	5	5
BACH2	P1P2	0.382419	0.142494	5	5	P1P2	0.764398	-0.0627996	5	5	P1P2	0.727834	0.01822	5	5
BAD	P1P2	0.560086	-0.1894	5	5	P1P2	0.812957	0.0960024	5	5	P1P2	0.827208	-0.0115684	5	5
BAG1	P1P2	0.310664	0.0714376	5	5	P1P2	0.332196	-0.1189	5	5	P1P2	0.933397	0.0485866	5	5
BAG2	P1P2	0.516231	-0.160511	5	5	P1P2	0.89301	-0.0767253	5	5	P1P2	0.555196	-0.102629	5	5
BAG3	P1P2	0.184511	0.19219	5	5	P1P2	0.646153	0.103854	5	5	P1P2	0.259667	0.0971491	5	5
BAG4	P1P2	0.176138	-0.255288	5	5	P1P2	0.787936	-0.0615674	5	5	P1P2	0.253739	-0.184056	5	5
BAG5	P1P2	0.0374121	-0.555798	5	5	P1P2	0.040789	-0.434862	5	5	P1P2	0.00613636	-0.438283	5	5
BAG6	P1P2	0.0853001	0.559737	5	5	P1P2	0.445974	0.284252	5	5	P1P2	0.171208	0.304376	5	5
BAGE	P1P2	0.428336	0.233931	5	5	P1P2	0.858984	0.0729541	5	5	P1P2	0.540794	0.132715	5	5
BAGE3	P1P2	0.850762	0.25553	5	5	P1P2	0.176503	0.202447	5	5	P1P2	0.375603	0.18136	5	5
BAGE4	P1P2	0.850762	0.25553	5	5	P1P2	0.176503	0.202447	5	5	P1P2	0.375603	0.18136	5	5
BAGE5	P1P2	0.850762	0.25553	5	5	P1P2	0.176503	0.202447	5	5	P1P2	0.375603	0.18136	5	5
BAHCC1	P1P2	0.856626	0.0128183	5	5	P1P2	0.320736	-0.0968478	5	5	P1P2	0.626345	-0.126316	5	5
BAHD1	P1P2	0.0220366	0.752368	5	5	P1P2	0.0153927	0.551314	5	5	P1P2	0.00559977	0.608826	5	5
BAI1	P1P2	0.434415	-0.325412	5	5	P1P2	0.712412	-0.150897	5	5	P1P2	0.343776	-0.300148	5	5
BAI2	P1P2	0.666618	-0.229377	3	3	P1P2	0.34697	-0.182556	3	3	P1P2	0.480045	-0.205967	3	3
BAI3	P1P2	0.776024	-0.138257	5	5	P1P2	0.0651942	0.278324	5	5	P1P2	0.37025	0.135436	5	5
BAIAP2	P1P2	0.214446	-0.264033	5	5	P1P2	0.477288	0.108042	5	5	P1P2	0.460509	-0.0702249	5	5
BAIAP2L1	P1P2	0.254594	-0.0476482	5	5	P1P2	0.852468	0.0778051	5	5	P1P2	0.727834	-0.0850818	5	5
BAIAP2L2	P2	0.299888	-0.244345	5	5	P1	0.149201	0.227163	3	3	P1	0.26419	0.107801	3	3
BAIAP3	P1P2	0.889998	0.0400229	5	5	P1P2	0.228337	0.508544	5	5	P1P2	0.10078	0.215852	5	5
BAK1	P1P2	0.973163	-0.0122873	5	5	P1P2	0.587153	-0.0162075	5	5	P1P2	0.744131	-0.0322155	5	5
BAMBI	P1P2	0.766177	-0.162701	5	5	P1P2	0.906503	-0.101544	4	4	P1P2	0.554527	-0.219812	4	4
BANF1	P1P2	0.109536	0.269292	5	5	P1P2	0.65692	-0.0280313	5	5	P1P2	0.466595	0.0973715	5	5
BANF2	P1P2	0.452449	-0.256739	5	5	P1P2	0.872698	-0.0621722	5	5	P1P2	0.423011	-0.117889	5	5
BANK1	P1P2	0.618494	0.306854	5	5	P1P2	0.113308	-0.246746	4	4	P1P2	0.191192	-0.148029	4	4
BANP	P1P2	0.0839516	-0.37658	5	5	P1P2	0.0245607	-0.423806	5	5	P1P2	0.0144772	-0.360645	5	5
BAP1	P1P2	0.475253	-0.535477	5	5	P1P2	0.152105	-0.497108	5	5	P1P2	0.241498	-0.449682	5	5
BARD1	P1P2	0.260178	0.230876	5	5	P1P2	0.0310768	0.617976	5	5	P1P2	0.126309	0.386243	5	5
BARHL1	P1P2	0.335885	-0.0382237	5	5	P1P2	0.822633	-0.0551938	5	5	P1P2	0.448969	-0.0896457	5	5
BARHL2	P1P2	0.508743	-0.128931	5	5	P1P2	0.0235731	-0.392243	5	5	P1P2	0.06653	-0.279597	5	5
BARX1	P1P2	0.28635	0.161178	5	5	P1P2	0.547786	0.12848	5	5	P1P2	0.23488	0.168816	5	5
BARX2	P1P2	0.394067	0.244844	5	5	P1P2	0.403603	-0.289237	5	5	P1P2	0.96783	-0.0775159	5	5
BASP1	P1P2	0.658851	-0.0333291	5	5	P1P2	0.0869116	-0.205774	5	5	P1P2	0.165302	-0.149388	5	5
BATF	P1P2	0.154635	0.229374	5	5	P1P2	0.450944	0.139158	5	5	P1P2	0.145031	0.177635	5	5
BATF2	P1P2	0.965215	-0.0575867	5	5	P1P2	0.389728	0.172677	5	5	P1P2	0.562467	0.0658404	5	5
BATF3	P1P2	0.750059	-0.052432	5	5	P1P2	0.732312	0.0782595	5	5	P1P2	0.995687	-0.0388205	5	5
BAX	P1P2	0.662462	-0.110756	5	5	P1P2	0.279719	0.0597729	5	5	P1P2	0.88397	0.0118487	5	5
BAZ1A	P1P2	0.75195	-0.0800417	5	5	P1P2	0.917346	-0.201	5	5	P1P2	0.887253	-0.100641	5	5
BAZ1B	P1P2	0.162234	-0.209963	5	5	P1P2	0.138575	-0.340663	5	5	P1P2	0.082585	-0.245647	5	5
BAZ2A	P2	0.266203	0.204929	5	5	P1	0.133775	-0.249224	5	5	P2	0.256168	0.144857	5	5
BAZ2B	P1P2	0.593546	-0.121149	5	5	P1P2	0.663536	-0.116227	5	5	P1P2	0.57885	-0.104323	5	5
BBC3	P1P2	0.576418	0.100654	5	5	P1P2	0.253293	-0.238937	5	5	P1P2	0.570913	-0.0430965	5	5
BBIP1	P1P2	0.806098	0.0573738	5	5	P1P2	0.617805	-0.33451	5	5	P1P2	0.488766	-0.10518	5	5
BBOX1	P1	0.22127	-0.190822	5	5	P2	0.512438	-0.283482	5	5	P2	0.413924	-0.263475	5	5
BBS1	P1P2	0.831275	-0.119187	5	5	P1P2	0.0741302	-0.36825	5	5	P1P2	0.219211	-0.276384	5	5
BBS10	P1P2	0.712574	0.0577724	5	5	P1P2	0.412541	-0.00267389	5	5	P1P2	0.899089	-0.0189455	5	5
BBS12	P1P2	0.300469	0.192059	5	5	P1P2	0.0506605	0.426015	5	5	P1P2	0.0335824	0.262178	5	5
BBS2	P1P2	0.0234222	-0.498835	5	5	P1P2	0.35331	0.429563	5	5	P1P2	0.441039	-0.0190577	5	5
BBS4	P1P2	0.164492	-0.32883	5	5	P1P2	0.543371	-0.056205	5	5	P1P2	0.104279	-0.240408	5	5
BBS5	P1P2	0.485587	-0.007037	5	5	P1P2	0.266281	0.16209	5	5	P1P2	0.335366	0.126175	5	5
BBS7	P1P2	0.626715	-0.101545	5	5	P1P2	0.878587	-0.0247744	5	5	P1P2	0.578281	-0.0535817	5	5
BBS9	P1P2	0.417281	0.324938	5	5	P1P2	0.180252	-0.483497	5	5	P1P2	0.598915	-0.0996476	5	5
BBX	P1P2	0.0719172	0.231109	5	5	P1P2	0.00429061	0.474482	5	5	P1P2	0.00289132	0.320864	5	5
BCAM	P1P2	0.121935	-0.910376	5	5	P1P2	0.44202	-0.170625	5	5	P1P2	0.0219425	-0.577073	5	5
BCAN	P1P2	0.0232197	-0.541482	5	5	P1P2	0.321951	-0.221074	5	5	P1P2	0.0524268	-0.416253	5	5
BCAP29	P1P2	0.559527	-0.146834	5	5	P1P2	0.776459	0.12421	5	5	P1P2	0.997678	-0.0310279	5	5
BCAP31	P1P2	0.0841006	-0.300333	5	5	P1P2	0.789214	-0.01961	5	5	P1P2	0.264977	-0.110028	5	5
BCAR1	P1	0.0290668	-0.485162	5	5	P2	0.0131428	0.637509	5	5	P1	0.0187112	-0.323087	5	5
BCAR3	P2	0.178808	0.174207	5	5	P2	0.071611	0.346603	5	5	P2	0.0913188	0.240927	5	5
BCAS1	ENST00000395961.3	0.529198	-0.15474	5	5	ENST00000395961.3	0.370354	-0.00914864	5	5	ENST00000395961.3	0.358379	-0.069399	5	5
BCAS2	P1P2	0.00408913	0.729865	5	5	P1P2	0.111863	0.372987	5	5	P1P2	0.0220388	0.701832	5	5
BCAS3	P1P2	0.74314	-0.165137	5	5	P1P2	0.777096	-0.0382695	5	5	P1P2	0.569219	-0.0241295	5	5
BCAS4	P1P2	0.753176	-0.110833	4	4	P1P2	0.984074	0.0408529	4	4	P1P2	0.964025	-0.0495815	4	4
BCAT1	P1P2	0.323114	0.179259	5	5	P1P2	0.927235	-0.039171	5	5	P1P2	0.484079	0.0700442	5	5
BCAT2	P1P2	0.103943	0.316416	5	5	P1P2	0.010159	0.476982	5	5	P1P2	0.00630932	0.344697	5	5
BCCIP	P1P2	0.942719	-0.0894168	5	5	P1P2	0.683539	-0.0543156	5	5	P1P2	0.776428	-0.0718662	5	5
BCDIN3D	P1P2	0.770937	0.134003	5	5	P1P2	0.090489	0.342785	5	5	P1P2	0.0801154	0.169053	5	5
BCHE	P1P2	0.823212	0.0764369	4	4	P1P2	0.998889	-0.118183	4	4	P1P2	0.926276	-0.0208729	4	4
BCKDHA	P2	0.259125	0.193573	5	5	P2	0.278981	-0.162621	5	5	P1	0.371139	0.0892967	5	5
BCKDHB	P1P2	0.723752	0.0377363	5	5	P1P2	0.963579	0.0625296	5	5	P1P2	0.908969	-0.0125396	5	5
BCKDK	P1P2	0.630843	-0.127484	5	5	P1P2	1	0.0758303	5	5	P1P2	0.510423	0.0257526	5	5
BCL10	P1P2	0.734363	-0.0904022	5	5	P1P2	0.0911231	0.333183	5	5	P1P2	0.599493	0.141603	5	5
BCL11A	P1P2	0.719398	-0.0240287	5	5	P1P2	0.114698	0.397123	5	5	P1P2	0.265333	0.31063	5	5
BCL11B	P1P2	0.780483	0.139048	5	5	P1P2	0.135071	-0.222585	5	5	P1P2	0.416781	-0.277131	5	5
BCL2	P1P2	0.0290668	-0.721287	5	5	P1P2	0.121734	-0.293245	5	5	P1P2	0.00415734	-0.404537	5	5
BCL2A1	P1P2	0.829332	-0.0683006	5	5	P1P2	0.693318	-0.0982903	5	5	P1P2	0.63225	-0.064899	5	5
BCL2L1	P2	0.639133	-0.01069	5	5	P1	0.738255	-0.141254	5	5	P2	0.821382	0.0447246	5	5
BCL2L10	P1P2	0.0660692	0.460948	4	4	P1P2	0.106096	-0.504425	4	4	P1P2	0.767083	0.0520193	4	4
BCL2L11	P2	0.687347	-0.0476765	5	5	P1	0.243763	0.088599	5	5	P2	0.570348	0.0422975	5	5
BCL2L12	P1P2	0.0801526	-0.374763	5	5	P1P2	0.999338	0.00173119	5	5	P1P2	0.191565	-0.19208	5	5
BCL2L13	P1P2	0.654648	-0.0480044	5	5	P1P2	0.120539	0.285144	5	5	P1P2	0.645921	0.126603	5	5
BCL2L14	P2	0.557851	-0.161114	5	5	P1	0.594606	-0.0964613	5	5	P2	0.532026	-0.0876552	5	5
BCL2L15	P1P2	0.886717	0.00123896	5	5	P1P2	0.373467	0.301612	5	5	P1P2	0.559665	0.218713	5	5
BCL2L2	P1P2	0.823509	0.151372	5	5	P1P2	0.167383	-0.375759	5	5	P1P2	0.345474	-0.112194	5	5
BCL2L2-PABPN1	P1P2	0.764592	0.221534	5	5	P1P2	0.580881	-0.230181	5	5	P1P2	0.540794	-0.00432355	5	5
BCL3	P1P2	0.132601	-0.178323	5	5	P1P2	0.120539	0.240941	5	5	P1P2	0.666954	0.011102	5	5
BCL6	P1P2	0.0723119	0.460459	5	5	P1P2	0.052858	0.513928	5	5	P1P2	0.0321522	0.468568	5	5
BCL6B	P1P2	0.900511	0.00524886	5	5	P1P2	0.0140572	-0.392833	5	5	P1P2	0.0796859	-0.268647	5	5
BCL7A	P1P2	0.278908	-0.22831	5	5	P1P2	0.447462	-0.320455	5	5	P1P2	0.140946	-0.195822	5	5
BCL7B	P1P2	0.604513	0.125542	5	5	P1P2	0.637236	-0.111246	5	5	P1P2	0.944643	-0.0106353	5	5
BCL7C	P1P2	0.112233	-0.00391295	5	5	P1P2	0.821987	0.247481	5	5	P1P2	0.282468	0.0444235	5	5
BCL9	P1P2	0.500784	-0.938466	5	5	P1P2	0.228325	0.178979	4	4	P1P2	0.354079	0.110186	4	4
BCL9L	P1P2	0.463773	0.252598	5	5	P1P2	0.0665365	0.309776	5	5	P1P2	0.0610563	0.288089	5	5
BCLAF1	P1P2	0.00274844	0.830673	5	5	P1P2	0.0152351	0.457092	5	5	P1P2	0.000863349	0.554842	5	5
BCMO1	P1P2	0.427852	0.232893	5	5	P1P2	0.743586	-0.0370488	5	5	P1P2	0.847997	0.0681233	5	5
BCO2	P1P2	0.806742	0.0180041	5	5	P1P2	0.191573	-0.281825	5	5	P1P2	0.436124	-0.0907265	5	5
BCOR	P1P2	0.577553	0.0419764	5	5	P1P2	0.97417	0.0142333	5	5	P1P2	0.720354	0.0331682	5	5
BCORL1	P1P2	0.340073	0.167847	5	5	P1P2	0.934494	0.0293044	5	5	P1P2	0.645324	0.0814261	5	5
BCR	P1P2	0.983763	0.0433737	5	5	P1P2	0.858984	0.0452373	5	5	P1P2	0.893825	0.0392546	5	5
BCS1L	P1P2	0.0443644	-0.445383	5	5	P1P2	0.955641	0.0167525	5	5	P1P2	0.269639	-0.20081	5	5
BDH1	P2	0.600462	0.451581	5	5	P1	0.369911	0.127215	5	5	P1	0.439561	0.104972	5	5
BDH2	P1P2	0.490276	0.117062	5	5	P1P2	0.0863012	-0.350455	5	5	P1P2	0.454969	-0.0907609	5	5
BDKRB1	P1P2	0.635574	-0.0498289	5	5	P1P2	0.429311	0.0803574	5	5	P1P2	0.806538	0.0152642	5	5
BDKRB2	P1P2	0.251834	0.179257	5	5	P1P2	0.0585914	0.380017	5	5	P1P2	0.0587956	0.324939	5	5
BDNF	P1P2	0.445482	0.239562	5	5	P1P2	0.263789	-0.204798	5	5	P1P2	0.928109	-0.0729255	5	5
BDP1	P1P2	0.0150248	-0.641681	5	5	P1P2	0.898264	-0.111807	5	5	P1P2	0.101299	-0.431798	5	5
BEAN1	P1P2	0.666102	0.172879	4	4	P1P2	0.00309085	-0.749797	4	4	P1P2	0.0359469	-0.307211	4	4
BECN1	P1P2	0.418236	-0.104364	5	5	P1P2	0.21362	0.286303	5	5	P1P2	0.787283	0.023492	5	5
BEGAIN	P1	0.10662	-0.506696	5	5	P1	0.0376286	-0.356289	5	5	P1	0.0406695	-0.431493	5	5
BEND2	P1P2	0.170629	0.404893	5	5	P1P2	0.856377	-0.0120158	5	5	P1P2	0.29609	0.159753	5	5
BEND3	P1P2	0.107162	0.104575	5	5	P1P2	0.853771	0.0295891	5	5	P1P2	0.270361	0.0993545	5	5
BEND4	P1P2	0.373433	-0.869191	5	5	P1P2	0.935989	-0.0416277	4	4	P1P2	0.902669	-0.0876406	4	4
BEND5	P1P2	0.240125	-0.173504	4	4	P1P2	0.820416	-0.0529686	4	4	P1P2	0.341663	-0.140494	4	4
BEND6	P1P2	0.182051	0.369647	5	5	P1P2	0.327663	0.425909	5	5	P1P2	0.0718748	0.417996	5	5
BEND7	P1P2	0.76586	0.0293292	5	5	P1P2	0.0988443	0.262644	5	5	P1P2	0.275819	0.139825	5	5
BEST1	P2	0.267276	0.0129551	5	5	P2	0.795613	-0.318683	5	5	P1	0.331211	-0.15604	5	5
BEST2	P1P2	0.287478	-0.297079	5	5	P1P2	0.138134	-0.393213	5	5	P1P2	0.0524268	-0.279396	5	5
BEST3	P1P2	0.726867	-0.0787073	5	5	P1P2	0.550554	0.0744005	5	5	P1P2	0.853212	0.015712	5	5
BEST4	P1P2	0.21506	0.272114	5	5	P1P2	0.0557694	0.32343	5	5	P1P2	0.0440493	0.333753	5	5
BET1	P1P2	0.721263	0.0103635	5	5	P1P2	0.327253	-0.0336373	5	5	P1P2	0.521707	0.0202189	5	5
BET1L	P1P2	0.180965	-0.207771	5	5	P1P2	0.831688	0.0752785	5	5	P1P2	0.501383	-0.105501	5	5
BEX1	P1P2	0.70948	-0.102748	5	5	P1P2	0.232858	-0.220193	5	5	P1P2	0.238835	-0.157303	5	5
BEX2	P1P2	0.570197	-0.240907	5	5	P1P2	0.721095	-0.0949234	5	5	P1P2	0.923485	-0.0181489	5	5
BEX4	P1P2	0.416328	-0.0951907	5	5	P1P2	0.165603	0.257809	5	5	P1P2	0.583408	0.0386506	5	5
BEX5	P1P2	0.0999415	-0.296825	5	5	P1P2	0.30521	-0.264252	5	5	P1P2	0.0982177	-0.289117	5	5
BFAR	P1P2	0.309476	-0.218768	5	5	P1P2	0.929874	0.053623	5	5	P1P2	0.519548	-0.109835	5	5
BFSP1	P1	0.762059	0.0705853	5	5	P2	0.685063	0.100725	5	5	P2	0.767521	0.107652	5	5
BFSP2	P1P2	0.686735	-0.0524154	5	5	P1P2	0.473181	0.126796	5	5	P1P2	0.872822	0.0479265	5	5
BGLAP	P1P2	0.114409	0.314687	5	5	P1P2	0.711793	0.203596	5	5	P1P2	0.368033	0.24131	5	5
BGN	P1P2	0.518918	0.145943	5	5	P1P2	0.670178	-0.158059	5	5	P1P2	0.744761	-0.0312239	5	5
BHLHA15	P1P2	0.477825	0.0911216	5	5	P1P2	0.501278	0.133691	5	5	P1P2	0.448471	0.142811	5	5
BHLHA9	P1P2	0.172712	-0.240666	5	5	P1P2	0.759337	-0.061213	5	5	P1P2	0.30502	-0.208896	5	5
BHLHB9	P1P2	0.123041	-0.634332	5	5	P1P2	0.428342	-0.190798	5	5	P1P2	0.107692	-0.366292	5	5
BHLHE22	P1P2	0.343447	-0.107824	5	5	P1P2	0.149744	0.452846	5	5	P1P2	0.457986	0.0823222	5	5
BHLHE23	P1P2	0.942719	-0.0141152	5	5	P1P2	0.326024	-0.225549	5	5	P1P2	0.447973	-0.115697	5	5
BHLHE40	P1P2	0.296224	0.181219	5	5	P1P2	0.588297	0.172492	5	5	P1P2	0.262136	0.171242	5	5
BHLHE41	P1P2	0.026085	0.455617	5	5	P1P2	0.972184	0.0310114	5	5	P1P2	0.137831	0.278824	5	5
BHMT	P1P2	0.423509	-0.141082	5	5	P1P2	0.446965	-0.165848	5	5	P1P2	0.356208	-0.166088	5	5
BHMT2	P1P2	0.61908	0.0457784	5	5	P1P2	0.0141549	0.33806	5	5	P1P2	0.0563895	0.221972	5	5
BICC1	P1P2	0.968526	-0.0201295	5	5	P1P2	0.462494	0.00816691	5	5	P1P2	0.726586	-0.000608854	5	5
BICD1	P1P2	0.443009	-0.108428	5	5	P1P2	0.385396	-0.168869	5	5	P1P2	0.252358	-0.12319	5	5
BICD2	P1P2	0.590389	-0.181902	5	5	P1P2	0.296675	-0.0896627	5	5	P1P2	0.256517	-0.10812	5	5
BID	P1P2	0.294308	0.179676	5	5	P1P2	0.82005	-0.0442715	5	5	P1P2	0.61929	0.126813	5	5
BIK	P1P2	0.951647	-0.0650253	5	5	P1P2	0.117785	-0.35841	5	5	P1P2	0.369362	-0.154711	5	5
BIN1	P1P2	0.103766	0.417376	5	5	P1P2	0.902208	-0.24046	5	5	P1P2	0.32097	0.0873591	5	5
BIN2	P1P2	0.704539	0.0370148	5	5	P1P2	0.896294	0.0184606	5	5	P1P2	0.979766	-0.0113273	5	5
BIN3	P1P2	0.482992	-0.0798987	5	5	P1P2	0.381093	0.147794	5	5	P1P2	0.959876	0.0930721	5	5
BIRC2	P1P2	0.184237	0.336338	5	5	P1P2	0.779006	0.0968941	5	5	P1P2	0.222977	0.17734	5	5
BIRC3	P1P2	0.20509	-0.175151	5	5	P1P2	0.192705	-0.145806	5	5	P1P2	0.0910003	-0.125484	5	5
BIRC5	P1P2	0.0217492	0.555027	5	5	P1P2	0.274946	0.101216	5	5	P1P2	0.0388276	0.377267	5	5
BIRC6	P1P2	0.0094475	0.531475	5	5	P1P2	0.0127206	0.500646	5	5	P1P2	0.00202076	0.474412	5	5
BIRC7	P1P2	0.0820342	0.0894115	5	5	P1P2	0.218551	0.121859	5	5	P1P2	0.0586844	0.062623	5	5
BIRC8	P1P2	0.566255	0.0512945	5	5	P1P2	0.515651	-0.0418889	5	5	P1P2	0.679702	-0.0726399	5	5
BIVM	P1	0.295073	0.109686	5	5	P1	0.177568	-0.235447	5	5	P2	0.335783	-0.224286	5	5
BIVM-ERCC5	ENST00000602836.1	0.125481	0.459386	5	5	ENST00000602836.1	0.319524	0.134743	5	5	ENST00000602836.1	0.0510268	0.294025	5	5
BLCAP	P1P2	0.127129	0.392664	5	5	P1P2	0.973177	-0.172014	5	5	P1P2	0.222977	0.155553	5	5
BLID	ENST00000560104.1	0.237684	0.121568	5	5	ENST00000560104.1	0.843364	0.0352705	5	5	ENST00000560104.1	0.367591	0.0765454	5	5
BLK	P1P2	0.0469732	0.306912	5	5	P1P2	0.0293685	0.644713	5	5	P1P2	0.0166442	0.475812	5	5
BLM	P1P2	0.202724	0.313678	5	5	P1P2	0.10726	0.502167	5	5	P1P2	0.0136953	0.381877	5	5
BLMH	P1P2	0.424472	0.149756	5	5	P1P2	0.177035	0.477128	5	5	P1P2	0.119645	0.38823	5	5
BLNK	P1P2	0.852065	0.00773427	5	5	P1P2	0.591735	-0.279847	5	5	P1P2	0.2795	-0.169735	5	5
BLOC1S1	P1P2	0.378359	-0.141892	5	5	P1P2	0.805879	-0.0211519	5	5	P1P2	0.814274	-0.0775011	5	5
BLOC1S2	P1P2	0.20628	-0.345526	5	5	P1P2	0.734187	-0.00521078	5	5	P1P2	0.266048	-0.172569	5	5
BLOC1S3	P1	0.0780251	-0.357342	5	5	P1	0.626605	-0.205904	5	5	P1	0.150382	-0.192432	5	5
BLOC1S4	P1P2	0.197908	-0.345313	5	5	P1P2	0.744843	0.0724529	5	5	P1P2	0.330797	-0.111969	5	5
BLOC1S5	P1P2	0.592972	0.18591	5	5	P1P2	0.813601	0.0311304	5	5	P1P2	0.454468	0.127485	5	5
BLOC1S6	P1P2	0.164744	-0.390222	5	5	P1P2	0.813601	-0.0272202	5	5	P1P2	0.332869	-0.136472	5	5
BLVRA	P2	0.0354076	-0.6643	5	5	P2	0.0859974	0.356018	5	5	P2	0.638773	-0.103208	5	5
BLVRB	P1P2	0.0860569	0.373397	5	5	P1P2	0.511904	-0.299356	5	5	P1P2	0.713519	0.178582	5	5
BLZF1	P1P2	0.437596	-0.0234799	5	5	P1P2	0.960271	-0.128584	5	5	P1P2	0.746019	-0.0435235	5	5
BMF	P1P2	0.160246	0.303845	5	5	P1P2	0.321141	-0.266275	5	5	P1P2	0.803321	0.0370542	5	5
BMI1	P1P2	0.854019	0.0151686	5	5	P1P2	0.515651	-0.0998616	5	5	P1P2	0.645921	-0.0325077	5	5
BMP1	P1P2	0.750689	0.0673857	5	5	P1P2	0.945062	0.00273693	5	5	P1P2	0.827855	0.0559077	5	5
BMP10	P1P2	0.266351	-0.137179	4	4	P1P2	0.650149	0.0991783	4	4	P1P2	0.806422	-0.0561722	4	4
BMP15	ENST00000252677.3	0.575851	-0.419584	5	5	ENST00000252677.3	0.278981	-0.42316	5	5	ENST00000252677.3	0.406833	-0.350117	5	5
BMP2	P2	0.231148	0.101927	5	5	P2	0.508172	-0.208717	5	5	P2	0.698073	0.0538834	5	5
BMP2K	P1P2	0.570761	0.352889	5	5	P1P2	0.250544	0.129118	5	5	P1P2	0.327911	0.241004	5	5
BMP3	P1P2	0.288232	0.0158682	5	5	P1P2	0.578608	0.154685	5	5	P1P2	0.955238	-0.0563654	5	5
BMP4	P1	0.401717	-0.105125	5	5	P2	0.321141	-0.250149	5	5	P1	0.346751	-0.143425	5	5
BMP5	P1P2	0.608576	0.274321	5	5	P1P2	0.880551	-0.00346819	5	5	P1P2	0.721599	0.130034	5	5
BMP6	P1P2	0.296032	0.246921	5	5	P1P2	0.202525	0.253398	5	5	P1P2	0.0770089	0.223039	5	5
BMP7	P1P2	0.0547419	-0.487722	5	5	P1P2	0.00924799	-0.486462	5	5	P1P2	0.00530668	-0.416614	5	5
BMP8A	P1P2	0.864458	0.238565	5	5	P1P2	0.159114	0.340081	5	5	P1P2	0.199604	0.260781	5	5
BMP8B	P1P2	0.629072	0.160237	5	5	P1P2	0.65632	0.32562	5	5	P1P2	0.918863	0.207312	5	5
BMPER	P1P2	0.23212	-0.39564	5	5	P1P2	0.388357	-0.172845	5	5	P1P2	0.27692	-0.412421	5	5
BMPR1A	P1P2	0.813503	-0.112197	5	5	P1P2	0.434174	-0.108838	5	5	P1P2	0.527125	-0.086943	5	5
BMPR1B	P1P2	0.981113	-0.0666798	5	5	P1P2	0.260962	-0.310345	5	5	P1P2	0.428325	-0.154737	5	5
BMPR2	P1P2	0.0963962	-0.331768	5	5	P1P2	0.11093	-0.338872	5	5	P1P2	0.0537554	-0.31856	5	5
BMS1	P1P2	0.0201366	0.804656	5	5	P1P2	0.00137978	0.527095	5	5	P1P2	0.00274569	0.638144	5	5
BMX	P1P2	0.805455	-0.0940137	5	5	P1P2	0.561975	-0.137177	5	5	P1P2	0.685806	-0.0994197	5	5
BNC1	P1P2	0.869032	-0.0312841	5	5	P1P2	0.732937	0.178467	5	5	P1P2	0.922824	0.0424961	5	5
BNC2	P1P2	0.985751	0.12085	5	5	P1P2	0.646749	-0.0552269	5	5	P1P2	0.533118	0.0904129	5	5
BNIP1	P1P2	0.889998	0.162552	5	5	P1P2	0.201644	-0.427218	5	5	P1P2	0.497685	-0.234366	5	5
BNIP2	P1P2	0.0907118	-0.266597	5	5	P1P2	0.258155	-0.208393	5	5	P1P2	0.0887954	-0.278636	5	5
BNIP3	P1P2	0.279277	-0.309376	5	5	P1P2	0.280829	0.172667	5	5	P1P2	0.906992	-0.0236917	5	5
BNIP3L	P1P2	0.813181	-0.0573547	5	5	P1P2	0.621905	-0.0614677	5	5	P1P2	0.49138	-0.079941	5	5
BNIPL	P1P2	0.590389	-0.119404	5	5	P1P2	0.85312	-0.019502	5	5	P1P2	0.859086	-0.0322376	5	5
BOC	P1P2	0.244993	0.287552	4	4	P1P2	0.181074	0.173039	4	4	P1P2	0.0987088	0.241918	4	4
BOD1	P1P2	0.148007	0.303182	5	5	P1P2	0.440543	0.0773186	5	5	P1P2	0.158076	0.229535	5	5
BOD1L1	P2	0.102014	-0.626033	5	5	P2	0.907469	0.485463	5	5	P2	0.561345	-0.0936885	5	5
BOD1L2	P1P2	0.188667	0.607395	5	5	P1P2	0.809094	0.0111873	5	5	P1P2	0.240164	0.170087	5	5
BOK	P1P2	0.633798	-0.211229	5	5	P1P2	0.100209	0.41011	5	5	P1P2	0.194694	0.120832	5	5
BOLA1	P2	0.442762	-0.0991676	5	5	P2	0.33013	-0.222435	5	5	P2	0.217035	-0.149303	5	5
BOLA2	ENST00000330978.3	0.762692	0.0403236	5	5	ENST00000330978.3	0.845313	-0.0211386	5	5	ENST00000330978.3	0.945305	0.00912164	5	5
BOLA2B	ENST00000305321.4	0.762692	0.0403236	5	5	ENST00000305321.4	0.845313	-0.0211386	5	5	ENST00000305321.4	0.945305	0.00912164	5	5
BOLA3	P1P2	0.798391	0.0232731	5	5	P1P2	0.71861	0.124625	5	5	P1P2	0.665141	0.0836153	5	5
BOLL	P1P2	0.565131	0.0801756	5	5	P1P2	0.768201	0.0825776	5	5	P1P2	0.478384	0.0794207	5	5
BOP1	P2	0.151057	-0.0925298	5	5	P2	0.728566	-0.0914754	5	5	P2	0.163034	-0.172959	5	5
BORA	P1P2	0.0296847	0.440924	5	5	P1P2	0.0330059	0.817753	5	5	P1P2	0.0184205	0.629339	5	5
BPGM	P1P2	0.558968	-0.0511789	5	5	P1P2	0.802667	-0.153098	5	5	P1P2	0.737222	-0.197751	5	5
BPHL	P1P2	0.9778	0.102137	5	5	P1P2	0.879896	-0.000462203	5	5	P1P2	0.943319	-0.0731979	5	5
BPI	P1P2	0.894596	0.126071	5	5	P1P2	0.205778	0.0831277	5	5	P1P2	0.263198	0.0480577	5	5
BPIFA1	P2	0.315846	-0.136233	5	5	P1	0.0465861	-0.547777	5	5	P1	0.0226243	-0.332422	5	5
BPIFA2	P1P2	0.656448	0.105891	5	5	P1P2	0.815534	-0.0226903	5	5	P1P2	0.961201	-0.0132136	5	5
BPIFA3	P1P2	0.669709	-0.0690599	5	5	P1P2	0.61839	0.0707768	5	5	P1P2	0.998341	0.0502069	5	5
BPIFB1	P1P2	0.541779	0.145342	5	5	P1P2	0.273125	0.190237	5	5	P1P2	0.391029	0.17871	5	5
BPIFB2	P1P2	0.769667	-0.174905	5	5	P1P2	0.741076	-0.204491	5	5	P1P2	0.810404	-0.212836	5	5
BPIFB3	ENST00000375494.3	0.174287	0.253152	5	5	ENST00000375494.3	0.898921	-0.0972736	5	5	ENST00000375494.3	0.472213	0.166303	5	5
BPIFB4	P1P2	0.746912	-0.107781	5	5	P1P2	0.935154	-0.104246	5	5	P1P2	0.656704	-0.0442357	5	5
BPIFB6	P1P2	0.967864	-0.167116	5	5	P1P2	0.908127	-0.0330132	5	5	P1P2	0.961864	-0.118381	5	5
BPIFC	P1P2	0.985751	-0.0202229	5	5	P1P2	0.450446	0.0859411	5	5	P1P2	0.649507	0.0644149	5	5
BPNT1	P1P2	0.405927	-0.0806227	5	5	P1P2	0.290569	0.31942	5	5	P1P2	0.625756	0.123674	5	5
BPTF	P1P2	0.855974	0.00570897	5	5	P1P2	0.277509	0.127774	5	5	P1P2	0.256517	0.098959	5	5
BPY2	ENST00000331070.3,ENST00000382585.1	0.672737	-0.0669295	5	5	ENST00000331070.3,ENST00000382585.1	0.968212	0.00735283	5	5	ENST00000331070.3,ENST00000382585.1	0.788562	-0.0256805	5	5
BPY2B	ENST00000382392.1	0.672737	-0.0669295	5	5	ENST00000382392.1	0.968212	0.00735283	5	5	ENST00000382392.1	0.788562	-0.0256805	5	5
BPY2C	ENST00000382287.1	0.672737	-0.0669295	5	5	ENST00000382287.1	0.968212	0.00735283	5	5	ENST00000382287.1	0.788562	-0.0256805	5	5
BRAF	P1P2	0.247642	0.4548	4	4	P1P2	0.662933	-0.580427	5	5	P1P2	0.164017	0.404097	4	4
BRAP	P1P2	0.941397	0.00807771	5	5	P1P2	0.692706	-0.113986	5	5	P1P2	0.640557	-0.0236472	5	5
BRAT1	P1P2	0.273777	0.274911	5	5	P1P2	0.440297	0.129496	5	5	P1P2	0.257913	0.204925	5	5
BRCA1	P1P2	0.490276	0.167675	5	5	P1P2	0.0271592	0.385198	5	5	P1P2	0.0967054	0.316074	5	5
BRCA2	P1P2	0.223474	0.097787	5	5	P1P2	0.0180962	0.908172	5	5	P1P2	0.0545869	0.642783	5	5
BRCC3	P1P2	0.0287014	0.522503	5	5	P1P2	0.604128	-0.161339	5	5	P1P2	0.165049	0.184958	5	5
BRD1	P1P2	0.664271	0.401179	5	5	P1P2	0.0898585	0.483277	5	5	P1P2	0.223293	0.356023	5	5
BRD2	P1	0.00605217	-1.42228	5	5	P1	0.633093	-0.433962	5	5	P1	0.0170639	-0.928122	5	5
BRD3	P1P2	0.674557	0.121327	5	5	P1P2	0.631911	-0.21005	5	5	P1P2	0.853212	-0.0317057	5	5
BRD4	ENST00000263377.2,ENST00000371835.4	0.712574	0.572625	5	5	ENST00000263377.2,ENST00000371835.4	0.875969	0.0084556	5	5	ENST00000263377.2,ENST00000371835.4	0.55687	0.270827	5	5
BRD7	P1P2	0.37522	0.186183	5	5	P1P2	0.104749	-0.269969	5	5	P1P2	0.636991	-0.085425	5	5
BRD8	P1P2	0.0724438	0.46262	5	5	P1P2	0.593457	0.392701	5	5	P1P2	0.299176	0.356468	5	5
BRD9	P1P2	0.277068	-0.24845	5	5	P1P2	0.948367	-0.0722692	5	5	P1P2	0.436124	-0.130153	5	5
BRDT	P1P2	0.878195	0.0999119	5	5	P1P2	0.407352	-0.216891	5	5	P1P2	0.973134	-0.0584894	5	5
BRE	P1P2	0.820278	0.0251323	5	5	P1P2	0.17255	-0.294023	5	5	P1P2	0.375603	-0.172629	5	5
BRF1	P1P2	0.041712	-0.384054	5	5	P1P2	0.0181368	-0.34685	5	5	P1P2	0.00897052	-0.363562	5	5
BRF2	P1P2	0.105364	0.22626	5	5	P1P2	0.996688	0.0774509	5	5	P1P2	0.422049	0.102544	5	5
BRI3	P1P2	0.0927908	0.672779	5	5	P1P2	0.194269	0.0109797	5	5	P1P2	0.0581311	0.20928	5	5
BRI3BP	P1P2	0.786866	-0.178845	5	5	P1P2	0.135723	-0.306178	5	5	P1P2	0.252702	-0.158398	5	5
BRICD5	P1P2	0.533981	0.243992	4	4	P1P2	0.299475	0.039435	4	4	P1P2	0.118538	0.144896	4	4
BRINP1	P1P2	0.561765	-0.190912	5	5	P1P2	0.174914	-0.138098	5	5	P1P2	0.249611	-0.191332	5	5
BRINP2	P1P2	0.367663	0.13299	5	5	P1P2	0.864856	0.0692512	5	5	P1P2	0.656103	0.0593246	5	5
BRINP3	P2	0.0466975	-0.258041	5	5	P2	0.00643423	-0.365935	5	5	P2	0.00454403	-0.304464	5	5
BRIP1	P1P2	0.0232197	0.567241	5	5	P1P2	0.807808	0.0168134	5	5	P1P2	0.116903	0.190722	5	5
BRIX1	P1P2	0.0191559	0.546229	5	5	P1P2	0.000801029	0.602691	5	5	P1P2	0.000690866	0.554578	5	5
BRK1	P1P2	0.260178	-0.11929	5	5	P1P2	0.142827	-0.299471	5	5	P1P2	0.100092	-0.225881	5	5
BRMS1	P1P2	0.343447	-0.0895549	5	5	P1P2	0.502335	-0.132258	5	5	P1P2	0.317737	-0.144714	5	5
BRMS1L	P1P2	0.185062	-0.22039	5	5	P1P2	0.373467	-0.0913489	5	5	P1P2	0.133688	-0.155449	5	5
BROX	P1P2	0.211395	0.334174	5	5	P1P2	0.964903	-0.0277605	5	5	P1P2	0.306984	0.153858	5	5
BRPF1	P1P2	0.0863611	-0.370278	5	5	P1P2	0.00845183	-0.622674	5	5	P1P2	0.0156164	-0.496476	5	5
BRPF3	P1P2	0.263533	-0.208355	5	5	P1P2	0.197859	0.213382	5	5	P1P2	0.893168	-0.025572	5	5
BRS3	P1P2	0.0428928	0.632411	5	5	P1P2	0.470624	-0.310569	5	5	P1P2	0.324633	0.131945	5	5
BRSK1	P1P2	0.0446285	-0.41957	5	5	P1P2	0.0671542	-0.510685	5	5	P1P2	0.0226737	-0.432722	5	5
BRSK2	P1P2	0.502371	0.314039	5	5	P1P2	0.1601	0.595591	5	5	P1P2	0.283961	0.41366	5	5
BRWD1	P1P2	0.258424	-0.294862	5	5	P1P2	0.380641	-0.273556	5	5	P1P2	0.18131	-0.283377	5	5
BRWD3	P1P2	0.35846	0.438501	5	5	P1P2	0.151631	0.44698	5	5	P1P2	0.268558	0.420014	5	5
BSCL2	P1	0.110275	0.335049	5	5	P1	0.292849	0.143711	5	5	P1	0.0643418	0.220125	5	5
BSDC1	P1P2	0.420149	-0.163838	5	5	P1P2	0.829422	-0.101689	5	5	P1P2	0.337456	-0.134182	5	5
BSG	P1P2	0.754789	0.0627913	5	5	P1P2	0.287925	-0.177636	5	5	P1P2	0.609356	-0.0688474	5	5
BSN	P1P2	0.256678	0.351914	5	5	P1P2	0.951673	0.292922	5	5	P1P2	0.446482	0.286107	5	5
BSND	P1P2	0.867071	-0.052866	5	5	P1P2	0.34625	-0.284798	5	5	P1P2	0.356208	-0.128173	5	5
BSPH1	P1P2	0.25805	0.205382	4	4	P1P2	0.601488	0.042789	4	4	P1P2	0.326768	0.107175	4	4
BSPRY	P1P2	0.210183	-0.338994	5	5	P1P2	0.775823	-0.238969	5	5	P1P2	0.224242	-0.295517	5	5
BST1	P1P2	0.138696	0.449902	5	5	P1P2	0.298987	0.123322	5	5	P1P2	0.105706	0.284684	5	5
BST2	P1P2	0.857931	-0.0807091	5	5	P1P2	0.450944	-0.178036	5	5	P1P2	0.407303	-0.0854939	5	5
BSX	P1P2	0.145004	0.197013	5	5	P1P2	0.125172	-0.236548	5	5	P1P2	0.645324	-0.0270567	5	5
BTAF1	P1P2	0.906433	0.0587004	5	5	P1P2	0.54172	-0.0571736	5	5	P1P2	0.604125	0.0259236	5	5
BTBD1	P1P2	0.50343	0.140365	5	5	P1P2	0.979467	-0.117471	5	5	P1P2	0.420129	-0.061508	5	5
BTBD10	P2	0.48871	0.134151	5	5	P2	0.555554	-0.104118	5	5	P1	0.496105	-0.0554363	5	5
BTBD11	P1	0.111577	-0.232801	5	5	P2	0.307566	-0.338281	5	5	P1	0.250982	-0.177042	5	5
BTBD16	ENST00000260723.4,ENST00000368994.2	0.971838	-0.048242	5	5	ENST00000260723.4,ENST00000368994.2	0.951012	0.0255428	5	5	ENST00000260723.4,ENST00000368994.2	0.963852	-0.00600657	5	5
BTBD17	P1P2	0.0642087	0.458827	5	5	P1P2	0.570686	0.0980947	5	5	P1P2	0.208789	0.259349	5	5
BTBD18	ENST00000436147.3	0.128916	-0.264295	4	4	ENST00000422652.1	0.0815422	0.250851	5	5	ENST00000436147.3	0.0724596	-0.176905	4	4
BTBD19	P1P2	0.18175	0.510594	4	4	P1P2	0.546483	-0.139614	4	4	P1P2	0.469652	0.163838	4	4
BTBD2	P1P2	0.14731	-0.286311	5	5	P1P2	0.670783	0.0810202	5	5	P1P2	0.645324	-0.143201	5	5
BTBD3	P1P2	0.851413	-0.217552	5	5	P1P2	0.592309	0.0219995	5	5	P1P2	0.995687	-0.0382982	5	5
BTBD6	P1P2	0.431491	0.195165	5	5	P1P2	0.455444	0.135473	5	5	P1P2	0.39379	0.177836	5	5
BTBD7	P1P2	0.203461	-0.345797	5	5	P1P2	0.636644	-0.231728	5	5	P1P2	0.3961	-0.28299	5	5
BTBD8	P1P2	0.910383	-0.0225803	5	5	P1P2	0.268789	-0.368596	5	5	P1P2	0.32016	-0.20371	5	5
BTBD9	P1P2	0.779846	-0.0542545	5	5	P1P2	0.228337	-0.137381	5	5	P1P2	0.368476	-0.124998	5	5
BTC	P1P2	0.418953	0.0408679	5	5	P1P2	0.00824744	-0.629705	5	5	P1P2	0.0676469	-0.294419	5	5
BTD	P1P2	0.0937632	-0.344551	5	5	P1P2	0.679885	0.0744884	5	5	P1P2	0.312928	-0.142938	5	5
BTF3	P1P2	0.0217492	0.424877	5	5	P1P2	0.355035	-0.207095	5	5	P1P2	0.539694	0.150978	5	5
BTF3L4	P1P2	0.639726	-0.0894479	5	5	P1P2	0.947706	0.0201991	5	5	P1P2	0.658508	-0.0346244	5	5
BTG1	P1P2	0.894596	0.0132245	5	5	P1P2	0.877277	0.126727	5	5	P1P2	0.59776	0.0122344	5	5
BTG2	P1P2	0.248754	-0.241774	5	5	P1P2	0.396167	-0.147803	5	5	P1P2	0.197861	-0.174778	5	5
BTG3	P1P2	0.393376	-0.289352	5	5	P1P2	0.899578	0.051941	5	5	P1P2	0.311336	-0.118705	5	5
BTG4	P1P2	0.989727	-0.0138794	5	5	P1P2	0.931194	0.0134099	5	5	P1P2	0.971145	0.00289998	5	5
BTK	P1P2	0.0246694	-0.342829	5	5	P1P2	0.274217	-0.105291	5	5	P1P2	0.0533436	-0.301958	5	5
BTLA	P1P2	0.581532	0.0823349	5	5	P1P2	0.373467	-0.0653463	5	5	P1P2	0.69377	-0.0122645	5	5
BTN1A1	ENST00000244513.6	0.537652	-0.213001	4	4	ENST00000244513.6	0.457452	-0.301506	5	5	ENST00000244513.6	0.801385	0.03353	4	4
BTN2A1	P1P2	0.565693	-0.119331	5	5	P1P2	0.165097	0.0879051	5	5	P1P2	0.593725	0.0377996	5	5
BTN2A2	P1P2	0.225693	0.238778	5	5	P1P2	0.036202	0.758549	5	5	P1P2	0.0393011	0.529751	5	5
BTN3A1	P1P2	0.342179	-0.295643	5	5	P1P2	0.080674	0.247874	5	5	P1P2	0.827855	0.0114386	5	5
BTN3A2	P1P2	0.0704853	0.43041	5	5	P1P2	0.354171	0.00163137	5	5	P1P2	0.194122	0.202931	5	5
BTN3A3	P1P2	0.0882046	-0.260048	5	5	P1P2	0.71799	-0.0489199	5	5	P1P2	0.460509	-0.154484	5	5
BTNL2	P1P2	0.54288	-0.0589008	5	5	P1P2	0.260258	0.167658	5	5	P1P2	0.818149	0.136289	5	5
BTNL3	P1P2	0.694082	-0.0744972	5	5	P1P2	0.576339	0.195081	5	5	P1P2	0.455471	0.0290068	5	5
BTNL8	P1P2	0.417758	-0.157433	5	5	P1P2	0.398945	0.0808628	5	5	P1P2	0.89251	-0.0324602	5	5
BTNL9	P2	0.265133	0.249716	5	5	P1	0.0214643	-0.666504	5	5	P1	0.0256487	-0.32128	5	5
BTRC	P1P2	0.0140544	0.453105	5	5	P1P2	0.00192405	0.686702	5	5	P1P2	0.00108778	0.544372	5	5
BUB1	P1P2	0.10972	0.219524	5	5	P1P2	0.0111491	0.584716	5	5	P1P2	0.0102945	0.458072	5	5
BUB1B	P1P2	0.348335	-0.162209	5	5	P1P2	0.178906	0.423788	5	5	P1P2	0.483041	0.073854	5	5
BUB3	P1P2	0.95661	0.0169069	5	5	P1P2	0.0610708	-0.542011	5	5	P1P2	0.182399	-0.321745	5	5
BUD13	P1P2	0.000666917	0.961183	5	5	P1P2	0.0496873	0.885513	5	5	P1P2	0.00278335	0.923348	5	5
BUD31	P1P2	0.348121	-0.00777142	5	5	P1P2	0.104217	0.428885	5	5	P1P2	0.256168	0.267873	5	5
BVES	P1P2	0.944702	-0.0169425	5	5	P1P2	0.782829	0.00679724	5	5	P1P2	0.985736	-0.0523526	5	5
BYSL	P1P2	0.280386	0.281342	5	5	P1P2	0.0067146	0.473198	5	5	P1P2	0.019006	0.420617	5	5
BZRAP1	P1P2	0.466564	-0.0843093	5	5	P1P2	0.703458	0.045467	5	5	P1P2	0.667559	-0.0414846	5	5
BZW1	P1P2	0.611486	0.10159	5	5	P1P2	0.510836	-0.365192	5	5	P1P2	0.916223	-0.0896335	5	5
BZW2	P1P2	0.382419	-0.128466	5	5	P1P2	0.239425	0.261735	5	5	P1P2	0.672406	0.0229831	5	5
C10orf10	P1P2	0.0450716	0.515695	5	5	P1P2	0.556111	0.109177	5	5	P1P2	0.106065	0.312436	5	5
C10orf105	P1P2	0.258424	0.222454	5	5	P1P2	0.347527	-0.193516	5	5	P1P2	0.7498	0.0556641	5	5
C10orf107	P1P2	0.685115	-0.420616	4	4	P1P2	0.5053	-0.0702502	4	4	P1P2	0.309195	-0.21671	4	4
C10orf11	ENST00000372499.1	0.113269	0.290474	5	5	ENST00000372499.1	0.825112	-0.113382	4	4	ENST00000372499.1	0.442123	0.16195	4	4
C10orf111	P1P2	0.637352	0.199011	5	5	P1P2	0.29783	0.399108	5	5	P1P2	0.422049	0.281633	5	5
C10orf112	ENST00000454679.2	0.725621	0.0727295	5	5	ENST00000454679.2	0.151158	-0.350361	5	5	ENST00000454679.2	0.377398	-0.0988561	5	5
C10orf113	ENST00000529198.1,ENST00000534331.1	0.309081	-0.16045	5	5	ENST00000529198.1,ENST00000534331.1	0.673205	0.0667636	5	5	ENST00000529198.1,ENST00000534331.1	0.82397	-0.131042	5	5
C10orf118	P2	0.0591789	-1.18838	5	5	P1	0.130365	-0.418635	5	5	P1	0.0363089	-0.472765	5	5
C10orf12	ENST00000286067.2	0.340296	-0.123743	4	4	ENST00000286067.2	0.423784	-0.0973156	4	4	ENST00000286067.2	0.258713	-0.167186	4	4
C10orf120	P1P2	0.0412114	0.394441	4	4	P1P2	0.063387	-0.568986	4	4	P1P2	0.559523	-0.0438983	4	4
C10orf126	ENST00000375520.1	0.991715	-0.0680278	5	5	ENST00000375520.1	0.0126317	0.890855	5	5	ENST00000375520.1	0.062564	0.474724	5	5
C10orf128	P1P2	0.012927	-0.371045	5	5	P1P2	0.0322624	0.978017	5	5	P1P2	0.235864	0.156423	5	5
C10orf129	P1P2	0.866106	-0.205553	4	4	P1P2	0.89915	0.0155006	4	4	P1P2	0.933667	-0.095026	4	4
C10orf131	P1P2	0.75195	-0.0947843	5	5	P1P2	0.554441	-0.151642	5	5	P1P2	0.474265	-0.10089	5	5
C10orf137	P1P2	0.627893	0.0383015	5	5	P1P2	0.742959	0.0326981	5	5	P1P2	0.623989	0.0724088	5	5
C10orf2	P1P2	0.198632	-0.250716	5	5	P1P2	0.0501719	-0.290446	5	5	P1P2	0.0414102	-0.251721	5	5
C10orf25	P1P2	0.0267617	0.494355	5	5	P1P2	0.0467693	0.5325	5	5	P1P2	0.0185032	0.513428	5	5
C10orf32	P1P2	0.893939	-0.0435629	5	5	P1P2	0.431738	-0.313551	5	5	P1P2	0.46152	-0.170928	5	5
C10orf35	P1P2	0.238015	-0.222911	5	5	P1P2	0.16535	-0.385636	5	5	P1P2	0.0529345	-0.254358	5	5
C10orf53	P1P2	0.896567	0.0825135	5	5	P1P2	0.675631	-0.263224	5	5	P1P2	0.388279	-0.0355761	5	5
C10orf54	P1P2	0.654048	-0.0569645	5	5	P1P2	0.711793	-0.0769196	5	5	P1P2	0.60761	-0.0430925	5	5
C10orf55	P1P2	0.747855	-0.0267317	5	5	P1P2	0.993376	0.00379165	5	5	P1P2	0.922164	-0.0942497	5	5
C10orf62	P1P2	0.110498	-0.477985	4	4	P1P2	0.907797	0.0124564	3	3	P1P2	0.484061	-0.129139	3	3
C10orf67	P1P2	0.165601	-0.303205	4	4	P1P2	0.212935	0.228073	4	4	P1P2	0.963284	-0.0470947	4	4
C10orf71	P1P2	0.485067	-0.191108	5	5	P1P2	0.925256	0.245273	5	5	P1P2	0.768791	-0.00186447	5	5
C10orf76	P1P2	0.0338078	0.246067	5	5	P1P2	0.0180557	0.336252	5	5	P1P2	0.00500162	0.281909	5	5
C10orf82	P1P2	0.164492	0.421531	5	5	P1P2	0.39223	-0.0123803	4	4	P1P2	0.710943	0.0351714	4	4
C10orf88	P1P2	0.0355122	0.342097	3	3	P1P2	0.315104	0.573645	5	5	P1P2	0.0813772	0.331814	3	3
C10orf90	ENST00000284694.7	0.158032	0.187019	5	5	ENST00000284694.7	0.266996	-0.284347	5	5	ENST00000284694.7	0.861046	-0.0766739	5	5
C10orf91	P1P2	0.101319	0.269251	5	5	P1P2	0.952334	-0.0188103	5	5	P1P2	0.306197	0.174844	5	5
C10orf95	P1P2	0.16424	0.410458	5	5	P1P2	0.237771	0.0343622	5	5	P1P2	0.0583519	0.252979	5	5
C10orf99	P1P2	0.152242	-0.235705	5	5	P1P2	0.627194	-0.175547	5	5	P1P2	0.217966	-0.205626	5	5
C11orf1	P1P2	0.289365	0.39255	5	5	P1P2	0.790492	0.111261	5	5	P1P2	0.507755	0.296991	5	5
C11orf16	P1P2	0.175883	-0.248353	3	3	P1P2	0.251637	0.439435	3	3	P1P2	0.50099	0.0955413	3	3
C11orf21	P1P2	0.247054	0.296213	5	5	P1P2	0.132488	-0.278719	5	5	P1P2	0.582837	0.00874694	5	5
C11orf24	P1P2	0.711336	0.0458539	5	5	P1P2	0.938456	0.112302	5	5	P1P2	0.90238	0.0435558	5	5
C11orf30	P1P2	0.00116086	-0.761841	5	5	P1P2	0.612842	-0.301776	5	5	P1P2	0.0038718	-0.477812	5	5
C11orf31	P1P2	0.264421	-0.405531	5	5	P1P2	0.00622698	-0.850679	5	5	P1P2	0.0149512	-0.59873	5	5
C11orf34	P1P2	0.868299	-0.108696	4	4	P1P2	0.307767	-0.197684	4	4	P1P2	0.425195	-0.118409	4	4
C11orf35	P1P2	0.386051	0.0749055	5	5	P1P2	0.793051	-0.272702	5	5	P1P2	0.903039	-0.143552	5	5
C11orf40	ENST00000307616.1	0.172803	0.18674	4	4	ENST00000307616.1	0.58224	-0.20996	4	4	ENST00000307616.1	0.868158	0.04448	4	4
C11orf42	P1P2	0.797108	0.0858463	5	5	P1P2	0.883172	0.139661	5	5	P1P2	0.511492	0.0383574	5	5
C11orf44	ENST00000317019.2	0.813825	-0.00418976	5	5	ENST00000317019.2	0.637236	-0.180411	5	5	ENST00000317019.2	0.695613	-0.208665	5	5
C11orf45	P2	0.185062	0.0783924	5	5	P2	0.0935328	0.651897	5	5	P2	0.0316872	0.463584	5	5
C11orf48	P1	0.33049	-0.11694	5	5	P2	0.258155	-0.123059	5	5	P1	0.774516	-0.207436	5	5
C11orf49	P1P2	0.409219	-0.161314	5	5	P1P2	0.317912	-0.153213	5	5	P1P2	0.204901	-0.188302	5	5
C11orf52	P1	0.806742	-0.047751	5	5	P1	0.521028	0.0867235	5	5	P2	0.46152	0.259917	5	5
C11orf53	P1P2	0.61003	-0.0820136	5	5	P1P2	0.479865	-0.15168	5	5	P1P2	0.464561	-0.112981	5	5
C11orf54	P1P2	0.126922	0.395473	5	5	P1P2	0.111396	-0.364765	5	5	P1P2	0.838238	0.118796	5	5
C11orf57	P1P2	0.4732	-0.204313	5	5	P1P2	0.00480459	0.651704	5	5	P1P2	0.302673	0.218919	5	5
C11orf58	P1P2	0.337556	-0.431698	5	5	P1P2	0.887105	-0.0680505	5	5	P1P2	0.771334	-0.291835	5	5
C11orf63	P1P2	0.993704	0.0908741	5	5	P1P2	0.158133	-0.2885	5	5	P1P2	0.606447	-0.098813	5	5
C11orf65	P1P2	0.497386	0.128195	4	4	P1P2	0.616436	0.165974	4	4	P1P2	0.669826	0.147084	4	4
C11orf68	P1P2	0.928846	0.0535395	5	5	P1P2	0.572944	0.162621	5	5	P1P2	0.943319	0.185599	5	5
C11orf70	P1P2	0.633798	0.113206	5	5	P1P2	0.836549	-0.103983	5	5	P1P2	0.877409	0.0713505	5	5
C11orf71	P1P2	0.0934382	-0.339822	5	5	P1P2	0.309538	-0.223779	5	5	P1P2	0.0869399	-0.260995	5	5
C11orf73	P1P2	0.756999	-0.0320916	5	5	P1P2	0.0756215	-0.495023	5	5	P1P2	0.245531	-0.263557	5	5
C11orf74	P1P2	0.931487	-0.0276562	5	5	P1P2	0.885138	0.112691	5	5	P1P2	0.932075	0.0235087	5	5
C11orf80	P1P2	0.42085	-0.0290893	4	4	P1P2	0.207026	0.278342	4	4	P1P2	0.838255	0.135459	4	4
C11orf82	P1P2	0.339652	-0.137127	5	5	P1P2	0.383807	-0.246891	5	5	P1P2	0.243173	-0.176452	5	5
C11orf83	P1P2	0.547848	0.134641	5	5	P1P2	0.459465	0.0979508	5	5	P1P2	0.334532	0.0964131	5	5
C11orf84	P1P2	0.163626	-0.215094	4	4	P1P2	0.783807	0.0495767	4	4	P1P2	0.442676	-0.0963918	4	4
C11orf85	P1P2	0.9038	-0.190119	5	5	P1P2	0.0196957	-0.845233	5	5	P1P2	0.0660385	-0.522142	5	5
C11orf86	P1P2	0.00935655	-0.429731	5	5	P1P2	0.566744	0.119405	5	5	P1P2	0.082438	-0.191847	5	5
C11orf87	P1P2	0.735606	-0.0955622	4	4	P1P2	0.854506	-0.0398801	4	4	P1P2	0.755039	-0.0539254	4	4
C11orf88	P1P2	0.441036	-0.247338	5	5	P1P2	0.841415	0.126253	5	5	P1P2	0.810404	0.027494	5	5
C11orf91	P1P2	0.094416	-0.256125	5	5	P1P2	0.56562	0.162407	5	5	P1P2	0.285833	-0.191448	5	5
C11orf94	P1P2	0.182051	-0.0737173	5	5	P1P2	0.767447	0.0862294	4	4	P1P2	0.0964516	-0.257265	4	4
C11orf95	P1P2	0.767128	0.0710424	5	5	P1P2	0.383807	0.231364	5	5	P1P2	0.601228	0.199907	5	5
C11orf96	P1P2	0.188667	0.264225	5	5	P1P2	0.114889	0.467664	5	5	P1P2	0.037436	0.29273	5	5
C12orf10	P1P2	0.533557	-0.0133894	5	5	P1P2	0.408764	-0.264826	5	5	P1P2	0.40308	-0.131292	5	5
C12orf23	P1P2	0.386962	-0.166119	5	5	P1P2	0.489726	-0.19042	5	5	P1P2	0.298016	-0.131053	5	5
C12orf29	P1P2	0.605093	-0.0142504	5	5	P1P2	0.818114	0.0946047	5	5	P1P2	0.656103	0.0534472	5	5
C12orf39	P2	0.358895	-0.404491	5	5	P1	0.382901	-0.679588	5	5	P1	0.283587	-0.356133	5	5
C12orf4	P1P2	0.50821	-0.149499	5	5	P1P2	0.65632	-0.0462878	5	5	P1P2	0.421089	-0.0711122	5	5
C12orf40	P1P2	0.0854511	-0.484119	5	5	P1P2	0.881861	-0.0978981	5	5	P1P2	0.173825	-0.19618	5	5
C12orf42	ENST00000378113.2,ENST00000548883.1	0.480404	-0.240675	5	5	ENST00000378113.2,ENST00000548883.1	0.214845	0.515868	5	5	ENST00000378113.2,ENST00000548883.1	0.509889	0.0569112	5	5
C12orf43	P1P2	0.0346888	0.49958	5	5	P1P2	0.352879	0.122215	5	5	P1P2	0.0300733	0.296798	5	5
C12orf44	P1P2	0.968526	0.0281719	5	5	P1P2	0.872044	-0.151633	5	5	P1P2	0.899089	-0.0879012	5	5
C12orf45	P1P2	0.0427224	0.564745	5	5	P1P2	0.0484455	0.570801	5	5	P1P2	0.043962	0.467362	5	5
C12orf49	P1P2	0.0681927	-0.383617	5	5	P1P2	0.518604	-0.161223	5	5	P1P2	0.124463	-0.325019	5	5
C12orf5	P1P2	0.395583	-0.0930201	4	4	P1P2	0.644145	0.0940769	4	4	P1P2	0.915939	-0.0408816	4	4
C12orf50	P1P2	0.211091	0.294946	5	5	P1P2	0.325616	-0.136616	5	5	P1P2	0.803964	0.0979727	5	5
C12orf52	P1P2	0.450951	-0.268009	5	5	P1P2	0.877932	0.201647	5	5	P1P2	0.941334	-0.163218	5	5
C12orf54	P1P2	0.330971	0.0874826	4	4	P1P2	0.439553	0.290685	4	4	P1P2	0.147241	0.17749	4	4
C12orf55	P1P2	0.449954	0.155586	5	5	P1P2	0.377043	-0.401765	5	5	P1P2	0.729709	-0.0112675	5	5
C12orf56	P1P2	0.839152	-0.0881244	4	4	P1P2	0.226894	0.216444	4	4	P1P2	0.599609	0.10435	4	4
C12orf57	P1P2	0.326993	0.158156	5	5	P1P2	0.889073	0.0221363	5	5	P1P2	0.522247	0.0880609	5	5
C12orf60	P1P2	0.674557	0.124912	5	5	P1P2	0.417769	-0.184812	5	5	P1P2	0.732836	0.0373249	5	5
C12orf61	P1P2	0.906085	0.117891	4	4	P1P2	0.350525	0.160327	4	4	P1P2	0.754332	0.122999	4	4
C12orf65	P1P2	0.093276	-0.358819	5	5	P1P2	0.165603	-0.371741	5	5	P1P2	0.0852667	-0.357638	5	5
C12orf66	P1P2	0.0466975	-0.363714	5	5	P1P2	0.747357	-0.0860921	5	5	P1P2	0.230001	-0.284621	5	5
C12orf68	P1P2	0.438577	-0.359092	5	5	P1P2	0.207869	0.33456	5	5	P1P2	0.957888	-0.139476	5	5
C12orf71	ENST00000429849.2	0.349309	0.211891	4	4	ENST00000429849.2	0.0385381	-0.302443	4	4	ENST00000429849.2	0.49281	-0.0534757	4	4
C12orf73	P2	0.237025	-0.471441	5	5	P1	0.174796	-0.298604	4	4	P2	0.314926	-0.429755	5	5
C12orf74	P1P2	0.433683	0.0577141	5	5	P1P2	0.0496873	0.433003	5	5	P1P2	0.110078	0.133062	5	5
C12orf75	P1P2	0.991715	-0.0909979	5	5	P1P2	0.510303	-0.141155	5	5	P1P2	0.608774	-0.0447925	5	5
C12orf76	P1P2	0.525463	-0.0453883	4	4	P1P2	0.848319	-0.0928432	4	4	P1P2	0.846985	-0.108387	4	4
C12orf77	P1P2	0.914336	0.0387944	5	5	P1P2	0.46521	-0.0977224	3	3	P1P2	0.117209	-0.18372	3	3
C12orf79	P1P2	0.569633	0.235524	5	5	P1P2	0.429795	0.0931536	5	5	P1P2	0.502442	0.194693	5	5
C12orf80	P1P2	0.639311	0.10893	4	4	P1P2	0.12842	0.310798	4	4	P1P2	0.159556	0.209864	4	4
C13orf35	ENST00000356049.1	0.433196	0.126898	5	5	ENST00000356049.1	0.313527	0.0700731	4	4	ENST00000356049.1	0.144663	0.143346	4	4
C13orf45	P1P2	0.0973987	-0.320157	5	5	P1P2	0.0517495	-0.474576	5	5	P1P2	0.0257038	-0.372929	5	5
C14orf1	P1P2	0.0255324	0.395736	5	5	P1P2	0.799458	0.00389746	5	5	P1P2	0.151091	0.177459	5	5
C14orf105	P1P2	0.830627	-0.111606	5	5	P1P2	0.283057	-0.218443	5	5	P1P2	0.412975	-0.134687	5	5
C14orf119	P1P2	0.227928	-0.204275	5	5	P1P2	0.00843119	-0.416899	5	5	P1P2	0.0357929	-0.401161	5	5
C14orf132	P1P2	0.768397	0.0156565	5	5	P1P2	0.530778	-0.158508	5	5	P1P2	0.682751	-0.0889736	5	5
C14orf142	P1P2	0.396607	0.233367	5	5	P1P2	0.766299	0.0520409	5	5	P1P2	0.340817	0.0747186	5	5
C14orf159	P1P2	0.884749	-0.114663	5	5	P1P2	0.250202	0.325207	5	5	P1P2	0.534211	0.06865	5	5
C14orf164	P1P2	0.160494	-0.486379	5	5	P1P2	0.128476	0.341287	5	5	P1P2	0.995024	-0.0195238	5	5
C14orf166	P1P2	0.14824	-0.336259	5	5	P1P2	0.994038	0.0515152	5	5	P1P2	0.251669	-0.1314	5	5
C14orf166B	P1P2	0.454571	0.115219	4	4	P1P2	0.145567	-0.300566	4	4	P1P2	0.600903	-0.0534154	4	4
C14orf169	P1P2	0.672737	0.0239769	5	5	P1P2	0.287548	0.3104	5	5	P1P2	0.285083	0.192926	5	5
C14orf177	ENST00000325812.2	0.872957	-0.0171133	5	5	ENST00000325812.2	0.596908	0.180002	5	5	ENST00000325812.2	0.438577	0.0475465	5	5
C14orf178	P1P2	0.937432	-0.0471137	5	5	P1P2	0.0347503	0.512454	5	5	P1P2	0.323409	0.264962	5	5
C14orf180	P1	0.20198	0.332751	4	4	P1	0.288372	0.235492	4	4	P1	0.173221	0.284121	4	4
C14orf182	P1P2	0.0687127	-0.556463	4	4	P1P2	0.309333	-0.269971	3	3	P1P2	0.217745	-0.299913	3	3
C14orf183	ENST00000305273.1	0.317452	0.157693	5	5	ENST00000305273.1	0.441527	-0.163861	5	5	ENST00000305273.1	0.896456	-0.00308404	5	5
C14orf2	P1P2	0.0123359	0.423892	5	5	P1P2	0.754916	0.135434	5	5	P1P2	0.0316213	0.243576	5	5
C14orf28	P1P2	0.393837	0.129404	5	5	P1P2	0.34774	0.160548	5	5	P1P2	0.162533	0.0846426	5	5
C14orf37	ENST00000267485.7	0.100026	-0.855609	4	4	ENST00000267485.7	0.178064	0.199053	4	4	ENST00000267485.7	0.324937	-0.228345	4	4
C14orf39	P1P2	0.34387	0.0704366	5	5	P1P2	0.171507	-0.384031	5	5	P1P2	0.969818	-0.10518	5	5
C14orf79	P1P2	0.770937	0.00903494	5	5	P1P2	0.17386	0.151365	5	5	P1P2	0.203124	0.0970232	5	5
C14orf80	P1P2	0.9117	0.0496651	5	5	P1P2	0.931194	-0.238355	5	5	P1P2	0.658508	-0.0439211	5	5
C14orf93	P1	0.278539	-0.233383	5	5	P2	0.302088	0.185851	5	5	P1	0.295706	-0.360574	5	5
C15orf26	ENST00000286732.4	0.121435	0.188686	5	5	ENST00000286732.4	0.729814	-0.123242	5	5	ENST00000286732.4	0.513634	0.101506	5	5
C15orf27	P1P2	0.852065	0.0840868	5	5	P1P2	0.437597	-0.247448	5	5	P1P2	0.735341	-0.0237545	5	5
C15orf32	P1P2	0.143862	0.29988	5	5	P1P2	0.537878	0.623998	5	5	P1P2	0.368919	0.457279	5	5
C15orf38	P1P2	0.640915	-0.108136	5	5	P1P2	0.17837	0.504335	5	5	P1P2	0.246208	0.175193	5	5
C15orf38-AP3S2	P1	0.19063	-0.257129	5	5	P2	0.341384	0.131442	5	5	P1	0.451964	-0.169239	5	5
C15orf39	P1P2	0.567761	0.0700314	3	3	P1P2	0.43372	-0.13598	3	3	P1P2	0.753385	-0.0329743	3	3
C15orf40	P1P2	0.0430637	0.432105	5	5	P1P2	0.89695	-0.156602	5	5	P1P2	0.184315	0.143	5	5
C15orf41	P1P2	0.423028	0.0801897	5	5	P1P2	0.136159	-0.241382	5	5	P1P2	0.771334	-0.0805963	5	5
C15orf43	P1P2	0.302802	0.245594	5	5	P1P2	0.596332	0.0313429	5	5	P1P2	0.544101	0.263497	5	5
C15orf48	P1P2	0.306323	0.273182	5	5	P1P2	0.975494	-0.00701081	5	5	P1P2	0.49138	0.105154	5	5
C15orf52	P1	0.253774	-0.161136	4	4	P1	0.108731	-0.557217	4	4	P1	0.113151	-0.173225	4	4
C15orf53	P1P2	0.394759	-0.26715	5	5	P1P2	0.0202705	-0.502385	5	5	P1P2	0.0188792	-0.370946	5	5
C15orf54	P1P2	0.761109	-0.189971	5	5	P1P2	0.00216333	-0.725863	5	5	P1P2	0.0204508	-0.491688	5	5
C15orf56	P1P2	0.720641	-0.0744765	5	5	P1P2	0.6872	-0.0382617	5	5	P1P2	0.662123	-0.084492	5	5
C15orf57	P1P2	0.393376	-0.135242	5	5	P1P2	0.619853	-0.145403	5	5	P1P2	0.444498	-0.140323	5	5
C15orf59	P1P2	0.0883596	-0.306409	5	5	P1P2	0.0109393	-0.50002	5	5	P1P2	0.00645408	-0.357297	5	5
C15orf60	P1P2	0.707008	0.0558856	5	5	P1P2	0.626272	-0.102177	4	4	P1P2	0.769925	0.0578075	4	4
C15orf61	P1P2	0.111764	0.256931	5	5	P1P2	0.3585	-0.195522	5	5	P1P2	0.715381	0.0521474	5	5
C15orf62	P1P2	0.270875	0.211517	5	5	P1P2	0.339701	0.162771	5	5	P1P2	0.252013	0.187144	5	5
C15orf65	P1P2	0.67395	0.00133687	5	5	P1P2	0.835576	0.0588784	5	5	P1P2	0.810404	0.0131386	5	5
C16orf11	P1P2	0.345567	0.0172151	5	5	P1P2	0.391102	-0.241106	5	5	P1P2	0.311336	-0.0485731	5	5
C16orf13	P1P2	0.995692	-0.1101	5	5	P1P2	0.189324	0.368372	5	5	P1P2	0.292263	0.0796451	5	5
C16orf3	ENST00000408886.2	0.87623	0.205348	5	5	ENST00000408886.2	0.71365	0.212548	5	5	ENST00000408886.2	0.712279	0.249295	5	5
C16orf45	P1P2	0.306188	-0.0567447	4	4	P1P2	0.831624	-0.0827442	4	4	P1P2	0.541518	-0.0888087	4	4
C16orf46	P1P2	0.772208	0.261387	5	5	P1P2	0.881861	0.0419779	5	5	P1P2	0.505095	0.104714	5	5
C16orf47	ENST00000358463.2	0.0232123	-0.596834	4	4	ENST00000358463.2	0.416292	-0.21859	4	4	ENST00000358463.2	0.0352942	-0.38197	4	4
C16orf52	P1P2	0.0276577	0.462002	4	4	P1P2	0.0072604	0.628779	4	4	P1P2	0.00753461	0.545391	4	4
C16orf54	P1P2	0.841656	0.00258323	5	5	P1P2	0.530778	0.0763228	5	5	P1P2	0.516855	0.0373961	5	5
C16orf58	P1P2	0.0980717	-0.325916	5	5	P1P2	0.49864	0.0645688	5	5	P1P2	0.509889	-0.102865	5	5
C16orf59	P1P2	0.409681	0.0907545	4	4	P1P2	0.718317	0.0537976	4	4	P1P2	0.444335	0.072276	4	4
C16orf62	P1P2	0.162483	0.382245	5	5	P1P2	0.248496	0.208972	5	5	P1P2	0.0341414	0.257715	5	5
C16orf70	P1P2	0.226968	-0.240823	5	5	P1P2	0.610804	-0.0732297	5	5	P1P2	0.194122	-0.228484	5	5
C16orf71	P1P2	0.540129	-0.176346	5	5	P1P2	0.932514	-0.285489	5	5	P1P2	0.51578	-0.148523	5	5
C16orf72	P1	0.560646	-0.366791	5	5	P1	0.00732668	0.636061	5	5	P2	0.521707	-0.0224047	5	5
C16orf74	P1P2	0.497356	0.152316	5	5	P1P2	0.623666	0.162262	5	5	P1P2	0.54908	0.169609	5	5
C16orf78	P1P2	0.663065	-0.594519	5	5	P1P2	0.400572	-0.328312	5	5	P1P2	0.953913	-0.500443	5	5
C16orf80	P1P2	0.0923077	-0.370695	5	5	P1P2	0.431252	-0.179628	5	5	P1P2	0.108422	-0.38486	5	5
C16orf82	P1P2	0.671525	-0.513868	5	5	P1P2	0.719231	-0.111451	5	5	P1P2	0.893825	-0.31266	5	5
C16orf86	P1P2	0.187552	-0.229596	5	5	P1P2	0.595757	-0.198529	5	5	P1P2	0.271084	-0.266399	5	5
C16orf87	P1P2	0.0835801	0.487803	5	5	P1P2	0.250887	-0.334187	5	5	P1P2	0.632842	0.100502	5	5
C16orf89	P1P2	0.800316	-0.00940101	5	5	P1P2	0.167128	0.371203	5	5	P1P2	0.248587	0.268385	5	5
C16orf90	P1P2	0.385839	-0.203424	4	4	P1P2	0.0988719	-0.585172	4	4	P1P2	0.117881	-0.383967	4	4
C16orf91	P1P2	0.117102	0.356068	5	5	P1P2	0.58544	-0.188882	5	5	P1P2	0.498212	0.0711674	5	5
C16orf92	P1P2	0.142548	-0.29005	4	4	P1P2	0.041947	-0.607617	5	5	P1P2	0.06884	-0.233195	4	4
C16orf93	P1P2	0.305538	-0.206033	5	5	P1P2	0.000845373	-0.576996	5	5	P1P2	0.00350943	-0.412692	5	5
C16orf95	P1P2	0.353267	-0.0754815	5	5	P1P2	0.492862	0.17243	5	5	P1P2	0.833692	-0.00978213	5	5
C16orf96	P1P2	0.654648	0.111945	5	5	P1P2	0.559458	-0.188747	5	5	P1P2	0.770698	-0.038401	5	5
C16orf97	ENST00000562818.1	0.265133	-0.181338	5	5	ENST00000566628.1	0.24986	0.245943	5	5	ENST00000566628.1	0.190877	0.190194	4	4
C17orf100	P1P2	0.672737	0.0466556	5	5	P1P2	0.548339	0.24133	5	5	P1P2	0.456476	0.143993	5	5
C17orf102	P1P2	0.707782	-0.0434087	4	4	P1P2	0.133391	0.418277	4	4	P1P2	0.262655	0.132831	4	4
C17orf103	P1P2	0.0417954	-0.335206	5	5	P1P2	0.799458	0.000646757	5	5	P1P2	0.273263	-0.157171	5	5
C17orf104	P1P2	0.916313	0.0430513	5	5	P1P2	0.53733	-0.145432	5	5	P1P2	0.729084	-0.0703544	5	5
C17orf105	P1P2	0.791983	0.0704025	5	5	P1P2	0.78028	0.0352129	5	5	P1P2	0.66152	0.0506937	5	5
C17orf107	P1P2	0.0827674	-0.540303	5	5	P1P2	0.663536	-0.110604	5	5	P1P2	0.231944	-0.325453	5	5
C17orf112	P1P2	0.194173	0.358516	5	5	P1P2	0.845313	-0.00745653	5	5	P1P2	0.309748	0.0689224	5	5
C17orf47	P1P2	0.490015	-0.160467	5	5	P1P2	0.602102	-0.108926	5	5	P1P2	0.468634	-0.118976	5	5
C17orf49	P2	0.450951	0.100236	5	5	P1	0.028515	0.34882	5	5	P1	0.128593	0.204448	5	5
C17orf50	P1P2	0.441529	-0.146407	5	5	P1P2	0.56562	0.31595	5	5	P1P2	0.909628	0.127341	5	5
C17orf51	P2	0.528111	0.116111	5	5	P1	0.444736	-0.205313	5	5	P1	0.222031	-0.154552	5	5
C17orf53	P1P2	0.931523	0.00578834	4	4	P1P2	0.0806533	0.289215	4	4	P1P2	0.314087	0.134286	4	4
C17orf58	P1P2	0.805455	0.0174124	5	5	P1P2	0.482967	-0.131249	5	5	P1P2	0.737222	-0.0881325	5	5
C17orf59	P1P2	0.365812	-0.0150946	4	4	P1P2	0.987036	-0.101135	4	4	P1P2	0.838255	-0.142953	4	4
C17orf62	P1P2	0.795185	0.0782203	5	5	P1P2	0.921959	-0.0868297	5	5	P1P2	0.824617	0.0472033	5	5
C17orf64	P1	0.165756	-0.368047	5	5	P2	0.0819062	-0.390687	5	5	P2	0.143888	-0.222368	5	5
C17orf66	P1P2	0.83776	0.0115602	5	5	P1P2	0.772645	0.106732	5	5	P1P2	0.926127	-0.0121029	5	5
C17orf67	P1P2	0.360908	-0.105576	4	4	P1P2	0.420611	0.137938	3	3	P1P2	0.09183	0.217011	3	3
C17orf70	P1P2	0.192608	-0.249249	5	5	P1P2	0.906811	0.107142	5	5	P1P2	0.27913	-0.14403	5	5
C17orf72	P1P2	0.305749	-0.285914	4	4	P1P2	0.168108	-0.471914	4	4	P1P2	0.0274911	-0.400661	4	4
C17orf74	P1P2	0.662462	0.248952	5	5	P1P2	0.808451	-0.35629	5	5	P1P2	0.715381	-0.0483078	5	5
C17orf75	P1P2	0.184786	0.192415	5	5	P1P2	0.58145	-0.302046	5	5	P1P2	0.957226	-0.015869	5	5
C17orf77	ENST00000328023.2	0.452949	-0.0135455	5	5	ENST00000328023.2	0.65692	-0.153516	5	5	ENST00000328023.2	0.438086	-0.0610313	5	5
C17orf78	P1P2	0.770302	-0.162909	5	5	P1P2	0.0087669	-0.524729	5	5	P1P2	0.125897	-0.343819	5	5
C17orf80	P1P2	0.0651106	0.43556	5	5	P1P2	0.745785	0.034674	5	5	P1P2	0.456476	0.233652	5	5
C17orf82	P1P2	0.108985	-0.338192	5	5	P1P2	0.85312	-0.0182507	5	5	P1P2	0.389652	-0.124136	5	5
C17orf85	P1P2	0.928186	-0.0127697	5	5	P1P2	0.0725309	-0.312439	5	5	P1P2	0.323409	-0.165584	5	5
C17orf89	P1P2	0.545637	-0.114775	5	5	P1P2	0.915369	-0.0292638	5	5	P1P2	0.791124	-0.0309946	5	5
C17orf96	P1P2	0.0183811	0.509246	5	5	P1P2	0.566182	0.126319	5	5	P1P2	0.0866338	0.356685	5	5
C17orf97	P1P2	0.0903953	-0.374169	5	5	P1P2	0.919982	0.0163512	5	5	P1P2	0.263553	-0.245072	5	5
C17orf98	P1P2	0.461607	-0.00491901	4	4	P1P2	0.364594	0.159593	4	4	P1P2	0.288018	0.0527248	4	4
C17orf99	P1P2	0.0230188	0.424539	5	5	P1P2	0.57125	0.110268	5	5	P1P2	0.0938996	0.316634	5	5
C18orf21	P1P2	0.0549517	0.490872	5	5	P1P2	0.824571	-0.169957	5	5	P1P2	0.224242	0.167946	5	5
C18orf25	P1P2	0.828037	-0.0825108	5	5	P1P2	0.858332	0.0842467	5	5	P1P2	0.847997	0.000867954	5	5
C18orf32	P1P2	0.0968964	0.244345	5	5	P1P2	0.114507	0.229308	5	5	P1P2	0.0441368	0.287641	5	5
C18orf42	P1P2	0.218149	0.0598838	5	5	P1P2	0.533231	-0.402381	5	5	P1P2	0.60761	-0.0937256	5	5
C18orf54	P1P2	0.357591	0.120546	5	5	P1P2	0.919982	0.0236618	5	5	P1P2	0.631658	0.0609695	5	5
C18orf56	P1P2	0.00773241	0.865184	5	5	P1P2	0.00847251	0.789559	5	5	P1P2	0.00479886	0.798262	5	5
C18orf63	P1P2	0.715673	-0.114569	5	5	P1P2	0.257456	0.179765	5	5	P1P2	0.761177	0.0609511	5	5
C18orf8	P1P2	0.26001	-0.117649	4	4	P1P2	0.147893	0.659149	4	4	P1P2	0.910038	0.224679	4	4
C19orf10	P1P2	0.83776	-0.113606	5	5	P1P2	0.414913	0.124648	5	5	P1P2	0.632842	-0.00241343	5	5
C19orf12	P1P2	0.476281	0.153747	5	5	P1P2	0.316907	0.145472	5	5	P1P2	0.334116	0.155706	5	5
C19orf18	P1P2	0.981113	-0.020968	5	5	P1P2	0.47626	-0.0770845	5	5	P1P2	0.540244	-0.0639043	5	5
C19orf24	P1P2	0.257027	0.301879	5	5	P1P2	0.475232	0.0118062	5	5	P1P2	0.268558	0.133326	5	5
C19orf25	P1P2	0.799032	-0.0731503	5	5	P1P2	0.440543	0.052267	5	5	P1P2	0.876754	0.0873652	5	5
C19orf26	P1P2	0.863184	0.0758616	4	4	P1P2	0.308648	-0.364731	4	4	P1P2	0.579721	-0.201288	4	4
C19orf33	P1P2	0.528654	-0.0895024	5	5	P1P2	0.435639	-0.19012	5	5	P1P2	0.218277	-0.188937	5	5
C19orf35	P1P2	0.303973	0.229627	5	5	P1P2	0.554441	0.167555	5	5	P1P2	0.136074	0.0977346	5	5
C19orf38	P1P2	0.298352	0.703049	4	4	P1P2	0.929345	0.0784764	4	4	P1P2	0.395075	0.390763	4	4
C19orf40	P1P2	0.19063	0.180001	5	5	P1P2	0.0909642	0.251545	5	5	P1P2	0.0430113	0.173546	5	5
C19orf43	P1P2	0.426885	-0.394005	5	5	P1P2	0.0312066	-0.370528	5	5	P1P2	0.104457	-0.436089	5	5
C19orf44	P1P2	0.00156724	-1.10279	5	5	P1P2	0.774869	-0.025747	5	5	P1P2	0.0162335	-0.658071	5	5
C19orf45	P1	0.184808	-0.312314	4	4	P2	0.076929	-0.428709	5	5	P1	0.0408106	-0.273028	4	4
C19orf47	P1	0.495515	-0.117329	5	5	P2	0.698842	0.0887893	5	5	P1	0.71104	0.0374289	5	5
C19orf48	P1P2	0.193034	-0.582322	5	5	P1P2	0.276775	-0.155343	5	5	P1P2	0.148972	-0.48613	5	5
C19orf52	P1P2	0.403585	0.162544	5	5	P1P2	0.251916	0.279355	5	5	P1P2	0.117682	0.243402	5	5
C19orf53	P1P2	0.0155496	0.418952	5	5	P1P2	0.831688	0.208512	5	5	P1P2	0.0340009	0.282035	5	5
C19orf54	P1P2	0.676986	-0.104949	5	5	P1P2	0.238101	-0.277772	5	5	P1P2	0.51417	-0.172094	5	5
C19orf55	P1P2	0.552838	-0.119949	5	5	P1P2	0.727319	-0.0445969	5	5	P1P2	0.709801	-0.120577	5	5
C19orf57	P1P2	0.575285	0.0451697	5	5	P1P2	0.317912	0.117442	5	5	P1P2	0.32709	0.177995	5	5
C19orf59	P1P2	0.926536	-0.000556722	5	5	P1P2	0.60964	0.0320682	5	5	P1P2	0.864968	-0.0084531	5	5
C19orf60	P1P2	0.64926	-0.0367291	5	5	P1P2	0.0311417	0.487553	5	5	P1P2	0.201358	0.243366	5	5
C19orf66	P1P2	0.991053	0.0386024	5	5	P1P2	0.44202	-0.237598	5	5	P1P2	0.603545	-0.0996611	5	5
C19orf67	P1P2	0.36414	-0.266824	5	5	P1P2	0.658121	0.00809911	5	5	P1P2	0.547972	-0.125123	5	5
C19orf68	P1P2	0.146731	-0.19705	5	5	P1P2	0.148108	0.28592	5	5	P1P2	0.828504	0.0256714	5	5
C19orf69	P1P2	0.667453	0.0201239	4	4	P1P2	0.184122	0.266456	4	4	P1P2	0.284655	0.130073	4	4
C19orf70	P1P2	0.378809	0.121844	5	5	P1P2	0.572944	-0.0715024	5	5	P1P2	0.83499	0.040838	5	5
C19orf71	P1P2	0.0608751	-0.462644	5	5	P1P2	0.012885	0.450373	5	5	P1P2	0.845392	0.0951991	5	5
C19orf73	P1P2	0.3833	0.0657924	4	4	P1P2	0.934512	-0.0456082	4	4	P1P2	0.352151	0.0693359	4	4
C19orf77	P1P2	0.426231	0.1011	4	4	P1P2	0.529326	0.0383656	4	4	P1P2	0.394559	0.052367	4	4
C19orf80	P1P2	0.999006	-0.0459056	5	5	P1P2	0.598637	-0.424307	5	5	P1P2	0.385541	-0.187756	5	5
C19orf81	P1P2	0.551843	-0.262635	4	4	P1P2	0.192065	0.143716	4	4	P1P2	0.580995	-0.0339063	4	4
C19orf82	P1P2	0.565693	-0.189432	5	5	P1P2	0.0169532	-0.516674	5	5	P1P2	0.11364	-0.404442	5	5
C1D	P1P2	0.497619	0.231473	5	5	P1P2	0.821341	0.198987	5	5	P1P2	0.627524	0.21523	5	5
C1GALT1	P1P2	0.205684	-0.376785	5	5	P1P2	0.447958	-0.123575	5	5	P1P2	0.136293	-0.206224	5	5
C1GALT1C1	P1P2	0.612652	0.0587132	5	5	P1P2	0.361114	-0.127714	5	5	P1P2	0.867584	-0.0809763	5	5
C1QA	P1P2	0.767763	0.018333	5	5	P1P2	0.0403011	-0.393663	5	5	P1P2	0.126515	-0.218544	5	5
C1QB	P1P2	0.676262	-0.104546	4	4	P1P2	0.180469	0.213738	4	4	P1P2	0.588665	0.0858475	4	4
C1QBP	P1P2	0.991715	-0.0976155	5	5	P1P2	0.502864	0.208167	5	5	P1P2	0.513098	0.118141	5	5
C1QC	P1P2	0.649858	-0.115124	5	5	P1P2	0.716129	0.00671814	5	5	P1P2	0.863006	-0.0671831	5	5
C1QL1	P1P2	0.413713	-0.0523678	5	5	P1P2	0.618097	0.0425061	5	5	P1P2	0.816857	0.0341714	5	5
C1QL2	P1P2	0.982583	-0.0387836	4	4	P1P2	0.913864	-0.0378324	4	4	P1P2	0.816518	-0.0490004	4	4
C1QL3	P1P2	0.972581	-0.069799	4	4	P1P2	0.208198	0.0690634	4	4	P1P2	0.216662	-0.0161541	4	4
C1QL4	P1P2	0.068996	-0.617677	4	4	P1P2	0.0580312	-0.764794	4	4	P1P2	0.0578734	-0.691235	4	4
C1QTNF1	P1P2	0.0665754	0.475785	5	5	P1P2	0.127229	0.238691	5	5	P1P2	0.0436143	0.333553	5	5
C1QTNF2	P1P2	0.0340541	0.874251	4	4	P1P2	0.655505	0.184928	4	4	P1P2	0.104935	0.447177	4	4
C1QTNF3	P1P2	0.32122	0.423457	3	3	P1P2	0.962366	0.0816548	3	3	P1P2	0.758285	0.252556	3	3
C1QTNF4	P1P2	0.797749	-0.746129	5	5	P1P2	0.750485	0.244097	4	4	P1P2	0.742351	0.065972	4	4
C1QTNF5	P2	0.467848	-0.217058	4	4	P2	0.636175	0.0517038	4	4	P1	0.701153	-0.073946	5	5
C1QTNF6	P1P2	0.6453	0.0817136	4	4	P1P2	0.961863	-0.0350669	4	4	P1P2	0.840435	0.0013685	4	4
C1QTNF7	ENST00000429690.1	0.556735	0.121636	5	5	ENST00000429690.1	0.381544	0.0615366	5	5	ENST00000429690.1	0.348459	0.0512278	5	5
C1QTNF8	P1P2	0.503843	0.0977086	3	3	P1P2	0.763973	-0.0313334	3	3	P1P2	0.854691	0.0331876	3	3
C1QTNF9	ENST00000332018.4	0.0204957	-0.568412	5	5	ENST00000382071.2	0.220734	-0.200502	5	5	ENST00000332018.4	0.112694	-0.309597	5	5
C1QTNF9B	ENST00000382140.2	0.430276	-0.127448	5	5	ENST00000382137.3	0.33261	-0.15244	5	5	ENST00000382137.3	0.381456	-0.0841287	5	5
C1QTNF9B-AS1	P1P2	0.240003	-0.0755553	5	5	P1P2	0.617512	-0.00793738	5	5	P1P2	0.519548	-0.120076	5	5
C1R	P1P2	0.307897	-0.600391	5	5	P1P2	0.391561	-0.0588322	5	5	P1P2	0.144573	-0.342631	5	5
C1RL	P1P2	0.580394	-0.0829693	5	5	P1P2	0.663536	0.120215	5	5	P1P2	0.995687	0.0314077	5	5
C1S	P1P2	0.12385	-0.477342	5	5	P1P2	0.0340433	-0.597103	5	5	P1P2	0.0284704	-0.606626	5	5
C1orf100	P1P2	0.0783061	-0.381878	5	5	P1P2	0.217001	0.258584	5	5	P1P2	0.996351	-0.0616468	5	5
C1orf101	P1P2	0.167284	0.330054	5	5	P1P2	0.785381	0.104707	5	5	P1P2	0.516855	0.19701	5	5
C1orf105	ENST00000367727.4	0.996355	-0.126332	5	5	ENST00000367727.4	0.151631	0.332043	5	5	ENST00000367727.4	0.393329	0.0988674	5	5
C1orf106	P1	0.100602	0.529403	4	4	P2	0.364617	0.243537	5	5	P2	0.282841	0.156379	5	5
C1orf109	P1	0.19403	0.198421	5	5	P2	0.75681	0.0660102	5	5	P1	0.381004	0.167501	5	5
C1orf110	P1	0.329665	-0.295771	5	5	P1	0.480898	0.0436778	5	5	P1	0.295322	-0.149436	5	5
C1orf111	P1P2	0.560086	-0.105896	5	5	P1P2	0.494434	-0.00688518	5	5	P1P2	0.57885	-0.0487746	5	5
C1orf112	P1P2	0.509809	-0.246596	5	5	P1P2	0.107623	-0.684819	5	5	P1P2	0.0927634	-0.441842	5	5
C1orf115	P1P2	0.907749	0.0113003	5	5	P1P2	0.403603	0.17513	5	5	P1P2	0.582267	0.149991	5	5
C1orf116	P1P2	0.921928	0.064545	4	4	P1P2	0.584152	-0.279525	4	4	P1P2	0.341663	-0.0304075	4	4
C1orf122	P1P2	0.0182172	0.521444	5	5	P1P2	0.927894	-0.162222	5	5	P1P2	0.51578	0.0877303	5	5
C1orf123	P1P2	0.574152	-0.0640037	5	5	P1P2	0.00730852	-0.405786	5	5	P1P2	0.0355009	-0.283163	5	5
C1orf127	P1P2	0.33173	0.486826	5	5	P1P2	0.131211	0.895014	5	5	P1P2	0.125486	0.644338	5	5
C1orf131	P1P2	0.516768	0.467398	5	5	P1P2	0.540896	0.0976019	5	5	P1P2	0.438577	0.272372	5	5
C1orf134	ENST00000375605.2	0.500256	-0.142934	5	5	ENST00000375605.2	0.661729	-0.093112	5	5	ENST00000375605.2	0.522788	-0.118023	5	5
C1orf137	ENST00000369482.1	0.926206	-0.0582731	5	5	ENST00000369482.1	0.945062	0.100266	5	5	ENST00000369482.1	0.729709	-0.0473585	5	5
C1orf141	P1P2	0.752581	-0.136366	5	5	P1P2	0.0332798	-0.548597	5	5	P1P2	0.354909	-0.358088	5	5
C1orf146	P1P2	0.689901	-0.189071	4	4	P1P2	0.513045	-0.0525146	4	4	P1P2	0.325394	-0.0440573	4	4
C1orf158	P1P2	0.604513	-0.0895196	5	5	P1P2	0.843364	-0.161129	5	5	P1P2	0.527125	-0.0663968	5	5
C1orf159	P1P2	0.028762	0.280218	5	5	P1P2	0.572944	-0.0840756	5	5	P1P2	0.204901	0.111114	5	5
C1orf162	P1P2	0.102537	-0.383966	5	5	P1P2	0.989402	-0.0780198	5	5	P1P2	0.212121	-0.190549	5	5
C1orf167	P1P2	0.410399	0.137568	5	5	P1P2	0.75681	0.031112	5	5	P1P2	0.451464	0.089792	5	5
C1orf168	P1P2	0.0744563	0.340186	3	3	P1P2	0.594793	-0.0808768	3	3	P1P2	0.249768	0.129655	3	3
C1orf172	P1P2	0.683069	-0.103636	4	4	P1P2	0.245784	-0.642452	5	5	P1P2	0.417141	-0.0865707	4	4
C1orf173	P1P2	0.0621443	0.753958	5	5	P1P2	0.180772	0.330137	4	4	P1P2	0.100622	0.328755	4	4
C1orf174	P1P2	0.462001	-0.142991	5	5	P1P2	0.0613005	-0.642123	5	5	P1P2	0.13542	-0.434151	5	5
C1orf177	P1P2	0.811892	-0.38911	5	5	P1P2	0.421596	0.35427	5	5	P1P2	0.944643	0.0450427	5	5
C1orf185	P1P2	0.318659	-0.416194	5	5	P1P2	0.572379	0.141777	5	5	P1P2	0.585694	-0.167426	5	5
C1orf186	P1P2	0.334219	0.115858	5	5	P1P2	0.363739	-0.0783716	5	5	P1P2	0.991707	-0.00264884	5	5
C1orf189	P1P2	0.0500976	-0.305222	5	5	P1P2	0.219173	0.30172	5	5	P1P2	0.740988	-0.0402946	5	5
C1orf192	P1P2	0.253902	0.093162	5	5	P1P2	0.644961	-0.0321106	5	5	P1P2	0.280611	0.0305257	5	5
C1orf194	P1	0.112139	0.610496	5	5	P2	0.224513	-0.203447	5	5	P1	0.0360133	0.408159	5	5
C1orf195	P1P2	0.292781	-0.209217	5	5	P1P2	0.304037	0.0250985	5	5	P1P2	0.361434	-0.0827277	5	5
C1orf198	P2	0.268173	-0.140169	5	5	P2	0.212552	0.210499	5	5	P1	0.237842	0.284309	5	5
C1orf204	P1P2	0.161362	0.222941	5	5	P1P2	0.0279185	0.579138	5	5	P1P2	0.00879741	0.340502	5	5
C1orf21	P1P2	0.720641	0.0753189	5	5	P1P2	0.567869	0.161502	5	5	P1P2	0.45849	0.115458	5	5
C1orf210	P1P2	0.932147	-0.101183	5	5	P1P2	0.0995248	-0.23982	5	5	P1P2	0.176738	-0.162481	5	5
C1orf216	P1P2	0.4732	-0.197518	5	5	P1P2	0.191997	-0.310486	5	5	P1P2	0.232269	-0.245768	5	5
C1orf222	P1P2	0.0324045	-1.68188	5	5	P1P2	0.694545	-0.424965	5	5	P1P2	0.260723	-1.27444	5	5
C1orf226	P1	0.751766	0.0880615	4	4	P2	0.43599	-0.291568	4	4	P2	0.652973	-0.162566	4	4
C1orf227	P1P2	0.643295	-0.111767	5	5	P1P2	0.0671542	-0.299542	5	5	P1P2	0.125897	-0.205655	5	5
C1orf228	ENST00000458657.2,ENST00000535358.1	0.967864	0.0807693	5	5	ENST00000458657.2,ENST00000535358.1	0.966888	-0.0301804	5	5	ENST00000458657.2,ENST00000535358.1	0.86693	0.0209706	5	5
C1orf229	P1P2	0.470131	0.0817589	5	5	P1P2	0.853771	0.133868	5	5	P1P2	0.59315	0.101753	5	5
C1orf233	P1P2	0.0678167	-0.41003	5	5	P1P2	0.881206	-0.0208142	5	5	P1P2	0.121235	-0.243418	5	5
C1orf234	P1P2	0.357986	-0.239363	4	4	P1P2	0.904296	-0.0281488	4	4	P1P2	0.442123	-0.12242	4	4
C1orf27	P1P2	0.574417	-0.116806	4	4	P1P2	0.0605328	-0.465187	4	4	P1P2	0.0822757	-0.290996	4	4
C1orf35	P1P2	0.541336	0.109598	4	4	P1P2	0.847913	0.413631	5	5	P1P2	0.862307	-0.0774691	4	4
C1orf43	P1P2	0.304364	-0.153829	5	5	P1P2	0.0855432	0.318918	5	5	P1P2	0.342506	0.109137	5	5
C1orf50	P1P2	0.399389	-0.227635	5	5	P1P2	0.765031	-0.151077	5	5	P1P2	0.461014	-0.163063	5	5
C1orf51	P1P2	0.81576	0.030263	5	5	P1P2	0.329718	0.276169	5	5	P1P2	0.663933	0.153216	5	5
C1orf52	P1P2	0.901169	-0.00865198	5	5	P1P2	0.191291	0.383717	5	5	P1P2	0.246886	0.187532	5	5
C1orf53	P1P2	0.474996	0.163027	5	5	P1P2	0.876623	-0.0821307	5	5	P1P2	0.642343	0.0938014	5	5
C1orf54	P1P2	0.666384	-0.058818	5	5	P1P2	0.28157	0.118471	5	5	P1P2	0.737222	0.0760856	5	5
C1orf56	P1P2	0.0130178	-0.791623	5	5	P1P2	0.366562	0.145929	4	4	P1P2	0.566427	-0.0906911	4	4
C1orf61	P1	0.0368834	-0.403293	5	5	P1	0.038089	-0.335413	5	5	P1	0.00735052	-0.329446	5	5
C1orf63	P1P2	0.338393	-0.19738	5	5	P1P2	0.386988	-0.00696035	5	5	P1P2	0.870202	-0.0466072	5	5
[truncated: 35,813 more rows]

## Sheet: C42B(mNG2-AR)i clone 2 raw data
	H	H	L	L
	Rep1	Rep2	Rep1	Rep2			#This sheet includes the raw counts for each sgRNA
sgId
A1BG_+_58858549.23-P1	351	250	425	293
A1BG_+_58858964.23-P1	412	447	380	568
A1BG_+_58864367.23-P2	712	765	902	946
A1BG_-_58858617.23-P1	290	437	458	367
A1BG_-_58858630.23-P1	311	439	427	401
A1BG_-_58858788.23-P1	356	346	455	390
A1BG_-_58864354.23-P2	342	341	465	393
A1BG_-_58864360.23-P2	535	560	617	614
A1BG_-_58864822.23-P2	445	389	645	499
A1BG_-_58864840.23-P2	677	850	922	845
A1CF_+_52645000.23-P1P2	627	801	891	844
A1CF_+_52645080.23-P1P2	536	397	558	527
A1CF_+_52645339.23-P1P2	887	837	921	1123
A1CF_-_52645011.23-P1P2	1003	980	1047	1282
A1CF_-_52645373.23-P1P2	1129	1129	1359	1175
A2ML1_+_8975211.23-P1P2	71	39	90	91
A2ML1_+_8975278.23-P1P2	904	927	1114	936
A2ML1_-_8975582.23-P1P2	833	1050	906	1090
A2ML1_-_8975593.23-P1P2	215	259	151	197
A2ML1_-_8975664.23-P1P2	1350	1316	1336	1089
A2M_+_9268141.23-P1P2	1352	1628	1354	1457
A2M_+_9268487.23-P1P2	789	792	919	906
A2M_+_9268495.23-P1P2	693	707	800	722
A2M_-_9268273.23-P1P2	1214	1299	1337	1475
A2M_-_9268387.23-P1P2	598	722	904	959
A3GALT2_+_33786649.23-ENST00000442999.3	443	405	511	591
A3GALT2_+_33786659.23-ENST00000442999.3	186	86	196	258
A3GALT2_+_33786675.23-ENST00000442999.3	134	206	113	174
A3GALT2_+_33786682.23-ENST00000442999.3	25	21	13	10
A3GALT2_-_33786280.23-ENST00000442999.3	77	97	195	134
A4GALT_+_43116425.23-P1P2	906	848	995	733
A4GALT_+_43116792.23-P1P2	866	739	982	735
A4GALT_-_43116431.23-P1P2	862	908	1116	1089
A4GALT_-_43116434.23-P1P2	744	874	1112	921
A4GALT_-_43116819.23-P1P2	341	354	463	502
A4GNT_+_137850968.23-P1P2	144	142	73	138
A4GNT_+_137851024.23-P1P2	501	702	677	758
A4GNT_+_137851178.23-P1P2	161	243	355	263
A4GNT_-_137851117.23-P1P2	521	709	743	802
A4GNT_-_137851121.23-P1P2	294	291	183	153
AAAS_+_53714983.23-P1P2	450	572	428	472
AAAS_+_53715355.23-P1P2	519	577	652	661
AAAS_-_53715371.23-P1P2	1293	1167	1187	1323
AAAS_-_53715389.23-P1P2	884	1048	1026	1222
AAAS_-_53715438.23-P1P2	549	730	716	480
AACS_+_125549983.23-P1P2	739	707	608	799
AACS_+_125549999.23-P1P2	581	700	575	738
AACS_+_125550002.23-P1P2	608	432	467	544
AACS_+_125550035.23-P1P2	484	665	856	765
AACS_-_125550169.23-P1P2	719	800	1072	833
AADACL2_+_151451732.23-P1P2	494	319	574	497
AADACL2_+_151451926.23-P1P2	293	334	292	346
AADACL2_+_151452121.23-P1P2	594	633	520	497
AADACL2_-_151451828.23-P1P2	298	416	315	372
AADACL2_-_151451961.23-P1P2	37	40	126	78
AADACL3_+_12776115.23-P1P2	856	958	1334	1089
AADACL3_+_12776133.23-P1P2	554	685	655	912
AADACL3_+_12776213.23-P1P2	566	510	533	568
AADACL3_+_12776313.23-P1P2	271	213	335	267
AADACL3_+_12776495.23-P1P2	1068	1309	1453	1263
AADACL4_+_12704573.23-P1P2	1165	1053	1145	1105
AADACL4_+_12704601.23-P1P2	519	603	638	690
AADACL4_+_12704653.23-P1P2	801	895	973	953
AADACL4_+_12704714.23-P1P2	143	125	174	185
AADACL4_-_12704768.23-P1P2	681	718	596	913
AADAC_+_151532013.23-P1P2	381	604	544	451
AADAC_+_151532371.23-P1P2	707	787	821	779
AADAC_-_151531905.23-P1P2	1053	778	950	858
AADAC_-_151531939.23-P1P2	765	624	704	656
AADAC_-_151531954.23-P1P2	635	834	694	791
AADAT_+_171010904.23-P1P2	785	959	749	927
AADAT_+_171010929.23-P1P2	689	523	724	913
AADAT_+_171011392.23-P1P2	484	558	575	422
AADAT_-_171011321.23-P1P2	516	617	728	619
AADAT_-_171011368.23-P1P2	1184	1223	1414	1161
AAED1_+_99417117.23-P1P2	542	693	540	620
AAED1_+_99417233.23-P1P2	80	97	19	34
AAED1_+_99417525.23-P1P2	516	660	820	567
AAED1_+_99417589.23-P1P2	808	862	972	738
AAED1_-_99417574.23-P1P2	776	677	993	1137
AAGAB_+_67546965.23-P1P2	11	49	28	45
AAGAB_-_67546714.23-P1P2	223	239	168	217
AAGAB_-_67546928.23-P1P2	213	152	153	151
AAGAB_-_67546952.23-P1P2	1491	1458	1615	1571
AAGAB_-_67546997.23-P1P2	113	152	193	222
AAK1_+_69870290.23-P1P2	1177	995	1281	900
AAK1_+_69870701.23-P1P2	1141	1161	1397	1482
AAK1_-_69870541.23-P1P2	583	606	768	830
AAK1_-_69870791.23-P1P2	1345	1369	1338	1277
AAK1_-_69870794.23-P1P2	581	382	494	667
AAMDC_+_77532426.23-P1P2	706	690	663	679
AAMDC_-_77532187.23-P1P2	712	882	1065	822
AAMDC_-_77532222.23-P1P2	118	48	60	51
AAMDC_-_77532236.23-P1P2	378	437	442	513
AAMDC_-_77532634.23-P1P2	273	206	178	264
AAMP_+_219134841.23-P1P2	329	146	130	115
AAMP_+_219134851.23-P1P2	292	382	193	171
AAMP_-_219134415.23-P1P2	458	528	427	553
AAMP_-_219134424.23-P1P2	1009	910	936	1034
AAMP_-_219134469.23-P1P2	521	584	592	584
AANAT_+_74463718.23-P1P2	288	256	258	247
AANAT_+_74463735.23-P1P2	1317	1107	1325	1409
AANAT_+_74464088.23-P1P2	244	283	359	481
AANAT_-_74464175.23-P1P2	465	517	493	392
AANAT_-_74464185.23-P1P2	313	185	354	376
AAR2_+_34824386.23-P1P2	562	482	512	370
AAR2_+_34824488.23-P1P2	123	113	82	116
AAR2_+_34824681.23-P1P2	503	499	482	593
AAR2_-_34824417.23-P1P2	193	420	423	257
AAR2_-_34824425.23-P1P2	501	413	551	515
AARD_+_117950477.23-P1P2	1351	1434	1635	1648
AARD_+_117950489.23-P1P2	279	171	255	205
AARD_+_117950882.23-P1P2	1372	1777	1527	1365
AARD_+_117950890.23-P1P2	155	106	202	134
AARD_-_117950494.23-P1P2	286	255	175	289
AARS2_+_44280650.23-P1P2	662	538	820	822
AARS2_+_44281006.23-P1P2	717	747	763	968
AARS2_+_44281027.23-P1P2	510	401	488	457
AARS2_+_44281044.23-P1P2	519	469	457	428
AARS2_+_44281056.23-P1P2	429	492	403	596
AARSD1_+_41116203.23-P1	2631	2901	2832	2732
AARSD1_+_41116412.23-P1	364	551	588	608
AARSD1_+_41116417.23-P1	943	1085	1309	808
AARSD1_+_41132061.23-P2	3532	3286	3271	3526
AARSD1_+_41132078.23-P2	610	562	552	606
AARSD1_-_41116243.23-P1	1223	1323	1717	1586
AARSD1_-_41116425.23-P1	875	1003	1101	999
AARSD1_-_41131712.23-P2	1877	1652	1757	1966
AARSD1_-_41132037.23-P2	773	952	1014	985
AARSD1_-_41132088.23-P2	4898	4507	5173	5302
AARS_+_70323318.23-P1P2	583	519	498	478
AARS_+_70323322.23-P1P2	468	563	416	410
AARS_+_70323353.23-P1P2	621	660	516	463
AARS_+_70323362.23-P1P2	1381	1494	1108	1188
AARS_-_70323332.23-P1P2	464	635	411	531
AASDHPPT_+_105948405.23-P1P2	242	274	247	337
AASDHPPT_+_105948450.23-P1P2	1176	1197	1049	1176
AASDHPPT_+_105948813.23-P1P2	735	1019	861	1013
AASDHPPT_-_105948374.23-P1P2	574	639	670	1016
AASDHPPT_-_105948417.23-P1P2	1130	1236	1220	1110
AASDH_+_57253570.23-P1P2	1543	1546	1576	1533
AASDH_-_57253280.23-P1P2	145	153	166	141
AASDH_-_57253356.23-P1P2	757	706	721	708
AASDH_-_57253362.23-P1P2	1437	1503	1562	1537
AASDH_-_57253588.23-P1P2	473	362	489	415
AASS_+_121784000.23-P1P2	402	480	563	554
AASS_+_121784219.23-P1P2	878	802	1283	984
AASS_+_121784247.23-P1P2	550	474	534	679
AASS_-_121784277.23-P1P2	1093	1076	1156	970
AASS_-_121784328.23-P1P2	344	272	393	337
AATF_-_35306286.23-P1P2	608	704	485	473
AATF_-_35306312.23-P1P2	761	635	756	699
AATF_-_35306333.23-P1P2	1097	1119	1016	1164
AATF_-_35306340.23-P1P2	950	1095	962	869
AATF_-_35306346.23-P1P2	562	593	454	582
AATK_+_79139571.23-ENST00000326724.4	485	450	566	592
AATK_+_79139589.23-ENST00000326724.4	1015	1077	1442	1083
AATK_+_79139592.23-ENST00000326724.4	1507	1241	1319	1427
AATK_-_79139586.23-ENST00000326724.4	410	433	407	415
AATK_-_79139956.23-ENST00000326724.4	1099	1208	1354	1303
ABAT_+_8768492.23-P1	1236	1298	1369	1503
ABAT_+_8768682.23-P1	388	447	356	425
ABAT_+_8807445.23-P2	1134	837	1131	1231
ABAT_+_8807450.23-P2	1080	1150	1172	1080
ABAT_+_8807464.23-P2	1739	1758	1839	1732
ABAT_+_8807492.23-P2	172	166	213	263
ABAT_+_8807696.23-P2	783	891	897	1009
ABAT_-_8768504.23-P1	1193	1181	1497	1354
ABAT_-_8768523.23-P1	1098	1064	895	805
ABAT_-_8768533.23-P1	908	1078	1207	1077
ABCA10_+_67224811.23-P1P2	793	761	687	834
ABCA10_+_67224929.23-P1P2	323	254	309	187
ABCA10_-_67224447.23-P1P2	1388	1687	1503	1391
ABCA10_-_67224767.23-P1P2	1706	1580	1767	1861
ABCA10_-_67224823.23-P1P2	356	518	540	560
ABCA12_+_216002996.23-P1P2	773	708	723	703
ABCA12_+_216003308.23-P1P2	790	583	967	926
ABCA12_+_216003314.23-P1P2	778	715	1005	755
ABCA12_+_216003340.23-P1P2	845	920	793	881
ABCA12_-_216002923.23-P1P2	146	187	228	283
ABCA13_+_48211090.23-P1P2	756	772	966	947
ABCA13_+_48211097.23-P1P2	500	536	701	702
ABCA13_+_48211145.23-P1P2	578	574	888	821
ABCA13_+_48211160.23-P1P2	846	925	1078	1179
ABCA13_-_48211093.23-P1P2	860	824	885	817
ABCA1_-_107689997.23-P1P2	336	262	377	472
ABCA1_-_107690031.23-P1P2	976	801	1595	1407
ABCA1_-_107690385.23-P1P2	497	464	613	497
ABCA1_-_107690389.23-P1P2	611	629	583	694
ABCA1_-_107690394.23-P1P2	546	557	693	523
ABCA2_+_139922190.23-P1P2	517	644	642	612
ABCA2_+_139922201.23-P1P2	300	318	347	371
ABCA2_+_139922272.23-P1P2	966	1012	893	925
ABCA2_+_139922669.23-P1P2	907	994	1403	1239
ABCA2_-_139922596.23-P1P2	858	887	708	683
ABCA3_+_2390336.23-P1P2	556	447	453	589
ABCA3_+_2390611.23-P1P2	852	685	713	846
ABCA3_-_2390323.23-P1P2	663	616	597	699
ABCA3_-_2390333.23-P1P2	299	348	419	324
ABCA3_-_2390704.23-P1P2	385	380	389	400
ABCA4_+_94586668.23-P1P2	287	157	253	245
ABCA4_-_94586219.23-P1P2	437	491	378	493
ABCA4_-_94586232.23-P1P2	1071	1016	963	921
ABCA4_-_94586250.23-P1P2	558	767	662	686
ABCA4_-_94586658.23-P1P2	1144	1023	1053	947
ABCA5_-_67322851.23-P1P2	697	555	704	630
ABCA5_-_67322872.23-P1P2	927	991	1092	1153
ABCA5_-_67322891.23-P1P2	860	897	733	739
ABCA5_-_67323220.23-P1P2	799	797	931	1082
ABCA5_-_67323280.23-P1P2	627	519	417	523
ABCA6_+_67137842.23-P1P2	887	949	1136	1042
ABCA6_+_67138008.23-P1P2	713	698	626	638
ABCA6_+_67138026.23-P1P2	1541	1319	1586	1576
ABCA6_+_67138050.23-P1P2	983	758	926	1032
ABCA6_-_67137854.23-P1P2	1113	1254	1228	1245
ABCA7_+_1040413.23-P1	784	780	888	940
ABCA7_+_1040513.23-P1	1285	1119	1215	1146
ABCA7_+_1040577.23-P1	1067	1154	1258	1128
ABCA7_+_1041292.23-P2	925	870	969	1053
ABCA7_+_1041297.23-P2	1153	937	1037	971
ABCA7_+_1041311.23-P2	654	577	661	710
ABCA7_-_1040133.23-P1	520	542	742	573
ABCA7_-_1040209.23-P1	542	445	477	448
ABCA7_-_1041459.23-P2	975	900	983	1014
ABCA7_-_1041717.23-P2	1132	914	997	1023
ABCA8_+_66950959.23-P1P2	1370	1475	1665	1828
ABCA8_+_66951401.23-P1P2	199	221	169	255
ABCA8_-_66951372.23-P1P2	722	756	913	748
ABCA8_-_66951525.23-P1P2	995	988	1468	1074
ABCA8_-_66951528.23-P1P2	681	758	770	846
ABCA9_+_67057085.23-P1P2	1074	928	970	1211
ABCA9_-_67056649.23-P1P2	582	602	887	736
ABCA9_-_67057012.23-P1P2	650	645	642	693
ABCA9_-_67057053.23-P1P2	870	1049	899	823
ABCA9_-_67057069.23-P1P2	687	916	720	895
ABCB10_+_229694285.23-P1P2	261	286	160	217
ABCB10_+_229694413.23-P1P2	638	631	672	799
ABCB10_-_229694297.23-P1P2	168	208	190	88
ABCB10_-_229694457.23-P1P2	558	561	722	572
ABCB10_-_229694467.23-P1P2	490	647	763	760
ABCB11_+_169887409.23-P1P2	1041	958	1006	1192
ABCB11_+_169887811.23-P1P2	1197	1110	1208	1168
ABCB11_-_169887416.23-P1P2	601	668	815	610
ABCB11_-_169887784.23-P1P2	1402	1347	1663	1595
ABCB11_-_169887796.23-P1P2	625	762	643	731
ABCB1_-_87342256.23-ENST00000265724.3	763	720	907	992
ABCB1_-_87342302.23-ENST00000265724.3	786	686	624	751
ABCB1_-_87342654.23-ENST00000265724.3	1173	1375	1340	1363
ABCB1_-_87342657.23-ENST00000265724.3	1027	1089	1061	805
ABCB1_-_87342674.23-ENST00000265724.3	851	842	989	729
ABCB4_+_87104933.23-P1P2	879	816	981	1073
ABCB4_+_87104939.23-P1P2	760	937	1073	735
ABCB4_+_87105008.23-P1P2	431	410	597	670
ABCB4_-_87104608.23-P1P2	412	358	523	429
ABCB4_-_87104975.23-P1P2	525	532	602	723
ABCB5_+_20687051.23-P1P2	253	181	169	168
ABCB5_+_20687218.23-P1P2	85	74	142	76
ABCB5_+_20687242.23-P1P2	1080	1383	1566	1443
ABCB5_+_20687409.23-P1P2	0	0	0	0
ABCB5_-_20687396.23-P1P2	1472	1314	1449	1423
ABCB6_+_220083500.23-P1P2	958	1086	1473	1029
ABCB6_-_220083181.23-P1P2	872	1053	1305	1023
ABCB6_-_220083194.23-P1P2	390	295	311	393
ABCB6_-_220083468.23-P1P2	655	706	800	715
ABCB6_-_220083604.23-P1P2	1186	1056	1163	1024
ABCB7_+_74375885.23-P1P2	522	454	470	415
ABCB7_+_74376070.23-P1P2	534	498	491	503
ABCB7_-_74375964.23-P1P2	230	333	280	249
ABCB7_-_74376019.23-P1P2	1161	1101	1302	1244
ABCB7_-_74376044.23-P1P2	253	366	532	413
ABCB8_+_150725965.23-P1P2	849	672	887	994
ABCB8_-_150725551.23-P1P2	331	240	189	237
ABCB8_-_150725580.23-P1P2	1534	1716	1661	1719
ABCB8_-_150725928.23-P1P2	733	831	915	829
ABCB8_-_150725975.23-P1P2	1344	1417	1691	1579
ABCB9_+_123450546.23-P1	566	534	504	322
ABCB9_+_123450566.23-P1	775	830	833	772
ABCB9_+_123450826.23-P1	2149	2275	2207	2270
ABCB9_+_123450970.23-P1	640	780	917	933
ABCB9_+_123465727.23-P2	428	507	435	427
ABCB9_-_123450999.23-P1	981	731	1056	935
ABCB9_-_123465422.23-P2	1238	1478	1392	1249
ABCB9_-_123465699.23-P2	2108	2216	2106	2320
ABCB9_-_123465738.23-P2	881	872	945	997
ABCB9_-_123465787.23-P2	933	752	1302	1187
ABCC10_+_43395315.23-P1P2	246	262	356	226
ABCC10_-_43395330.23-P1P2	221	142	235	149
ABCC10_-_43395343.23-P1P2	298	307	359	398
ABCC10_-_43395891.23-P1P2	55	54	56	235
ABCC10_-_43395984.23-P1P2	437	434	429	480
ABCC11_+_48278130.23-P1	101	123	72	151
ABCC11_+_48281001.23-P2	1283	1325	1347	1633
ABCC11_+_48281042.23-P2	807	855	934	1072
ABCC11_+_48281345.23-P2	92	76	119	130
ABCC11_+_48281428.23-P2	558	488	740	854
ABCC11_-_48277852.23-P1	641	603	816	799
ABCC11_-_48278103.23-P1	166	138	151	151
ABCC11_-_48278122.23-P1	1136	887	1262	984
ABCC11_-_48278125.23-P1	186	166	188	210
ABCC11_-_48280980.23-P2	865	1012	978	898
ABCC12_+_48180636.23-ENST00000311303.3	1032	1072	1207	1464
ABCC12_-_48180314.23-ENST00000311303.3	730	782	734	681
ABCC12_-_48180643.23-ENST00000311303.3	615	377	683	706
ABCC12_-_48180648.23-ENST00000311303.3	310	605	509	533
ABCC12_-_48180679.23-ENST00000311303.3	712	781	872	856
ABCC1_+_16043482.23-P1P2	436	703	513	525
ABCC1_+_16043921.23-P1P2	632	856	754	803
ABCC1_-_16043871.23-P1P2	436	410	375	564
ABCC1_-_16043934.23-P1P2	632	882	714	850
ABCC1_-_16044002.23-P1P2	721	687	967	875
ABCC2_+_101542515.23-P1P2	248	176	387	280
ABCC2_+_101542910.23-P1P2	165	119	287	173
ABCC2_+_101542914.23-P1P2	373	314	355	366
ABCC2_+_101542981.23-P1P2	253	275	223	269
ABCC2_-_101542808.23-P1P2	96	55	56	54
ABCC3_+_48712248.23-P1P2	850	747	740	791
ABCC3_+_48712270.23-P1P2	519	489	646	576
ABCC3_+_48712450.23-P1P2	406	388	385	393
ABCC3_+_48712559.23-P1P2	868	983	1023	761
ABCC3_+_48712662.23-P1P2	557	849	716	915
ABCC4_+_95953430.23-P1P2	804	669	736	672
ABCC4_+_95953641.23-P1P2	1044	1033	1067	1179
ABCC4_+_95953668.23-P1P2	634	888	896	633
ABCC4_-_95953614.23-P1P2	811	827	894	895
ABCC4_-_95953652.23-P1P2	413	422	350	356
ABCC5_+_183735648.23-P1P2	732	833	646	573
ABCC5_+_183735692.23-P1P2	623	712	700	599
ABCC5_-_183735259.23-P1P2	394	465	638	635
ABCC5_-_183735312.23-P1P2	1770	1763	2509	1827
ABCC5_-_183735467.23-P1P2	544	754	600	605
ABCC6_+_16316916.23-ENST00000205557.7	0	0	0	0
ABCC6_+_16317287.23-ENST00000205557.7	191	275	364	348
ABCC6_+_16317296.23-ENST00000205557.7	759	714	925	924
ABCC6_-_16317235.23-ENST00000205557.7	641	749	662	657
ABCC6_-_16317247.23-ENST00000205557.7	1141	1123	1240	1163
ABCC8_+_17497953.23-P1P2	1448	1385	1570	1252
ABCC8_+_17498387.23-P1P2	491	502	552	702
ABCC8_-_17497979.23-P1P2	729	591	666	749
ABCC8_-_17497997.23-P1P2	459	399	310	459
ABCC8_-_17498220.23-P1P2	368	401	410	372
ABCC9_+_22093672.23-P1P2	1041	942	1246	1114
ABCC9_+_22093678.23-P1P2	684	651	826	707
ABCC9_+_22093937.23-P1P2	357	337	390	346
ABCC9_+_22093941.23-P1P2	508	519	535	514
ABCC9_+_22094309.23-P1P2	1134	1222	1081	1292
ABCD1_+_152990414.23-P1P2	894	1119	1098	1113
ABCD1_+_152990711.23-P1P2	1122	1127	1140	1313
ABCD1_-_152990338.23-P1P2	239	326	325	381
ABCD1_-_152990379.23-P1P2	404	406	376	575
ABCD1_-_152990703.23-P1P2	1162	1106	1401	1616
ABCD2_+_40013099.23-P1P2	542	695	684	730
ABCD2_+_40013514.23-P1P2	805	1129	1006	1011
ABCD2_+_40013594.23-P1P2	1233	1245	1672	1390
ABCD2_-_40013191.23-P1P2	209	199	297	213
ABCD2_-_40013610.23-P1P2	986	1139	1257	919
ABCD3_+_94884002.23-P1P2	694	689	748	797
ABCD3_+_94884009.23-P1P2	696	819	736	751
ABCD3_+_94884032.23-P1P2	989	890	1043	877
ABCD3_+_94884473.23-P1P2	400	427	584	614
ABCD3_-_94883974.23-P1P2	332	417	512	466
ABCD4_+_74769611.23-P1P2	987	961	1074	1073
ABCD4_+_74769649.23-P1P2	1281	1100	938	994
ABCD4_-_74769631.23-P1P2	1062	1147	1220	1233
ABCD4_-_74769682.23-P1P2	762	1161	1161	937
ABCD4_-_74769729.23-P1P2	784	754	666	657
ABCE1_+_146019317.23-P1P2	1859	1967	2315	2087
ABCE1_+_146019463.23-P1P2	840	1018	894	945
ABCE1_+_146019842.23-P1P2	427	463	580	620
ABCE1_-_146019502.23-P1P2	569	447	185	259
ABCE1_-_146019516.23-P1P2	291	333	169	189
ABCF1_+_30539238.23-P1	684	767	708	867
ABCF1_+_30539469.23-P1	1208	1071	1327	1538
ABCF1_+_30539647.23-P1	582	622	597	781
ABCF1_+_30546312.23-P2	374	356	395	396
ABCF1_+_30546315.23-P2	579	594	515	754
ABCF1_-_30539232.23-P1	790	900	933	966
ABCF1_-_30539602.23-P1	508	641	564	667
ABCF1_-_30546344.23-P2	1110	1056	1225	1045
ABCF1_-_30546354.23-P2	1038	1147	1305	1442
ABCF1_-_30546366.23-P2	1400	1287	1304	1251
ABCF2_+_150923872.23-P1P2	813	548	814	759
ABCF2_+_150923902.23-P1P2	166	147	286	226
ABCF2_+_150924236.23-P1P2	234	339	350	263
ABCF2_+_150924287.23-P1P2	506	550	497	418
ABCF2_-_150923882.23-P1P2	412	566	645	937
ABCF3_-_183903980.23-P1P2	1191	1120	1237	1433
ABCF3_-_183903991.23-P1P2	1195	1424	1323	1807
ABCF3_-_183904021.23-P1P2	222	282	436	407
ABCF3_-_183904356.23-P1P2	560	517	765	780
ABCF3_-_183904380.23-P1P2	677	690	717	991
ABCG1_+_43639544.23-P1P2	959	843	858	1034
ABCG1_+_43639681.23-P1P2	85	79	79	66
ABCG1_-_43639282.23-P1P2	1637	1794	2077	2162
ABCG1_-_43639541.23-P1P2	759	585	613	926
ABCG1_-_43639626.23-P1P2	1356	1408	1644	1389
ABCG2_+_89079974.23-P1P2	538	411	521	515
ABCG2_+_89080025.23-P1P2	1121	827	1182	955
ABCG2_+_89080044.23-P1P2	119	59	175	148
ABCG2_-_89079989.23-P1P2	1514	1592	1417	1469
ABCG2_-_89080000.23-P1P2	31	8	39	13
ABCG4_+_119019794.23-P1P2	963	973	978	930
ABCG4_+_119019855.23-P1P2	387	323	314	332
ABCG4_-_119019784.23-P1P2	1194	1126	1349	1479
ABCG4_-_119019798.23-P1P2	0	0	0	0
ABCG4_-_119019811.23-P1P2	135	104	69	85
ABCG5_+_44065447.23-P1P2	651	660	550	529
ABCG5_+_44065865.23-P1P2	193	265	152	244
ABCG5_-_44065428.23-P1P2	732	573	684	764
ABCG5_-_44065433.23-P1P2	431	306	479	468
ABCG5_-_44065840.23-P1P2	63	32	57	6
ABCG8_+_44066166.23-P1P2	764	706	681	755
ABCG8_+_44066180.23-P1P2	333	192	217	197
ABCG8_+_44066323.23-P1P2	123	116	66	79
ABCG8_+_44066333.23-P1P2	472	464	481	693
ABCG8_-_44066172.23-P1P2	992	1256	1171	1097
ABHD10_+_111697851.23-P1P2	654	574	820	829
ABHD10_+_111698093.23-P1P2	984	1112	1179	1271
ABHD10_+_111698316.23-P1P2	814	562	904	806
ABHD10_-_111697877.23-P1P2	432	609	708	446
ABHD10_-_111697914.23-P1P2	664	614	664	530
ABHD11_+_73152656.23-P1P2	1262	1130	968	1115
ABHD11_+_73152963.23-P1P2	717	707	967	891
ABHD11_-_73152688.23-P1P2	687	895	827	663
ABHD11_-_73153094.23-P1P2	496	440	365	481
ABHD11_-_73153135.23-P1P2	715	545	724	808
ABHD12B_+_51339177.23-P1P2	1227	1186	1245	1251
ABHD12B_-_51338832.23-P1P2	195	132	141	158
ABHD12B_-_51338864.23-P1P2	564	389	581	623
ABHD12B_-_51338885.23-P1P2	1855	1864	2292	2135
ABHD12B_-_51339227.23-P1P2	173	143	128	190
ABHD12_+_25371393.23-P1P2	712	899	842	829
ABHD12_+_25371436.23-P1P2	754	711	715	602
ABHD12_-_25371053.23-P1P2	388	382	362	451
ABHD12_-_25371057.23-P1P2	517	722	817	819
ABHD12_-_25371489.23-P1P2	563	457	487	407
ABHD13_+_108870795.23-P1P2	830	880	1038	1114
ABHD13_+_108870811.23-P1P2	528	551	751	513
ABHD13_+_108871228.23-P1P2	991	1164	1113	1059
ABHD13_-_108870880.23-P1P2	1083	1096	1239	1261
ABHD13_-_108871256.23-P1P2	560	666	597	674
ABHD14A_+_52009149.23-P1P2	1311	1364	1513	1351
ABHD14A_+_52009194.23-P1P2	299	352	397	292
ABHD14A_+_52009255.23-P1P2	980	958	996	1073
ABHD14A_-_52009122.23-P1P2	609	382	619	575
ABHD14A_-_52009160.23-P1P2	509	739	642	804
ABHD14B_+_52007815.23-P1	1654	1714	1684	1691
ABHD14B_+_52016945.23-P2	1059	1022	1344	1503
ABHD14B_+_52017325.23-P2	1562	1392	1568	1518
ABHD14B_+_52017350.23-P2	1026	1313	1464	1536
ABHD14B_-_52007985.23-P1	1900	1902	1692	1809
ABHD14B_-_52007995.23-P1	1323	1388	1601	1640
ABHD14B_-_52008027.23-P1	1527	1840	1768	1673
ABHD14B_-_52008040.23-P1	1612	1790	1846	1677
ABHD14B_-_52016965.23-P2	1006	1261	1446	1036
ABHD14B_-_52017383.23-P2	685	858	840	933
ABHD15_-_27893577.23-P1P2	1809	1840	2120	1804
ABHD15_-_27893641.23-P1P2	248	192	202	172
ABHD15_-_27893654.23-P1P2	534	375	522	660
ABHD15_-_27893980.23-P1P2	881	872	1013	923
ABHD15_-_27894008.23-P1P2	1400	1608	1197	1448
ABHD16A_+_31671120.23-P1P2	1716	1490	1944	1960
ABHD16A_+_31671138.23-P1P2	156	200	301	269
ABHD16A_-_31670671.23-P1P2	1724	1877	2041	1954
ABHD16A_-_31670679.23-P1P2	301	239	304	230
ABHD16A_-_31670764.23-P1P2	2104	2047	2127	2012
ABHD16B_+_62492825.23-P1P2	428	496	456	494
ABHD16B_+_62492837.23-P1P2	621	522	448	602
ABHD16B_+_62492887.23-P1P2	30	75	67	14
ABHD16B_+_62493236.23-P1P2	727	884	833	841
ABHD16B_-_62492870.23-P1P2	904	799	1114	1093
ABHD17A_+_1885470.23-P1P2	264	322	429	373
ABHD17A_-_1885045.23-P1P2	1180	1036	1359	1149
ABHD17A_-_1885076.23-P1P2	738	749	1001	964
ABHD17A_-_1885099.23-P1P2	826	671	914	1025
ABHD17A_-_1885483.23-P1P2	540	488	619	427
ABHD17B_+_74525655.23-P1P2	325	343	361	428
ABHD17B_+_74525862.23-P1P2	1155	1404	1694	1435
ABHD17B_+_74526089.23-P1P2	240	334	320	210
ABHD17B_-_74525690.23-P1P2	664	737	812	797
ABHD17B_-_74525704.23-P1P2	1126	1175	1374	1331
ABHD17C_+_80987662.23-P1P2	215	247	220	218
ABHD17C_+_80987703.23-P1P2	298	440	246	307
ABHD17C_+_80987878.23-P1P2	157	111	138	75
ABHD17C_+_80987887.23-P1P2	511	546	545	733
ABHD17C_+_80988086.23-P1P2	0	0	0	0
ABHD1_+_27347075.23-P1P2	873	1212	1028	1205
ABHD1_+_27347086.23-P1P2	932	661	855	884
ABHD1_+_27347095.23-P1P2	471	621	569	646
ABHD1_+_27347132.23-P1P2	715	897	664	1008
ABHD1_-_27346733.23-P1P2	1315	1398	1320	1307
ABHD2_+_89631693.23-P1P2	1319	1122	1041	1205
ABHD2_+_89632075.23-P1P2	587	746	700	702
ABHD2_-_89631738.23-P1P2	1361	1075	1321	1354
ABHD2_-_89631760.23-P1P2	671	341	419	579
ABHD2_-_89632154.23-P1P2	569	740	683	697
ABHD3_+_19284354.23-P1P2	200	282	297	289
ABHD3_+_19284534.23-P1P2	229	412	371	493
ABHD3_+_19284717.23-P1P2	612	599	571	685
ABHD3_+_19284728.23-P1P2	390	260	476	365
ABHD3_-_19284770.23-P1P2	1233	1286	1253	1230
ABHD4_+_23067515.23-P1P2	797	834	822	915
ABHD4_+_23067613.23-P1P2	773	750	628	787
ABHD4_-_23067199.23-P1P2	942	1247	971	1052
ABHD4_-_23067625.23-P1P2	721	501	616	761
ABHD4_-_23067680.23-P1P2	876	1005	872	1039
ABHD5_+_43732395.23-P1P2	551	590	639	578
ABHD5_+_43732521.23-P1P2	233	221	215	259
ABHD5_+_43732806.23-P1P2	437	498	519	542
ABHD5_-_43732422.23-P1P2	776	717	945	1004
ABHD5_-_43732464.23-P1P2	360	554	646	633
ABHD6_+_58223718.23-P1P2	657	595	767	657
ABHD6_+_58223966.23-P1P2	441	590	588	449
ABHD6_-_58223553.23-P1P2	413	581	539	416
ABHD6_-_58223594.23-P1P2	656	765	753	610
ABHD6_-_58223914.23-P1P2	1000	1033	1162	1060
ABHD8_+_17413753.23-P1P2	235	115	182	150
ABHD8_-_17413788.23-P1P2	615	632	839	691
ABHD8_-_17414169.23-P1P2	527	647	799	764
ABHD8_-_17414173.23-P1P2	459	468	444	484
ABHD8_-_17414201.23-P1P2	498	419	461	524
ABI1_+_27149446.23-P1P2	855	936	1082	1008
ABI1_+_27149474.23-P1P2	884	967	1160	1156
ABI1_+_27149800.23-P1P2	814	901	1091	849
ABI1_-_27149837.23-P1P2	654	749	786	797
ABI1_-_27149855.23-P1P2	397	491	471	552
ABI2_+_204193030.23-P1P2	1178	1170	1352	1385
ABI2_+_204193079.23-P1P2	1134	762	983	972
ABI2_+_204193458.23-P1P2	1752	1902	1663	1698
ABI2_-_204193058.23-P1P2	709	426	416	487
ABI2_-_204193288.23-P1P2	617	580	629	536
ABI3BP_+_100712238.23-P1P2	485	394	402	509
ABI3BP_+_100712307.23-P1P2	530	519	466	483
ABI3BP_-_100712220.23-P1P2	170	153	295	182
ABI3BP_-_100712267.23-P1P2	346	279	424	523
ABI3BP_-_100712320.23-P1P2	1259	1226	1324	1298
ABI3_+_47287798.23-P1P2	579	571	884	728
ABI3_+_47288122.23-P1P2	1112	1351	1327	1188
ABI3_+_47288159.23-P1P2	508	280	425	436
ABI3_+_47288524.23-P1P2	1033	704	1018	1097
ABI3_-_47288028.23-P1P2	431	358	412	315
ABL1_+_133589617.23-ENST00000372348.2	551	518	663	561
ABL1_+_133589629.23-ENST00000372348.2	719	831	682	784
ABL1_+_133589636.23-ENST00000372348.2	769	584	747	759
ABL1_-_133589228.23-ENST00000372348.2	419	641	699	578
ABL1_-_133589268.23-ENST00000372348.2	507	373	642	420
ABL2_+_179112168.23-P1	651	653	650	716
ABL2_+_179112186.23-P1	178	94	156	106
ABL2_+_179198340.23-P2	939	1059	1464	1293
ABL2_+_179198398.23-P2	655	777	701	880
ABL2_+_179198565.23-P2	562	589	479	564
ABL2_+_179198740.23-P2	809	922	952	905
ABL2_-_179112151.23-P1	350	378	356	368
ABL2_-_179112154.23-P1	11	28	132	33
ABL2_-_179112158.23-P1	758	633	527	381
ABL2_-_179198834.23-P2	461	632	718	720
ABLIM1_+_116417743.23-ENST00000277895.5	1688	1956	2021	2244
ABLIM1_+_116417829.23-ENST00000277895.5	575	572	502	522
ABLIM1_+_116418018.23-ENST00000277895.5	1051	971	1158	1134
ABLIM1_-_116417795.23-ENST00000277895.5	802	779	802	969
ABLIM1_-_116417810.23-ENST00000277895.5	1100	972	1104	944
ABLIM2_+_8160016.23-P1P2	938	966	975	1027
ABLIM2_+_8160141.23-P1P2	452	352	644	573
ABLIM2_+_8160204.23-P1P2	441	607	605	634
ABLIM2_+_8160523.23-P1P2	309	471	320	335
ABLIM2_-_8160138.23-P1P2	683	705	837	664
ABLIM3_+_148521102.23-P1P2	715	582	710	444
ABLIM3_+_148521451.23-P1P2	743	671	656	805
ABLIM3_-_148521229.23-P1P2	1089	989	1066	1077
ABLIM3_-_148521482.23-P1P2	1997	2008	2354	2089
ABLIM3_-_148521503.23-P1P2	784	864	794	898
ABO_+_136150190.23-P1	802	609	723	731
ABO_+_136150601.23-P1	1153	1382	1584	1397
ABO_-_136130692.23-P2	1070	1235	1213	1148
ABO_-_136130921.23-P2	679	509	592	684
ABO_-_136130955.23-P2	179	180	276	231
ABO_-_136130959.23-P2	241	249	409	252
ABO_-_136130966.23-P2	384	414	512	425
ABO_-_136150219.23-P1	550	701	479	438
ABO_-_136150600.23-P1	1501	1379	1957	1626
ABO_-_136150606.23-P1	1344	1210	1416	1496
ABRACL_+_139349876.23-P1P2	990	1035	1139	1329
ABRACL_+_139349879.23-P1P2	414	436	426	536
ABRACL_+_139349931.23-P1P2	1000	1242	1548	1293
ABRACL_+_139350209.23-P1P2	678	615	850	750
ABRACL_-_139350119.23-P1P2	286	253	327	301
ABRA_+_107782019.23-P1P2	842	1237	1052	1095
ABRA_+_107782392.23-P1P2	695	728	772	645
ABRA_+_107782399.23-P1P2	1235	1571	1581	1541
ABRA_+_107782422.23-P1P2	1112	1280	1357	1246
ABRA_-_107782350.23-P1P2	1022	1015	886	793
ABR_+_1082842.23-P1P2	876	915	1219	1192
ABR_+_1082862.23-P1P2	75	106	116	121
ABR_+_1083266.23-P1P2	326	480	527	558
ABR_-_1083256.23-P1P2	335	354	346	489
ABR_-_1083263.23-P1P2	700	664	731	817
ABT1_+_26597184.23-P1P2	987	1036	921	1052
ABT1_+_26597412.23-P1P2	895	967	988	841
ABT1_-_26597263.23-P1P2	1383	1341	1363	1394
ABT1_-_26597427.23-P1P2	844	718	590	682
ABT1_-_26597617.23-P1P2	482	660	575	513
ABTB1_+_127391808.23-P1P2	928	849	977	911
ABTB1_+_127391828.23-P1P2	703	578	794	535
ABTB1_+_127391831.23-P1P2	608	556	725	732
ABTB1_+_127392221.23-P1P2	1159	1143	1199	1408
ABTB1_-_127392198.23-P1P2	427	408	460	368
ABTB2_-_34379074.23-P1P2	726	674	759	993
ABTB2_-_34379146.23-P1P2	941	1065	1106	1245
ABTB2_-_34379310.23-P1P2	655	857	898	996
ABTB2_-_34379465.23-P1P2	1251	1332	1210	1042
ABTB2_-_34379521.23-P1P2	656	660	570	673
ACAA1_+_38178488.23-P1P2	784	796	831	784
ACAA1_+_38178517.23-P1P2	421	459	486	602
ACAA1_+_38178570.23-P1P2	550	609	879	747
ACAA1_-_38178168.23-P1P2	905	688	619	748
ACAA1_-_38178575.23-P1P2	636	683	907	915
ACAA2_+_47339850.23-P1P2	1354	1206	1484	1504
ACAA2_-_47339449.23-P1P2	940	923	779	726
ACAA2_-_47339855.23-P1P2	708	958	1075	978
ACAA2_-_47339858.23-P1P2	964	914	876	785
ACAA2_-_47339876.23-P1P2	1025	838	1111	1159
ACACA_+_35715534.23-P1P2	441	502	421	451
ACACA_+_35715655.23-P1P2	414	540	229	242
ACACA_-_35715847.23-P1P2	811	982	572	595
ACACA_-_35715992.23-P1P2	1638	1476	1515	1501
ACACA_-_35716002.23-P1P2	413	461	375	510
ACACB_+_109569160.23-P1	310	379	447	435
ACACB_+_109569170.23-P1	1329	1572	1534	1365
ACACB_+_109592574.23-P2	1028	963	936	969
ACACB_+_109592655.23-P2	1279	1180	1209	999
ACACB_+_109592908.23-P2	243	290	324	271
ACACB_-_109569178.23-P1	512	580	335	420
ACACB_-_109569231.23-P1	638	589	678	726
ACACB_-_109569639.23-P1	651	553	605	663
ACACB_-_109592496.23-P2	701	746	769	808
ACACB_-_109592519.23-P2	1022	1048	1079	1348
ACAD10_+_112124115.23-P1P2	579	613	531	705
ACAD10_-_112123894.23-P1P2	485	699	819	639
ACAD10_-_112123907.23-P1P2	480	470	586	586
ACAD10_-_112123925.23-P1P2	930	1121	1185	1125
ACAD10_-_112124210.23-P1P2	834	583	582	650
ACAD11_+_132378312.23-P1P2	847	1181	1160	1508
ACAD11_+_132379379.23-P1P2	855	895	789	898
ACAD11_-_132378623.23-P1P2	296	277	413	416
ACAD11_-_132378633.23-P1P2	1126	1014	1444	1373
ACAD11_-_132379444.23-P1P2	336	408	598	460
ACAD8_+_134123511.23-P1P2	1064	814	964	964
ACAD8_-_134123448.23-P1P2	764	716	1116	1029
ACAD8_-_134123455.23-P1P2	1062	1045	1193	1117
ACAD8_-_134123502.23-P1P2	1348	1448	1558	1422
ACAD8_-_134123507.23-P1P2	934	658	884	1022
ACAD9_+_128598604.23-P1P2	619	619	923	651
ACAD9_-_128598499.23-P1P2	274	289	404	334
ACAD9_-_128598508.23-P1P2	760	687	1103	1064
ACAD9_-_128598528.23-P1P2	596	712	774	738
ACAD9_-_128598541.23-P1P2	739	829	989	995
ACADL_+_211089722.23-P1P2	328	341	477	360
ACADL_-_211089695.23-P1P2	830	735	758	883
ACADL_-_211090030.23-P1P2	684	775	605	675
ACADL_-_211090048.23-P1P2	531	634	498	627
ACADL_-_211090095.23-P1P2	1076	1131	1374	1204
ACADM_+_76190107.23-P1P2	1214	1109	1319	1351
ACADM_+_76190432.23-P1P2	623	730	652	851
ACADM_+_76190695.23-P1P2	559	537	471	613
ACADM_-_76190475.23-P1P2	519	616	565	485
ACADM_-_76190633.23-P1P2	1109	1019	1226	1564
ACADSB_+_124768874.23-P1P2	1025	980	902	1088
ACADSB_+_124768891.23-P1P2	554	294	390	375
ACADSB_+_124768941.23-P1P2	313	324	351	304
ACADSB_+_124768944.23-P1P2	650	533	663	620
ACADSB_-_124768552.23-P1P2	971	946	1102	975
ACADS_+_121163685.23-P1P2	2372	2379	2503	2757
ACADS_+_121164090.23-P1P2	479	265	712	800
ACADS_-_121163653.23-P1P2	1238	1405	1356	1361
ACADS_-_121163657.23-P1P2	1389	1491	1710	1641
ACADS_-_121163671.23-P1P2	1700	1574	1669	1425
ACADVL_-_7123221.23-P1P2	453	404	497	404
ACADVL_-_7123283.23-P1P2	716	744	929	1013
ACADVL_-_7123639.23-P1P2	601	686	549	572
ACADVL_-_7123665.23-P1P2	535	609	631	637
ACADVL_-_7123677.23-P1P2	971	846	1189	1086
ACAN_+_89347139.23-P1P2	341	404	279	293
ACAN_+_89347148.23-P1P2	87	88	106	50
ACAN_+_89347151.23-P1P2	57	158	105	140
ACAN_-_89346701.23-P1P2	714	684	523	552
ACAN_-_89347101.23-P1P2	1468	1600	1577	1718
ACAP1_+_7239854.23-P1P2	437	566	738	620
ACAP1_+_7239956.23-P1P2	628	824	721	591
ACAP1_+_7240320.23-P1P2	351	415	566	522
ACAP1_-_7239866.23-P1P2	636	739	751	675
ACAP1_-_7240242.23-P1P2	704	543	679	591
ACAP2_+_195163707.23-P1P2	1020	968	1438	1410
ACAP2_-_195163352.23-P1P2	725	847	895	826
ACAP2_-_195163362.23-P1P2	1010	919	819	993
ACAP2_-_195163395.23-P1P2	570	504	596	569
ACAP2_-_195163655.23-P1P2	940	895	928	1079
ACAP3_+_1243258.23-P1P2	1752	1666	1838	1904
ACAP3_+_1243337.23-P1P2	961	958	1004	1114
ACAP3_-_1243095.23-P1P2	1907	1756	1798	2005
ACAP3_-_1243221.23-P1P2	1482	1479	1945	1569
ACAP3_-_1243235.23-P1P2	1238	1132	1284	1311
ACAT1_+_107992288.23-P1P2	137	139	83	194
ACAT1_+_107992310.23-P1P2	521	749	783	806
ACAT1_+_107992321.23-P1P2	563	548	720	667
ACAT1_-_107992364.23-P1P2	1372	1062	1148	1298
ACAT1_-_107992733.23-P1P2	786	1069	1083	880
ACAT2_+_160183436.23-P1P2	30	98	85	78
ACAT2_+_160183505.23-P1P2	936	810	700	971
ACAT2_-_160183054.23-P1P2	903	846	1133	1104
ACAT2_-_160183095.23-P1P2	863	782	1044	1079
ACAT2_-_160183174.23-P1P2	1237	1397	1839	1968
ACBD3_+_226374329.23-P1P2	351	265	356	341
ACBD3_+_226374366.23-P1P2	453	609	643	590
ACBD3_-_226373992.23-P1P2	1030	802	1102	1015
ACBD3_-_226374403.23-P1P2	575	596	765	572
ACBD3_-_226374411.23-P1P2	370	357	579	382
ACBD4_+_43210021.23-P2	781	733	1015	657
ACBD4_+_43210042.23-P2	989	816	1051	1004
ACBD4_+_43210060.23-P2	0	0	0	0
ACBD4_+_43210408.23-P2	512	414	337	350
ACBD4_+_43213087.23-P1	907	666	761	824
ACBD4_+_43213412.23-P1	61	43	50	61
ACBD4_-_43210055.23-P2	833	943	1041	1024
ACBD4_-_43213050.23-P1	215	185	250	232
ACBD4_-_43213072.23-P1	1037	1160	981	1076
ACBD4_-_43213075.23-P1	406	439	521	507
ACBD5_+_27529332.23-P1P2	530	414	487	696
ACBD5_+_27529682.23-P1P2	752	880	868	772
ACBD5_+_27529701.23-P1P2	736	655	698	709
ACBD5_+_27529710.23-P1P2	1418	1472	1563	1415
ACBD5_-_27529679.23-P1P2	410	535	640	572
ACBD6_+_180471319.23-P1P2	1189	1034	1509	1276
ACBD6_+_180471354.23-P1P2	742	833	1060	892
ACBD6_+_180471617.23-P1P2	811	906	1093	882
ACBD6_-_180471532.23-P1P2	446	575	588	369
ACBD6_-_180471707.23-P1P2	753	783	867	923
ACBD7_+_15130520.23-P1P2	698	722	928	982
ACBD7_+_15130776.23-P1P2	570	734	820	720
ACBD7_-_15130379.23-P1P2	1006	879	848	691
ACBD7_-_15130397.23-P1P2	117	80	133	132
ACBD7_-_15130438.23-P1P2	374	251	408	324
ACCSL_+_44069616.23-ENST00000378832.1	735	622	802	668
ACCSL_+_44069971.23-ENST00000378832.1	1384	1597	1641	1450
ACCSL_+_44069981.23-ENST00000378832.1	222	137	177	209
ACCSL_-_44069582.23-ENST00000378832.1	521	649	551	561
ACCSL_-_44069930.23-ENST00000378832.1	0	0	0	0
ACCS_+_44087946.23-P1P2	392	339	655	405
ACCS_+_44088028.23-P1P2	411	374	482	515
ACCS_+_44088091.23-P1P2	1033	1184	1062	1069
ACCS_+_44088215.23-P1P2	477	385	420	505
ACCS_-_44088090.23-P1P2	969	1054	1100	846
ACD_+_67693748.23-P1P2	2149	1876	2234	1887
ACD_+_67694124.23-P1P2	1427	1471	1393	1627
ACD_-_67693904.23-P1P2	620	547	738	715
ACD_-_67693957.23-P1P2	365	248	297	249
ACD_-_67694143.23-P1P2	1328	1310	1336	1131
ACE2_+_15619016.23-P1P2	109	87	72	136
ACE2_+_15619087.23-P1P2	246	234	310	253
ACE2_-_15618594.23-P1P2	554	475	445	425
ACE2_-_15618975.23-P1P2	204	86	157	326
ACE2_-_15619013.23-P1P2	530	566	469	669
ACER1_+_6333110.23-P1P2	784	980	968	915
ACER1_+_6333137.23-P1P2	500	450	532	451
ACER1_+_6333164.23-P1P2	772	650	572	596
ACER1_-_6333545.23-P1P2	142	129	221	227
ACER1_-_6333558.23-P1P2	477	365	565	570
ACER2_+_19409007.23-P1P2	647	609	627	731
ACER2_+_19409248.23-P1P2	1165	1397	1162	1126
ACER2_+_19409376.23-P1P2	1089	1208	1267	1181
ACER2_+_19409383.23-P1P2	461	717	574	575
ACER2_-_19409474.23-P1P2	878	962	1056	871
ACER3_+_76571969.23-P1P2	627	562	727	554
ACER3_-_76571978.23-P1P2	259	308	300	374
ACER3_-_76572000.23-P1P2	632	499	585	669
ACER3_-_76572003.23-P1P2	872	964	1124	1009
ACER3_-_76572404.23-P1P2	1010	631	819	979
ACE_+_61554448.23-P1	552	700	694	608
ACE_+_61554829.23-P1	1496	1563	1673	1819
ACE_+_61562272.23-P2	873	1052	1531	1158
ACE_+_61562293.23-P2	290	447	464	479
ACE_-_61554428.23-P1	1114	1044	1188	1130
ACE_-_61554458.23-P1	1215	1479	1639	1517
ACE_-_61554461.23-P1	1226	1230	1160	957
ACE_-_61562238.23-P2	1254	1079	1094	1102
ACE_-_61562443.23-P2	578	551	602	579
ACE_-_61562661.23-P2	822	699	637	642
ACHE_+_100493456.23-P1	1402	1219	1410	1610
ACHE_+_100493473.23-P1	918	830	969	1033
ACHE_+_100494559.23-P2	757	770	812	870
ACHE_+_100494570.23-P2	863	1388	1070	1283
ACHE_-_100493122.23-P1	231	237	322	347
ACHE_-_100493427.23-P1	498	606	598	376
ACHE_-_100493486.23-P1	505	543	640	665
ACHE_-_100494233.23-P2	926	1203	1029	1141
ACHE_-_100494236.23-P2	760	638	832	700
ACHE_-_100494578.23-P2	2018	1858	2351	2086
ACIN1_+_23564314.23-P1	1122	1121	1064	1041
ACIN1_-_23540292.23-P2	920	810	632	759
ACIN1_-_23540722.23-P2	824	672	617	685
ACIN1_-_23540730.23-P2	287	226	278	278
ACIN1_-_23540744.23-P2	680	744	649	745
ACIN1_-_23540756.23-P2	964	687	640	825
ACIN1_-_23563847.23-P1	702	559	534	518
ACIN1_-_23563913.23-P1	720	878	710	773
ACIN1_-_23564262.23-P1	828	824	921	957
ACIN1_-_23564284.23-P1	1041	868	1249	920
ACKR2_+_42850956.23-P1P2	469	320	455	451
ACKR2_-_42850976.23-P1P2	607	517	606	699
ACKR2_-_42850992.23-P1P2	1071	1069	1024	1071
ACKR2_-_42851020.23-P1P2	1560	1379	1674	1614
ACKR2_-_42851479.23-P1P2	891	970	921	972
ACKR3_+_237476473.23-P2	584	708	925	929
ACKR3_+_237476822.23-P2	187	205	182	190
ACKR3_+_237478500.23-P1	1011	1041	1345	1206
ACKR3_+_237478916.23-P1	477	418	315	339
ACKR3_+_237478950.23-P1	883	1146	1163	1153
ACKR3_-_237476493.23-P2	563	668	669	729
ACKR3_-_237476505.23-P2	1105	1195	1237	1356
ACKR3_-_237476900.23-P2	942	993	1140	980
ACKR3_-_237478578.23-P1	463	489	443	448
ACKR3_-_237478610.23-P1	455	429	386	411
ACKR4_+_132316377.23-P1P2	609	685	738	692
ACKR4_-_132316111.23-P1P2	1708	1635	1704	1852
ACKR4_-_132316167.23-P1P2	94	76	19	51
ACKR4_-_132316171.23-P1P2	60	74	42	26
ACKR4_-_132316525.23-P1P2	911	911	1296	1197
ACLY_+_40074807.23-P1P2	1076	1152	1269	1164
ACLY_+_40075121.23-P1P2	258	295	315	313
ACLY_-_40074817.23-P1P2	489	373	431	346
ACLY_-_40075090.23-P1P2	675	536	527	398
ACLY_-_40075227.23-P1P2	437	411	417	275
ACMSD_+_135596183.23-P1P2	1062	962	1461	1269
ACMSD_-_135596123.23-P1P2	1640	1766	1631	1765
ACMSD_-_135596200.23-P1P2	717	448	740	674
ACMSD_-_135596354.23-P1P2	683	473	647	562
ACMSD_-_135596438.23-P1P2	899	1115	1050	1065
ACN9_+_96747104.23-P1P2	733	604	801	793
ACN9_+_96747240.23-P1P2	645	578	809	803
ACN9_+_96747363.23-P1P2	430	577	710	565
ACN9_-_96747046.23-P1P2	701	626	821	901
ACN9_-_96747065.23-P1P2	483	621	622	591
ACO1_+_32384680.23-P1P2	517	511	560	523
ACO1_+_32385057.23-P1P2	689	749	750	753
ACO1_-_32384733.23-P1P2	968	895	1036	1005
ACO1_-_32385047.23-P1P2	1068	1069	826	965
ACO1_-_32385064.23-P1P2	570	452	696	496
ACO2_+_41865203.23-P1P2	581	678	761	903
ACO2_+_41865228.23-P1P2	742	546	859	608
ACO2_+_41865345.23-P1P2	819	675	570	647
ACO2_-_41865209.23-P1P2	817	843	848	833
ACO2_-_41865534.23-P1P2	703	783	835	841
ACOT11_+_55007947.23-P2	508	575	481	460
ACOT11_+_55007963.23-P2	643	431	631	639
ACOT11_+_55008406.23-P2	1000	1058	1205	1215
ACOT11_+_55013888.23-P1	710	808	925	942
ACOT11_+_55013964.23-P1	328	465	589	356
ACOT11_+_55013970.23-P1	867	614	945	1044
ACOT11_-_55008004.23-P2	381	385	583	565
ACOT11_-_55008376.23-P2	665	743	517	532
ACOT11_-_55013950.23-P1	784	841	986	1028
ACOT11_-_55014234.23-P1	333	378	364	413
ACOT12_+_80689628.23-P1P2	911	945	1001	988
ACOT12_+_80689672.23-P1P2	626	515	552	584
ACOT12_+_80689929.23-P1P2	94	226	98	201
ACOT12_-_80689574.23-P1P2	329	499	528	467
ACOT12_-_80689897.23-P1P2	828	909	827	972
ACOT13_+_24667341.23-P1P2	741	902	1058	724
ACOT13_-_24667329.23-P1P2	1368	1510	1896	1711
ACOT13_-_24667371.23-P1P2	916	808	1191	1100
ACOT13_-_24667386.23-P1P2	288	377	373	358
ACOT13_-_24667473.23-P1P2	692	614	806	792
ACOT1_+_74003818.23-P1P2	997	1017	1261	985
ACOT1_+_74003843.23-P1P2	972	1015	985	768
ACOT1_+_74004100.23-P1P2	1305	1428	1479	1441
ACOT1_-_74004062.23-P1P2	652	751	670	736
ACOT1_-_74004076.23-P1P2	759	660	788	734
ACOT2_+_74035740.23-P1P2	609	836	792	845
ACOT2_+_74035970.23-P1P2	559	493	574	443
ACOT2_+_74036024.23-P1P2	608	513	662	530
ACOT2_-_74036051.23-P1P2	888	796	1065	799
ACOT2_-_74036501.23-P1P2	765	676	835	926
ACOT4_+_74058635.23-P1P2	665	560	808	660
ACOT4_+_74058647.23-P1P2	643	750	866	739
ACOT4_+_74058910.23-P1P2	859	1032	1040	1095
ACOT4_+_74058918.23-P1P2	561	642	787	513
ACOT4_-_74059268.23-P1P2	990	975	1044	1126
ACOT6_+_74077704.23-P1P2	1806	1623	1921	1716
ACOT6_+_74077926.23-P1P2	877	887	826	859
ACOT6_+_74078053.23-P1P2	1118	1291	1533	1536
ACOT6_-_74077984.23-P1P2	1187	1035	1195	949
ACOT6_-_74078059.23-P1P2	511	561	671	625
ACOT7_+_6453356.23-P1P2	905	540	765	767
ACOT7_-_6453334.23-P1P2	964	853	899	1055
ACOT7_-_6453369.23-P1P2	768	802	1110	862
ACOT7_-_6453388.23-P1P2	661	624	588	755
ACOT7_-_6453406.23-P1P2	629	804	776	1000
ACOT8_+_44485553.23-P1P2	631	695	550	445
ACOT8_+_44486016.23-P1P2	568	556	614	521
ACOT8_-_44485597.23-P1P2	323	335	460	525
ACOT8_-_44485992.23-P1P2	692	656	888	751
ACOT8_-_44486001.23-P1P2	1057	933	1079	1007
ACOT9_+_23761133.23-P1P2	713	905	1051	871
ACOT9_+_23761350.23-P1P2	276	434	298	354
ACOT9_+_23761360.23-P1P2	567	579	724	530
ACOT9_-_23761316.23-P1P2	450	439	334	441
ACOT9_-_23761394.23-P1P2	830	636	669	829
ACOX1_+_73975227.23-P1P2	599	566	624	573
ACOX1_-_73975169.23-P1P2	856	978	1145	1469
ACOX1_-_73975193.23-P1P2	686	606	733	721
ACOX1_-_73975196.23-P1P2	800	643	625	724
ACOX1_-_73975245.23-P1P2	1213	1286	1436	1407
ACOX2_+_58512428.23-P2	1106	997	995	1002
ACOX2_+_58512441.23-P2	681	720	526	663
ACOX2_+_58522520.23-P1	748	723	731	714
ACOX2_+_58522852.23-P1	1237	1530	1553	1479
ACOX2_+_58522860.23-P1	476	531	390	616
ACOX2_+_58522888.23-P1	505	500	720	476
ACOX2_+_58522893.23-P1	713	622	510	710
ACOX2_-_58512038.23-P2	753	710	947	810
ACOX2_-_58512043.23-P2	1088	1022	981	1006
ACOX2_-_58512435.23-P2	611	634	666	703
ACOX3_+_8430113.23-P1	1647	1531	1948	1618
ACOX3_+_8430140.23-P1	981	949	1044	878
ACOX3_+_8442373.23-P2	901	801	915	879
ACOX3_+_8442383.23-P2	656	619	565	458
ACOX3_+_8442467.23-P2	527	561	391	578
ACOX3_-_8430094.23-P1	585	385	452	478
ACOX3_-_8430121.23-P1	564	530	696	697
ACOX3_-_8430129.23-P1	552	733	783	606
ACOX3_-_8442419.23-P2	739	704	748	615
ACOX3_-_8442435.23-P2	583	702	733	834
ACOXL_+_111490271.23-P1P2	1421	1287	1593	1507
ACOXL_+_111490547.23-P1P2	747	813	721	815
ACOXL_+_111490560.23-P1P2	536	494	530	551
ACOXL_+_111490595.23-P1P2	1088	993	1173	809
ACOXL_-_111490612.23-P1P2	704	530	671	660
ACP1_+_264980.23-P1P2	1559	1412	1837	1845
ACP1_+_265303.23-P1P2	256	174	139	152
ACP1_-_264967.23-P1P2	751	810	882	842
ACP1_-_264970.23-P1P2	498	382	587	540
ACP1_-_265107.23-P1P2	426	531	446	410
ACP2_+_47270320.23-P1P2	821	593	751	815
ACP2_+_47270332.23-P1P2	69	53	50	65
ACP2_-_47269915.23-P1P2	319	495	312	570
ACP2_-_47269958.23-P1P2	492	501	669	466
ACP2_-_47270385.23-P1P2	603	974	630	777
ACP5_+_11688472.23-P1	106	230	271	220
ACP5_-_11688086.23-P1	550	438	789	492
ACP5_-_11688414.23-P1	1141	974	1367	1486
ACP5_-_11688437.23-P1	741	845	1101	1062
ACP5_-_11688455.23-P1	552	612	578	625
ACP5_-_11689356.23-P2	902	744	881	941
ACP5_-_11689724.23-P2	1197	1337	1082	972
ACP5_-_11689727.23-P2	1201	1168	1122	1105
ACP5_-_11689744.23-P2	370	358	337	603
ACP5_-_11689771.23-P2	1219	1042	1312	1484
ACP6_+_147141956.23-P1P2	2014	1869	2375	2348
ACP6_+_147142159.23-P1P2	144	155	157	143
ACP6_-_147142348.23-P1P2	439	498	470	583
ACP6_-_147142356.23-P1P2	637	834	667	672
ACP6_-_147142393.23-P1P2	733	885	879	842
ACPL2_+_140950942.23-P1P2	861	970	899	946
ACPL2_+_140950963.23-P1P2	0	0	0	0
ACPL2_+_140951037.23-P1P2	102	72	76	106
ACPL2_+_140951203.23-P1P2	1637	1355	1353	1438
ACPL2_-_140950647.23-P1P2	853	830	714	802
ACPP_+_132036268.23-P1P2	1010	998	977	1040
ACPP_+_132036293.23-P1P2	641	576	705	653
ACPP_+_132036338.23-P1P2	292	282	389	251
ACPP_+_132036504.23-P1P2	250	149	131	87
ACPP_+_132036703.23-P1P2	575	520	788	747
ACPT_+_51293697.23-ENST00000270593.1	546	570	647	775
ACPT_+_51293761.23-ENST00000270593.1	1063	926	1231	1033
ACPT_+_51294074.23-ENST00000270593.1	355	320	372	351
ACPT_-_51293910.23-ENST00000270593.1	881	1016	1018	994
ACPT_-_51294122.23-ENST00000270593.1	361	455	420	298
ACRBP_+_6756555.23-P1P2	1422	1378	1477	1590
ACRBP_+_6756569.23-P1P2	1184	1038	1086	1084
ACRBP_+_6756572.23-P1P2	2088	2009	2195	2227
ACRBP_-_6756126.23-P1P2	669	951	708	733
ACRBP_-_6756147.23-P1P2	549	511	553	633
ACRC_-_70797923.23-P1P2	523	643	464	537
ACRC_-_70798359.23-P1P2	694	563	719	629
ACRC_-_70798376.23-P1P2	334	331	379	339
ACRC_-_70798717.23-P1P2	148	85	162	89
ACRC_-_70798784.23-P1P2	1092	1467	1420	1594
ACRV1_+_125550253.23-P1P2	1050	816	1071	765
ACRV1_+_125550420.23-P1P2	572	627	671	634
ACRV1_+_125550697.23-P1P2	1629	1317	1527	1522
ACRV1_-_125550324.23-P1P2	1320	1226	1385	1133
ACRV1_-_125550695.23-P1P2	623	685	960	714
ACR_+_51177061.23-P1P2	1039	1047	1084	1254
ACR_+_51177099.23-P1P2	563	577	1014	751
ACR_-_51176666.23-P1P2	367	300	502	550
ACR_-_51176714.23-P1P2	1029	1091	1141	1015
ACR_-_51176829.23-P1P2	947	884	1299	1202
ACSBG1_+_78526472.23-P1P2	560	478	462	672
ACSBG1_+_78526497.23-P1P2	661	624	817	772
ACSBG1_+_78526814.23-P1P2	862	733	786	828
ACSBG1_+_78526846.23-P1P2	508	644	683	744
ACSBG1_-_78526810.23-P1P2	1236	1205	1017	1107
ACSBG2_+_6135737.23-P1P2	451	382	634	370
ACSBG2_-_6135670.23-P1P2	309	384	423	392
ACSBG2_-_6135684.23-P1P2	974	839	921	996
ACSBG2_-_6135704.23-P1P2	1020	937	850	793
ACSBG2_-_6135770.23-P1P2	890	731	822	695
ACSF2_+_48503620.23-P1P2	1685	1576	1583	1726
ACSF2_+_48503830.23-P1P2	837	881	873	944
ACSF2_-_48503625.23-P1P2	887	1157	903	1006
ACSF2_-_48503638.23-P1P2	496	617	820	739
ACSF2_-_48503858.23-P1P2	759	843	1049	927
ACSF3_+_89160267.23-P1P2	702	649	794	722
ACSF3_+_89160393.23-P1P2	883	1165	1260	1153
ACSF3_+_89160580.23-P1P2	389	446	504	466
ACSF3_-_89160263.23-P1P2	590	651	660	725
ACSF3_-_89160302.23-P1P2	1147	1124	1331	1327
ACSL1_+_185746700.23-P1P2	926	1060	1271	1013
ACSL1_+_185747071.23-P1P2	887	1152	1194	905
ACSL1_+_185747074.23-P1P2	1577	1623	1697	1605
ACSL1_+_185747085.23-P1P2	717	713	756	758
ACSL1_-_185746686.23-P1P2	610	456	426	485
ACSL3_+_223725692.23-P1P2	231	243	402	466
ACSL3_+_223726215.23-P1P2	1399	1133	1487	1378
ACSL3_-_223725802.23-P1P2	621	673	617	480
ACSL3_-_223725834.23-P1P2	782	484	514	507
ACSL3_-_223726162.23-P1P2	1138	1125	1283	1311
ACSL4_+_108976382.23-P1P2	744	700	711	914
ACSL4_-_108976096.23-P1P2	521	602	602	732
ACSL4_-_108976106.23-P1P2	962	1179	813	975
ACSL4_-_108976456.23-P1P2	2080	2227	2155	1934
ACSL4_-_108976463.23-P1P2	769	911	993	969
ACSL5_+_114136352.23-P1	815	1080	895	885
ACSL5_+_114136372.23-P1	261	183	249	271
ACSL5_-_114133923.23-P2	1295	1027	1253	1105
ACSL5_-_114133956.23-P2	1141	1145	909	996
ACSL5_-_114133986.23-P2	758	747	1069	1071
ACSL5_-_114134322.23-P2	585	664	608	620
ACSL5_-_114134410.23-P2	881	1026	1067	1258
ACSL5_-_114136013.23-P1	175	237	221	308
ACSL5_-_114136040.23-P1	1130	1030	1017	1197
ACSL5_-_114136407.23-P1	637	784	912	949
ACSL6_+_131310427.23-P2	847	877	780	744
ACSL6_+_131346969.23-P1	637	552	833	654
ACSL6_+_131347320.23-P1	687	820	796	871
ACSL6_+_131347346.23-P1	1248	1281	1248	1212
ACSL6_-_131310249.23-P2	1105	1266	878	1124
ACSL6_-_131310298.23-P2	471	529	745	555
ACSL6_-_131310302.23-P2	285	185	246	260
ACSL6_-_131310682.23-P2	858	884	932	1028
ACSL6_-_131347379.23-P1	565	568	675	701
ACSL6_-_131347437.23-P1	431	533	385	391
ACSM1_+_20686984.23-P1P2	1145	1159	1120	1108
ACSM1_+_20687058.23-P1P2	1348	1175	992	1021
ACSM1_-_20687024.23-P1P2	883	654	920	863
ACSM1_-_20687076.23-P1P2	762	761	837	863
ACSM1_-_20687521.23-P1P2	487	725	672	614
ACSM2A_-_20462920.23-P1P2	186	274	204	287
ACSM2A_-_20462957.23-P1P2	1046	1301	1568	1529
ACSM2A_-_20463169.23-P1P2	1780	1833	1849	1869
ACSM2A_-_20463214.23-P1P2	1706	1289	1792	1620
ACSM2A_-_20463283.23-P1P2	883	1093	959	893
ACSM2B_+_20587244.23-P1P2	1140	1034	1215	1316
ACSM2B_+_20587247.23-P1P2	674	852	679	822
ACSM2B_+_20587316.23-P1P2	1706	1289	1792	1620
ACSM2B_+_20587361.23-P1P2	1780	1833	1849	1869
ACSM2B_+_20587573.23-P1P2	1046	1301	1568	1529
ACSM3_+_20775307.23-P1P2	1189	929	1162	921
ACSM3_+_20775331.23-P1P2	921	780	1230	1143
ACSM3_+_20775412.23-P1P2	460	540	481	508
ACSM3_-_20775380.23-P1P2	1279	1042	980	1092
ACSM3_-_20775771.23-P1P2	919	837	718	1032
ACSM4_+_7456947.23-ENST00000399422.4	797	710	839	712
ACSM4_+_7457146.23-ENST00000399422.4	123	130	187	78
ACSM4_+_7457164.23-ENST00000399422.4	703	994	803	906
ACSM4_+_7457340.23-ENST00000399422.4	403	615	570	531
ACSM4_+_7457345.23-ENST00000399422.4	648	642	765	659
ACSM5_-_20420881.23-P1P2	1015	1084	1264	1053
ACSM5_-_20421144.23-P1P2	1155	1105	1221	1156
ACSM5_-_20421170.23-P1P2	1311	1117	1107	1411
ACSM5_-_20421270.23-P1P2	1191	985	996	1226
ACSM5_-_20421315.23-P1P2	525	618	645	632
ACSS1_+_25038329.23-P1P2	678	561	945	540
ACSS1_+_25038734.23-P1P2	359	483	604	586
ACSS1_+_25038767.23-P1P2	98	111	134	186
ACSS1_-_25038359.23-P1P2	653	630	776	723
ACSS1_-_25038372.23-P1P2	352	247	363	418
ACSS2_+_33464457.23-P1P2	1262	1008	1354	1132
ACSS2_-_33464420.23-P1P2	1702	1555	1754	1811
ACSS2_-_33464423.23-P1P2	1296	1331	1486	1314
ACSS2_-_33464453.23-P1P2	228	272	311	280
ACSS2_-_33464808.23-P1P2	700	732	727	665
ACSS3_+_81471956.23-P1P2	462	519	640	687
ACSS3_-_81471886.23-P1P2	460	357	273	314
ACSS3_-_81471913.23-P1P2	959	981	1072	1049
ACSS3_-_81472068.23-P1P2	924	790	1077	913
ACSS3_-_81472074.23-P1P2	761	965	1078	968
ACTA1_+_229568301.23-P2	1421	1508	1936	1827
ACTA1_+_229569744.23-P1	468	768	791	791
ACTA1_-_229568328.23-P2	777	659	886	753
ACTA1_-_229568723.23-P2	877	735	1154	1024
ACTA1_-_229568745.23-P2	1464	1349	1546	1311
ACTA1_-_229568779.23-P2	238	256	346	405
ACTA1_-_229569627.23-P1	968	1053	978	924
ACTA1_-_229569754.23-P1	725	829	931	679
ACTA1_-_229569824.23-P1	532	591	726	555
ACTA1_-_229569839.23-P1	1690	1822	1992	1955
ACTA2_+_90712275.23-P1	580	637	642	695
ACTA2_+_90712443.23-P1	947	1265	1230	1103
ACTA2_+_90712479.23-P1	737	920	684	732
ACTA2_+_90750678.23-P2	882	973	872	788
ACTA2_+_90750694.23-P2	1548	1958	1841	1607
ACTA2_+_90751072.23-P2	490	599	517	573
ACTA2_-_90712449.23-P1	1214	1167	1196	1211
ACTA2_-_90712506.23-P1	1077	948	1124	979
ACTA2_-_90751052.23-P2	450	358	546	420
ACTA2_-_90751066.23-P2	757	761	803	785
ACTBL2_+_56778209.23-P1P2	1279	1205	1639	1242
ACTBL2_+_56778273.23-P1P2	832	864	1207	1184
ACTBL2_+_56778359.23-P1P2	1023	947	1005	1090
ACTBL2_-_56778219.23-P1P2	427	511	537	544
ACTBL2_-_56778661.23-P1P2	1270	1178	1392	1365
ACTB_+_5569721.23-P1P2	822	1105	846	1014
ACTB_+_5570130.23-P1P2	1017	1031	953	806
ACTB_-_5568781.23-P1P2	483	511	470	468
ACTB_-_5570006.23-P1P2	533	615	885	813
ACTB_-_5570191.23-P1P2	877	1243	921	858
ACTC1_+_35087479.23-P1P2	261	355	314	303
ACTC1_-_35087222.23-P1P2	700	880	475	480
ACTC1_-_35087295.23-P1P2	563	577	606	598
ACTC1_-_35087685.23-P1P2	813	894	902	812
ACTC1_-_35087711.23-P1P2	560	478	554	617
ACTG1_-_79479746.23-P1P2	522	519	619	713
ACTG1_-_79479777.23-P1P2	506	726	497	697
ACTG1_-_79479780.23-P1P2	529	474	658	662
ACTG1_-_79479785.23-P1P2	748	774	713	767
ACTG1_-_79479816.23-P1P2	963	1021	1174	1012
ACTG2_+_74120163.23-P1	590	646	481	570
ACTG2_+_74120172.23-P1	681	741	769	699
ACTG2_+_74120202.23-P1	756	658	870	717
ACTG2_+_74128454.23-P2	862	748	812	858
ACTG2_+_74128598.23-P2	718	692	686	488
ACTG2_-_74120192.23-P1	1276	1136	1082	1109
ACTG2_-_74120376.23-P1	725	689	710	535
ACTG2_-_74128450.23-P2	585	720	810	881
ACTG2_-_74128624.23-P2	722	784	976	961
ACTG2_-_74128769.23-P2	406	292	587	446
ACTL10_+_32254796.23-P1P2	793	730	714	955
ACTL10_-_32254768.23-P1P2	979	1146	1085	1281
ACTL10_-_32254788.23-P1P2	1407	1739	1584	1586
ACTL10_-_32254809.23-P1P2	731	784	993	1078
ACTL10_-_32254824.23-P1P2	287	303	445	379
ACTL6A_+_179280744.23-P1P2	1362	1377	755	806
ACTL6A_+_179280755.23-P1P2	582	708	443	376
ACTL6A_+_179280849.23-P1P2	1364	1198	1127	1057
ACTL6A_-_179280784.23-P1P2	412	552	514	404
ACTL6A_-_179280860.23-P1P2	322	263	205	234
ACTL6B_+_100253966.23-P1P2	677	728	944	959
ACTL6B_+_100253969.23-P1P2	922	788	870	1139
ACTL6B_+_100254000.23-P1P2	867	1151	1068	883
ACTL6B_-_100254007.23-P1P2	858	626	902	644
ACTL6B_-_100254010.23-P1P2	176	235	351	284
ACTL7A_+_111624526.23-P1P2	81	65	65	146
ACTL7A_-_111624563.23-P1P2	1839	1647	1967	2176
ACTL7A_-_111624608.23-P1P2	286	130	253	174
ACTL7A_-_111624654.23-P1P2	190	362	314	268
ACTL7A_-_111624958.23-P1P2	411	457	482	450
ACTL7B_+_111617819.23-P1P2	604	640	686	808
ACTL7B_+_111617857.23-P1P2	788	914	973	882
ACTL7B_+_111618198.23-P1P2	691	642	783	594
ACTL7B_-_111618185.23-P1P2	443	382	523	568
ACTL7B_-_111618259.23-P1P2	1143	908	1079	1032
ACTL8_+_18081845.23-P1P2	611	590	516	684
ACTL8_+_18081855.23-P1P2	475	477	539	517
ACTL8_-_18081836.23-P1P2	834	961	1211	1074
ACTL8_-_18081842.23-P1P2	463	478	668	628
ACTL8_-_18081895.23-P1P2	912	1106	1108	1048
ACTL9_+_8808720.23-P1P2	1005	919	1052	871
ACTL9_+_8808755.23-P1P2	495	364	581	568
ACTL9_+_8808881.23-P1P2	455	582	725	612
ACTL9_-_8808643.23-P1P2	300	254	333	389
ACTL9_-_8809073.23-P1P2	703	569	758	799
ACTN1_+_69445571.23-P1P2	422	378	343	477
ACTN1_-_69445619.23-P1P2	660	722	892	808
ACTN1_-_69445944.23-P1P2	1095	892	965	955
ACTN1_-_69445956.23-P1P2	611	592	745	900
ACTN1_-_69446029.23-P1P2	531	619	777	584
ACTN2_+_236849796.23-P1P2	199	160	285	254
ACTN2_+_236849840.23-P1P2	583	437	618	471
ACTN2_+_236849897.23-P1P2	1635	1933	1907	1740
ACTN2_-_236849849.23-P1P2	519	513	684	541
ACTN2_-_236850209.23-P1P2	667	686	687	770
ACTN3_+_66313715.23-P1P2	514	569	503	621
ACTN3_+_66313730.23-P1P2	476	768	538	640
ACTN3_+_66313881.23-P1P2	705	758	944	768
ACTN3_-_66313676.23-P1P2	940	1010	952	898
ACTN3_-_66314441.23-P1P2	924	1064	965	1051
ACTN4_-_39138303.23-P1P2	613	625	649	711
ACTN4_-_39138358.23-P1P2	446	670	724	760
ACTN4_-_39138687.23-P1P2	1273	1334	1153	1389
ACTN4_-_39138723.23-P1P2	793	790	871	854
ACTN4_-_39138727.23-P1P2	657	824	849	686
ACTR10_+_58666878.23-P1P2	123	245	148	138
ACTR10_+_58666892.23-P1P2	959	940	553	590
ACTR10_+_58666925.23-P1P2	779	774	699	627
ACTR10_+_58666938.23-P1P2	289	326	285	308
ACTR10_+_58667079.23-P1P2	186	148	100	150
ACTR1A_+_104262452.23-P1P2	387	313	368	431
ACTR1A_+_104262461.23-P1P2	921	1121	863	1102
ACTR1A_-_104261998.23-P1P2	1107	1219	888	1174
ACTR1A_-_104262054.23-P1P2	930	886	959	895
ACTR1A_-_104262086.23-P1P2	509	386	570	391
ACTR1B_+_98280441.23-P1P2	369	558	471	488
ACTR1B_+_98280464.23-P1P2	643	654	902	788
ACTR1B_-_98279951.23-P1P2	645	484	492	478
ACTR1B_-_98280407.23-P1P2	844	843	1037	1103
ACTR1B_-_98280450.23-P1P2	578	603	517	414
ACTR2_+_65455294.23-P1P2	119	128	158	162
ACTR2_+_65455348.23-P1P2	628	772	950	803
ACTR2_-_65454953.23-P1P2	343	409	300	297
ACTR2_-_65454971.23-P1P2	395	329	332	257
ACTR2_-_65455345.23-P1P2	395	603	621	608
ACTR3B_+_152457249.23-P1P2	430	513	396	501
ACTR3B_+_152457287.23-P1P2	1012	1021	1110	929
ACTR3B_+_152457301.23-P1P2	687	788	719	743
ACTR3B_+_152457333.23-P1P2	429	486	526	591
ACTR3B_+_152457345.23-P1P2	271	269	294	244
ACTR3C_+_150020242.23-P1P2	358	470	700	575
ACTR3C_+_150020273.23-P1P2	794	854	1010	930
ACTR3C_+_150020641.23-P1P2	612	682	766	770
ACTR3C_-_150020122.23-P1P2	299	498	329	339
ACTR3C_-_150020411.23-P1P2	1011	1031	948	1106
ACTR3_+_114647775.23-P1P2	875	764	798	766
ACTR3_+_114648069.23-P1P2	489	452	614	495
ACTR3_-_114647984.23-P1P2	643	867	981	955
ACTR3_-_114647989.23-P1P2	1133	1266	1363	1135
ACTR3_-_114648039.23-P1P2	673	530	703	745
ACTR5_+_37377138.23-P1P2	450	616	783	630
ACTR5_+_37377152.23-P1P2	264	373	348	337
ACTR5_+_37377158.23-P1P2	674	676	715	667
ACTR5_-_37377124.23-P1P2	476	552	685	686
ACTR5_-_37377127.23-P1P2	586	384	459	429
ACTR6_+_100593852.23-P1P2	1438	1319	901	1043
ACTR6_+_100594789.23-P1P2	635	646	619	576
ACTR6_+_100594811.23-P1P2	272	280	392	272
ACTR6_-_100594606.23-P1P2	932	701	494	562
ACTR6_-_100594621.23-P1P2	893	862	666	702
ACTR8_+_53916118.23-P1P2	848	786	1053	988
ACTR8_+_53916142.23-P1P2	694	652	910	987
ACTR8_+_53916157.23-P1P2	260	400	553	627
ACTR8_-_53915974.23-P1P2	300	235	385	197
ACTR8_-_53916193.23-P1P2	343	380	482	428
ACTRT1_+_127185986.23-P1P2	561	324	617	623
ACTRT1_+_127186306.23-P1P2	1298	1165	1650	1502
ACTRT1_+_127186328.23-P1P2	813	609	762	795
ACTRT1_-_127185969.23-P1P2	666	918	691	698
ACTRT1_-_127186343.23-P1P2	1267	958	1210	1031
ACTRT2_+_2938135.23-P1P2	741	757	716	555
ACTRT2_+_2938467.23-P1P2	590	790	772	700
ACTRT2_-_2938118.23-P1P2	775	884	801	577
ACTRT2_-_2938494.23-P1P2	646	467	463	481
ACTRT2_-_2938499.23-P1P2	351	296	477	452
ACTRT3_+_169487270.23-P1P2	385	407	422	350
ACTRT3_+_169487327.23-P1P2	792	895	921	991
ACTRT3_+_169487330.23-P1P2	581	689	724	714
ACTRT3_+_169487342.23-P1P2	468	531	472	524
ACTRT3_-_169487289.23-P1P2	835	1101	1155	1001
ACVR1B_+_52345561.23-P1P2	474	400	541	609
ACVR1B_+_52345897.23-P1P2	136	89	194	195
ACVR1B_+_52345907.23-P1P2	544	423	340	298
ACVR1B_-_52345530.23-P1P2	612	603	727	702
ACVR1B_-_52345917.23-P1P2	454	455	555	624
ACVR1C_+_158484889.23-P1P2	968	1191	1106	1188
ACVR1C_+_158484901.23-P1P2	949	788	935	1003
ACVR1C_+_158484938.23-P1P2	1232	1075	1433	1072
ACVR1C_+_158485339.23-P1P2	1662	1891	1881	2077
ACVR1C_-_158485307.23-P1P2	243	100	188	203
ACVR1_+_158732079.23-P1P2	441	445	657	588
ACVR1_+_158732198.23-P1P2	784	743	782	907
ACVR1_+_158732232.23-P1P2	252	239	287	332
ACVR1_+_158732258.23-P1P2	363	340	245	361
ACVR1_-_158732511.23-P1P2	769	829	984	896
ACVR2A_+_148602294.23-P1P2	253	282	222	153
ACVR2A_+_148602343.23-P1P2	818	716	961	1032
ACVR2A_+_148602346.23-P1P2	789	650	1028	971
ACVR2A_-_148602102.23-P1P2	491	733	554	774
ACVR2A_-_148602669.23-P1P2	792	663	987	907
ACVR2B_+_38495339.23-P1P2	298	318	492	545
ACVR2B_+_38495450.23-P1P2	531	473	692	775
ACVR2B_+_38495606.23-P1P2	831	711	1241	876
ACVR2B_+_38495842.23-P1P2	1114	1502	1252	1174
ACVR2B_-_38495819.23-P1P2	620	636	838	862
ACVRL1_+_52300726.23-P1P2	590	625	513	508
ACVRL1_+_52300742.23-P1P2	365	213	394	385
ACVRL1_+_52300819.23-P1P2	567	581	616	529
ACVRL1_-_52300776.23-P1P2	796	909	1033	1099
ACVRL1_-_52301119.23-P1P2	520	581	682	847
ACY1_+_52017535.23-P1P2	493	531	522	548
ACY1_+_52017980.23-P1P2	1474	1629	1950	1814
ACY1_-_52017547.23-P1P2	729	647	713	636
ACY1_-_52017921.23-P1P2	144	136	186	155
ACY1_-_52017938.23-P1P2	424	289	210	227
ACY3_+_67414985.23-P2	691	856	1087	992
ACY3_+_67415013.23-P2	193	303	294	293
ACY3_+_67417722.23-P1	33	151	112	161
ACY3_+_67417960.23-P1	816	965	1163	1059
ACY3_+_67418110.23-P1	1555	1541	1881	1925
ACY3_-_67414577.23-P2	1293	1189	1280	1406
ACY3_-_67414607.23-P2	1170	1095	1298	1386
ACY3_-_67414970.23-P2	631	671	758	821
ACY3_-_67417956.23-P1	123	97	103	125
ACY3_-_67418149.23-P1	493	625	612	537
ACYP1_+_75530659.23-P1	604	599	795	864
ACYP1_+_75530680.23-P1	730	873	824	906
ACYP1_-_75530695.23-P1	750	494	751	754
ACYP1_-_75530711.23-P1	840	704	741	754
ACYP1_-_75530721.23-P1	279	261	213	298
ACYP1_-_75535758.23-P2	304	327	323	351
ACYP1_-_75536000.23-P2	471	761	712	715
ACYP1_-_75536179.23-P2	842	728	960	853
ACYP1_-_75536183.23-P2	783	838	878	716
ACYP1_-_75536194.23-P2	557	622	644	773
ACYP2_+_54342830.23-P1P2	853	777	895	788
ACYP2_-_54342821.23-P1P2	199	123	278	277
ACYP2_-_54343153.23-P1P2	771	786	948	913
ACYP2_-_54343157.23-P1P2	770	913	645	734
ACYP2_-_54343180.23-P1P2	712	703	672	812
ADAD1_+_123300801.23-P1P2	634	592	644	610
ADAD1_-_123300726.23-P1P2	926	1204	976	1068
ADAD1_-_123300732.23-P1P2	773	817	875	1016
ADAD1_-_123300755.23-P1P2	436	496	659	567
ADAD1_-_123300758.23-P1P2	439	477	440	422
ADAD2_+_84224814.23-P1P2	511	537	423	447
ADAD2_+_84225182.23-P1P2	1007	1197	1061	1376
ADAD2_-_84224806.23-P1P2	1280	1387	1501	1507
ADAD2_-_84224870.23-P1P2	1001	1097	1214	1044
ADAD2_-_84224880.23-P1P2	1203	1283	1108	1237
ADAL_-_43623106.23-P1P2	277	223	274	458
ADAL_-_43623112.23-P1P2	164	153	212	131
ADAL_-_43623116.23-P1P2	740	879	828	952
ADAL_-_43623128.23-P1P2	268	323	377	172
ADAL_-_43623140.23-P1P2	38	6	35	63
ADAM10_+_59041561.23-P1P2	687	841	1011	975
ADAM10_+_59041886.23-P1P2	510	528	584	456
ADAM10_-_59041337.23-P1P2	1006	1207	880	989
ADAM10_-_59041501.23-P1P2	991	1199	1337	1448
ADAM10_-_59041703.23-P1P2	1002	1174	870	631
ADAM11_+_42836733.23-P1P2	1182	1394	1532	1356
ADAM11_+_42836787.23-P1P2	443	331	522	498
ADAM11_+_42836832.23-P1P2	528	529	550	532
ADAM11_+_42836963.23-P1P2	590	837	1029	887
ADAM11_-_42836572.23-P1P2	524	412	498	474
ADAM12_+_128076604.23-P1P2	1610	1694	1823	1756
ADAM12_+_128076607.23-P1P2	1224	1121	1425	1388
ADAM12_-_128076590.23-P1P2	371	344	286	247
ADAM12_-_128076617.23-P1P2	439	471	436	428
ADAM12_-_128077031.23-P1P2	831	974	1025	1064
ADAM15_+_155023192.23-P1P2	1031	950	1092	1017
ADAM15_+_155023202.23-P1P2	709	735	860	839
ADAM15_+_155023394.23-P1P2	596	682	943	843
ADAM15_+_155024155.23-P1P2	821	734	875	1015
ADAM15_-_155024217.23-P1P2	803	823	731	680
ADAM17_+_9695837.23-P1P2	1147	967	1069	1162
ADAM17_+_9695867.23-P1P2	1241	1216	1361	1427
ADAM17_+_9695885.23-P1P2	563	554	612	593
ADAM17_-_9695930.23-P1P2	781	808	655	775
ADAM17_-_9695934.23-P1P2	709	507	670	748
ADAM18_+_39442161.23-P1P2	483	505	538	603
ADAM18_+_39442286.23-P1P2	613	549	591	562
ADAM18_+_39442506.23-P1P2	470	415	618	525
ADAM18_-_39442133.23-P1P2	317	321	291	288
ADAM18_-_39442196.23-P1P2	650	667	829	745
ADAM19_+_157002746.23-P1P2	939	881	863	1104
ADAM19_-_157002294.23-P1P2	971	1102	1003	1373
ADAM19_-_157002314.23-P1P2	560	564	606	549
ADAM19_-_157002317.23-P1P2	809	1055	1143	1180
ADAM19_-_157002452.23-P1P2	96	109	194	154
ADAM20_+_71001702.23-P1P2	1060	967	983	1077
ADAM20_-_71001316.23-P1P2	1105	1045	1261	1037
ADAM20_-_71001647.23-P1P2	654	624	617	680
ADAM20_-_71001696.23-P1P2	952	1016	923	957
ADAM20_-_71001740.23-P1P2	365	379	370	332
ADAM21_+_70918885.23-P1P2	474	303	432	554
ADAM21_+_70919022.23-P1P2	648	724	750	691
ADAM21_+_70919032.23-P1P2	1026	896	899	757
ADAM21_-_70918928.23-P1P2	573	495	462	441
ADAM21_-_70919038.23-P1P2	760	780	961	947
ADAM22_+_87563621.23-P1P2	709	673	937	685
ADAM22_+_87563949.23-P1P2	456	517	583	455
ADAM22_-_87563632.23-P1P2	795	669	742	685
ADAM22_-_87563945.23-P1P2	519	471	533	460
ADAM22_-_87564057.23-P1P2	564	669	812	672
ADAM23_+_207308275.23-P1P2	662	681	732	788
ADAM23_+_207308623.23-P1P2	285	429	552	514
ADAM23_+_207308716.23-P1P2	1266	1137	1123	1326
ADAM23_-_207308263.23-P1P2	393	503	518	335
ADAM23_-_207308295.23-P1P2	728	592	745	875
ADAM28_+_24151604.23-P1P2	487	544	607	456
ADAM28_+_24151615.23-P1P2	191	85	132	145
ADAM28_+_24151646.23-P1P2	541	535	709	579
ADAM28_+_24151656.23-P1P2	809	711	822	851
ADAM28_+_24151691.23-P1P2	687	774	781	852
ADAM29_+_175839595.23-P1P2	404	588	464	483
ADAM29_+_175839605.23-P1P2	465	409	460	602
ADAM29_+_175839643.23-P1P2	1208	892	1155	1125
ADAM29_-_175839539.23-P1P2	887	727	940	806
ADAM29_-_175839601.23-P1P2	1295	1327	1247	1405
ADAM2_+_39695270.23-P1P2	1172	1194	1082	1224
ADAM2_-_39695260.23-P1P2	729	832	760	777
ADAM2_-_39695623.23-P1P2	694	809	825	814
ADAM2_-_39695635.23-P1P2	733	713	653	724
ADAM2_-_39695737.23-P1P2	537	581	596	608
ADAM30_+_120439037.23-P1P2	845	772	679	801
ADAM30_+_120439094.23-P1P2	580	557	628	780
ADAM30_+_120439103.23-P1P2	1099	1117	1014	1079
ADAM30_-_120439075.23-P1P2	298	311	454	450
ADAM30_-_120439090.23-P1P2	957	1069	896	959
ADAM32_+_38965125.23-P1P2	225	243	219	226
ADAM32_+_38965287.23-P1P2	898	1032	1006	969
ADAM32_+_38965299.23-P1P2	1168	1168	1404	1411
ADAM32_-_38965264.23-P1P2	870	896	979	1026
ADAM32_-_38965521.23-P1P2	570	556	792	837
ADAM33_+_3662271.23-P1P2	795	903	1188	1046
ADAM33_+_3662642.23-P1P2	916	801	1055	957
ADAM33_-_3662191.23-P1P2	1029	1074	1312	1124
ADAM33_-_3662194.23-P1P2	578	544	626	567
ADAM33_-_3662638.23-P1P2	623	760	791	785
ADAM7_+_24298515.23-P1P2	515	743	664	920
ADAM7_+_24298519.23-P1P2	658	644	710	595
ADAM7_+_24298600.23-P1P2	708	1038	990	978
ADAM7_-_24298558.23-P1P2	654	661	690	522
ADAM7_-_24298561.23-P1P2	966	946	1228	1080
ADAM8_+_135090313.23-P1P2	669	685	954	779
ADAM8_-_135089929.23-P1P2	1069	923	1172	1077
ADAM8_-_135089932.23-P1P2	585	447	556	633
ADAM8_-_135090331.23-P1P2	669	639	797	709
ADAM8_-_135090373.23-P1P2	563	559	390	492
ADAM9_+_38854489.23-P1P2	535	498	627	583
ADAM9_+_38854902.23-P1P2	989	1126	1460	1033
ADAM9_-_38854499.23-P1P2	581	472	579	556
ADAM9_-_38854525.23-P1P2	456	473	530	620
ADAM9_-_38854669.23-P1P2	499	515	873	644
ADAMDEC1_+_24242051.23-P1P2	322	379	378	276
ADAMDEC1_+_24242054.23-P1P2	435	466	546	377
ADAMDEC1_+_24242074.23-P1P2	495	442	573	702
ADAMDEC1_-_24242003.23-P1P2	754	623	747	711
ADAMDEC1_-_24242085.23-P1P2	1330	1338	1830	1554
ADAMTS10_+_8675521.23-P1P2	763	835	799	690
ADAMTS10_+_8675559.23-P1P2	732	757	747	646
ADAMTS10_+_8675562.23-P1P2	856	705	936	712
ADAMTS10_-_8675371.23-P1P2	705	729	756	568
ADAMTS10_-_8675595.23-P1P2	1003	967	1278	1268
ADAMTS12_+_33891838.23-P1P2	555	980	939	668
ADAMTS12_+_33892096.23-P1P2	668	646	632	667
ADAMTS12_-_33891689.23-P1P2	682	885	891	777
ADAMTS12_-_33892035.23-P1P2	714	794	897	768
ADAMTS12_-_33892078.23-P1P2	709	1040	1183	1117
ADAMTS13_+_136287462.23-P1P2	719	671	717	945
ADAMTS13_+_136287556.23-P1P2	1350	1293	1242	1593
ADAMTS13_+_136287621.23-P1P2	772	978	919	820
ADAMTS13_-_136287551.23-P1P2	726	794	1017	842
ADAMTS13_-_136287562.23-P1P2	374	409	435	362
ADAMTS14_+_72432279.23-P1P2	1078	939	855	938
ADAMTS14_+_72432594.23-P1P2	497	491	714	692
ADAMTS14_-_72432269.23-P1P2	946	1194	1072	1133
ADAMTS14_-_72432290.23-P1P2	545	652	493	568
ADAMTS14_-_72432297.23-P1P2	1068	908	1043	1234
ADAMTS15_+_130318578.23-P1P2	1385	1367	1227	1540
ADAMTS15_+_130318949.23-P1P2	913	1045	994	1117
ADAMTS15_+_130318978.23-P1P2	759	706	754	794
ADAMTS15_+_130318981.23-P1P2	554	571	449	519
ADAMTS15_-_130318977.23-P1P2	921	881	843	721
ADAMTS16_+_5140486.23-P2	401	396	477	358
ADAMTS16_+_5140497.23-P2	533	650	660	475
ADAMTS16_+_5140517.23-P2	691	653	766	848
ADAMTS16_+_5140760.23-P2	1005	1011	1031	866
ADAMTS16_+_5140912.23-P2	821	929	976	941
ADAMTS16_+_5146334.23-P1	693	621	487	871
ADAMTS16_+_5146341.23-P1	666	748	713	838
ADAMTS16_+_5146377.23-P1	503	404	561	863
ADAMTS16_-_5146381.23-P1	36	9	26	26
ADAMTS16_-_5146595.23-P1	698	681	680	751
ADAMTS17_+_100882122.23-P1P2	1052	952	787	862
ADAMTS17_-_100882079.23-P1P2	796	941	997	959
ADAMTS17_-_100882118.23-P1P2	849	930	960	812
ADAMTS17_-_100882163.23-P1P2	931	977	913	1054
ADAMTS17_-_100882166.23-P1P2	1532	1408	1592	2024
ADAMTS18_+_77468466.23-P1P2	657	688	815	613
ADAMTS18_+_77468714.23-P1P2	1336	1152	1077	1156
ADAMTS18_+_77468890.23-P1P2	1044	1053	1053	1168
ADAMTS18_-_77468494.23-P1P2	227	382	406	436
ADAMTS18_-_77468873.23-P1P2	474	479	552	492
ADAMTS19_+_128796013.23-P1P2	467	583	518	480
ADAMTS19_+_128796021.23-P1P2	797	952	838	1171
ADAMTS19_-_128796009.23-P1P2	628	534	537	486
ADAMTS19_-_128796089.23-P1P2	774	966	743	777
ADAMTS19_-_128796244.23-P1P2	1040	792	1174	950
ADAMTS1_+_28216554.23-P2	1029	1214	1205	1128
ADAMTS1_+_28216570.23-P2	888	786	990	995
ADAMTS1_+_28216594.23-P2	803	902	885	986
ADAMTS1_+_28217278.23-P1	851	898	1000	601
ADAMTS1_+_28217659.23-P1	784	663	897	778
ADAMTS1_+_28217664.23-P1	533	447	522	521
ADAMTS1_+_28217696.23-P1	862	931	1103	910
ADAMTS1_-_28216131.23-P2	1051	1264	1293	1321
ADAMTS1_-_28216582.23-P2	524	618	557	458
ADAMTS1_-_28217257.23-P1	1022	771	983	878
ADAMTS20_+_43945551.23-P1P2	780	899	1024	1118
ADAMTS20_+_43945593.23-P1P2	1088	930	1042	1081
ADAMTS20_+_43945604.23-P1P2	335	395	557	420
ADAMTS20_+_43945717.23-P1P2	559	592	483	556
ADAMTS20_-_43945984.23-P1P2	721	719	626	687
ADAMTS2_+_178772088.23-P1P2	1094	1126	805	1041
ADAMTS2_+_178772185.23-P1P2	902	874	937	969
ADAMTS2_-_178772008.23-P1P2	730	764	844	751
ADAMTS2_-_178772408.23-P1P2	791	680	908	890
ADAMTS2_-_178772444.23-P1P2	704	885	803	773
ADAMTS3_-_73434871.23-P1P2	899	916	1120	1101
ADAMTS3_-_73434879.23-P1P2	600	646	650	663
ADAMTS3_-_73434891.23-P1P2	843	874	855	1033
ADAMTS3_-_73434922.23-P1P2	547	654	611	661
ADAMTS3_-_73434972.23-P1P2	984	1117	1113	1247
ADAMTS4_+_161168828.23-P1P2	738	612	696	653
ADAMTS4_-_161168418.23-P1P2	417	546	669	509
ADAMTS4_-_161168458.23-P1P2	627	587	583	544
ADAMTS4_-_161168616.23-P1P2	532	709	735	733
ADAMTS4_-_161168836.23-P1P2	1028	1054	1047	1030
ADAMTS5_+_28339356.23-P1P2	1203	1026	1303	1347
ADAMTS5_+_28339363.23-P1P2	1516	1461	1534	1726
ADAMTS5_-_28338950.23-P1P2	286	176	333	249
ADAMTS5_-_28339372.23-P1P2	1429	1350	1515	1544
ADAMTS5_-_28339421.23-P1P2	904	973	992	1171
ADAMTS6_+_64777310.23-P1P2	439	417	443	438
ADAMTS6_+_64777340.23-P1P2	905	870	953	1073
ADAMTS6_+_64777661.23-P1P2	1007	1225	1376	1390
ADAMTS6_-_64777602.23-P1P2	870	1006	1082	1055
ADAMTS6_-_64777679.23-P1P2	269	283	284	532
ADAMTS7_+_79103687.23-P1P2	367	353	323	366
ADAMTS7_-_79103352.23-P1P2	802	830	892	802
ADAMTS7_-_79103383.23-P1P2	399	354	408	475
ADAMTS7_-_79103411.23-P1P2	1102	863	1161	1056
ADAMTS7_-_79103729.23-P1P2	399	431	344	415
ADAMTS8_+_130298490.23-P1P2	855	710	805	834
ADAMTS8_-_130297973.23-P1P2	687	731	1053	985
ADAMTS8_-_130298054.23-P1P2	585	565	677	573
ADAMTS8_-_130298160.23-P1P2	743	577	821	820
ADAMTS8_-_130298510.23-P1P2	1141	1062	1122	1180
ADAMTS9_+_64673234.23-P1P2	1139	1389	1252	1123
ADAMTS9_-_64673170.23-P1P2	727	871	974	866
ADAMTS9_-_64673267.23-P1P2	872	777	694	614
ADAMTS9_-_64673280.23-P1P2	856	804	816	744
ADAMTS9_-_64673627.23-P1P2	272	348	379	521
ADAMTSL1_+_18474148.23-P1P2	846	785	678	895
ADAMTSL1_+_18474201.23-P1P2	1004	954	1193	870
ADAMTSL1_+_18474327.23-P1P2	1227	1495	1372	1749
ADAMTSL1_-_18474157.23-P1P2	670	767	794	694
ADAMTSL1_-_18474595.23-P1P2	725	919	840	860
ADAMTSL2_+_136399841.23-P1P2	753	778	650	536
ADAMTSL2_+_136400219.23-P1P2	859	698	792	812
ADAMTSL2_+_136400253.23-P1P2	1227	1466	1981	1730
ADAMTSL2_-_136399802.23-P1P2	427	558	577	496
ADAMTSL2_-_136399861.23-P1P2	87	112	50	22
ADAMTSL3_+_84322918.23-P1P2	493	890	725	765
ADAMTSL3_-_84322944.23-P1P2	502	679	743	907
ADAMTSL3_-_84322947.23-P1P2	438	485	469	440
ADAMTSL3_-_84323067.23-P1P2	297	275	208	183
ADAMTSL3_-_84323104.23-P1P2	378	460	523	482
ADAMTSL4_+_150521897.23-P1P2	1184	1077	1116	1179
ADAMTSL4_+_150521916.23-P1P2	185	263	324	225
ADAMTSL4_+_150521953.23-P1P2	491	294	426	328
ADAMTSL4_+_150522285.23-P1P2	1716	1696	1855	1422
ADAMTSL4_-_150521934.23-P1P2	344	487	368	387
ADAMTSL5_-_1512942.23-P1P2	787	757	837	828
ADAMTSL5_-_1512947.23-P1P2	829	647	736	781
ADAMTSL5_-_1512963.23-P1P2	1167	979	1352	1025
ADAMTSL5_-_1512979.23-P1P2	717	856	1093	890
ADAMTSL5_-_1513012.23-P1P2	580	696	477	502
ADAP1_+_994248.23-P1P2	569	472	460	457
ADAP1_+_994276.23-P1P2	1136	1349	1272	1316
ADAP1_+_994279.23-P1P2	1592	1631	1568	1777
ADAP1_+_994282.23-P1P2	2311	2076	2668	2436
ADAP1_-_993847.23-P1P2	545	723	904	817
ADAP2_+_29249325.23-P1P2	231	291	292	316
ADAP2_+_29249375.23-P1P2	707	753	968	689
ADAP2_+_29249417.23-P1P2	960	947	1119	815
ADAP2_-_29249001.23-P1P2	745	844	796	884
ADAP2_-_29249406.23-P1P2	481	479	516	427
ADARB1_+_46493796.23-P1P2	482	490	563	464
ADARB1_+_46494884.23-P1P2	1340	1330	1317	1377
ADARB1_+_46494897.23-P1P2	1394	1542	1656	1646
ADARB1_-_46493823.23-P1P2	601	601	599	592
ADARB1_-_46493831.23-P1P2	1061	1058	1031	945
ADARB2_+_1779243.23-ENST00000381312.1	527	634	620	483
ADARB2_+_1779248.23-ENST00000381312.1	1214	1011	1028	1147
ADARB2_+_1779269.23-ENST00000381312.1	589	678	446	567
ADARB2_+_1779687.23-ENST00000381312.1	620	572	715	808
ADARB2_-_1779460.23-ENST00000381312.1	737	659	490	496
ADAR_+_154580643.23-P1	1437	1513	1881	1740
ADAR_+_154600408.23-P2	650	953	706	618
ADAR_+_154600411.23-P2	766	735	948	807
ADAR_+_154600419.23-P2	649	752	750	768
ADAR_-_154580605.23-P1	269	372	400	513
ADAR_-_154580611.23-P1	666	767	730	583
ADAR_-_154580629.23-P1	660	791	558	526
ADAR_-_154580652.23-P1	523	528	548	621
ADAR_-_154599983.23-P2	528	641	586	621
ADAR_-_154600448.23-P2	797	611	833	665
ADAT1_+_75656919.23-P1P2	1351	1385	1550	1670
ADAT1_+_75657125.23-P1P2	600	632	624	685
ADAT1_+_75657171.23-P1P2	1017	1200	1432	1037
[truncated: 102,927 more rows]

## Sheet: MAGeCK_clone 1
id	num	neg|score	neg|p-value	neg|fdr	neg|rank	neg|goodsgrna	neg|lfc	pos|score	pos|p-value	pos|fdr	pos|rank	pos|goodsgrna	pos|lfc
[truncated: 21,084 more rows]

[truncated: 2 more sheets: MAGeCK_clone 2, MAGeCK_all combined]
