# Supplementary material for: Genome-scale CRISPR screens identify PTGES3 as a direct modulator of androgen receptor function in advanced prostate cancer
Source: Nat Genet. 2025 Nov 5;57(12):3027–38. doi: 10.1038/s41588-025-02388-8 (PMC12695660; doi:10.1038/s41588-025-02388-8)
Supplement: Supplementary file 4 — Statistical source data from applicable figure panels in Fig. 3. [file 41588_2025_2388_MOESM4_ESM.xlsx]

## Sheet: Fig.3A
	FC	log2(FC)	raw.pval	-LOG10(p)
RNF168	5.0743	2.3432	2.8234e-09	8.5492
FADS1	0.18829	-2.409	6.0345e-07	6.2194
CXADR	0.18853	-2.4071	6.4143e-07	6.1928
MPDU1	0.18815	-2.4101	7.2324e-07	6.1407
UBR1	5.3242	2.4126	7.9271e-07	6.1009
DPM3	0.18661	-2.4219	1.0923e-06	5.9617
ZNRD2	0.19108	-2.3877	1.5036e-06	5.8229
HPS6	0.18972	-2.3981	1.6655e-06	5.7785
HIKESHI	0.18852	-2.4072	1.6745e-06	5.7761
GNA13	5.2224	2.3847	1.9592e-06	5.7079
ANXA1	0.18408	-2.4416	2.2218e-06	5.6533
B4GALT3	0.19103	-2.3882	2.2394e-06	5.6499
RBM42	0.1912	-2.3869	2.7683e-06	5.5578
CPD	0.18903	-2.4033	3.4259e-06	5.4652
NLRX1	5.4783	2.4537	3.5438e-06	5.4505
LRATD1	0.18539	-2.4313	3.6751e-06	5.4347
UIMC1	5.4712	2.4519	4.4465e-06	5.352
CIRBP	1.3014	0.38008	4.6415e-06	5.3333
SLBP	0.18192	-2.4586	4.8052e-06	5.3183
SEPHS2	0.17997	-2.4741	4.9846e-06	5.3024
DGKZ	0.04886	-4.3552	6.0036e-06	5.2216
TJP3	0.18266	-2.4528	6.232e-06	5.2054
GMNN	0.18797	-2.4114	8.6968e-06	5.0606
SCYL3	0.17657	-2.5017	9.121e-06	5.04
DHX37	0.18302	-2.4499	9.8865e-06	5.005
STX1A	5.7246	2.5172	1.4289e-05	4.845
ERC1	5.494	2.4579	1.7975e-05	4.7453
SMIM12	0.17127	-2.5456	2.2999e-05	4.6383
MRM1	0.18056	-2.4695	2.7828e-05	4.5555
PPP1R9A	5.9128	2.5638	3.0462e-05	4.5162
KRT18	0.48257	-1.0512	3.0688e-05	4.513
ATP6AP1	0.16798	-2.5736	3.2596e-05	4.4868
TMEM87A	0.17254	-2.535	3.3056e-05	4.4807
FASN	0.30397	-1.718	3.6384e-05	4.4391
TSPYL2	0.32765	-1.6098	4.1904e-05	4.3777
CENPK	6.0417	2.5949	4.3051e-05	4.366
CDYL2	0.1638	-2.61	4.7084e-05	4.3271
ALKBH2	0.16935	-2.5619	5.5325e-05	4.2571
LXN	0.16377	-2.6103	5.9827e-05	4.2231
TNFRSF10B	0.39935	-1.3243	6.2646e-05	4.2031
YWHAE	0.7681	-0.38063	6.2932e-05	4.2011
THEM6	2.8167	1.494	7.232e-05	4.1407
VIPAS39	0.40692	-1.2972	7.6494e-05	4.1164
ALDH3A2	0.61009	-0.71292	8.0862e-05	4.0923
CLIC1	0.72441	-0.46512	8.4682e-05	4.0722
STRN4	0.15948	-2.6485	9.1637e-05	4.0379
PPM1E	0.1648	-2.6012	9.3445e-05	4.0294
C9	0.15665	-2.6743	9.8299e-05	4.0075
GLUL	0.16744	-2.5783	0.00011519	3.9386
TMTC3	0.15228	-2.7152	0.0001307	3.8837
SLC30A9	5.7911	2.5338	0.00013598	3.8665
ARMC8	0.15906	-2.6524	0.00014195	3.8479
BLVRB	0.57635	-0.79497	0.00014617	3.8352
SCIN	0.16732	-2.5793	0.00015761	3.8024
SPTLC1	6.6514	2.7337	0.00016535	3.7816
S100A1	6.3467	2.666	0.00017055	3.7681
PDP1	0.16932	-2.5622	0.00017355	3.7606
PDCD4	0.14458	-2.7901	0.00018947	3.7225
EXOSC9	0.1575	-2.6666	0.00019077	3.7195
TPD52	0.56214	-0.83099	0.00020088	3.6971
AKAP12	0.14604	-2.7755	0.0002052	3.6878
SSR4	0.77175	-0.37379	0.0002125	3.6726
ERO1A	0.31241	-1.6785	0.00021908	3.6594
DPCD	0.27143	-1.8813	0.00022466	3.6485
PON1	6.8739	2.7811	0.000225	3.6478
SLC12A2	0.14899	-2.7467	0.00022785	3.6424
EDEM3	0.14595	-2.7765	0.00023041	3.6375
TNPO3	0.79296	-0.33468	0.00023459	3.6297
HELLS	5.9154	2.5645	0.000241	3.618
MYCBP	0.16168	-2.6288	0.00027063	3.5676
HSD11B2	0.14613	-2.7747	0.00028089	3.5515
CLUH	0.30013	-1.7363	0.00028509	3.545
B3GAT3	0.1472	-2.7642	0.000286	3.5436
PTGES3	0.27593	-1.8577	0.0002944	3.5311
MRPL44	0.26017	-1.9424	0.00031345	3.5038
PSMA1	0.53341	-0.9067	0.00033287	3.4777
GEMIN4	0.60665	-0.72106	0.00034649	3.4603
PATL1	0.52202	-0.93782	0.00035145	3.4541
MAGEA1	0.6164	-0.69805	0.00036342	3.4396
CD44	0.148	-2.7563	0.00037002	3.4318
BPNT2	0.56623	-0.82053	0.00037615	3.4246
ATAD2	0.32264	-1.632	0.00038622	3.4132
CUL1	1.2891	0.36638	0.0003946	3.4038
PTK2B	0.52503	-0.92952	0.00039643	3.4018
FKBP5	0.21941	-2.1883	0.0004037	3.3939
NUP188	0.35604	-1.4899	0.00044366	3.3529
CTBP1	0.49817	-1.0053	0.0004761	3.3223
NT5C	0.59402	-0.75141	0.000506	3.2959
NDRG1	0.2599	-1.944	0.00051157	3.2911
CRNKL1	0.42246	-1.2431	0.00051212	3.2906
HSP90AB1	0.78571	-0.34792	0.0005194	3.2845
SARG	0.64402	-0.63482	0.00053301	3.2733
MCTS1	0.51893	-0.94637	0.00055803	3.2533
CKB	0.68374	-0.54848	0.00056717	3.2463
TOMM5	0.66479	-0.58904	0.00060788	3.2162
P4HA1	0.32709	-1.6122	0.00070824	3.1498
COX6C	0.41294	-1.276	0.00071283	3.147
S100A10	0.13475	-2.8917	0.00073261	3.1351
MVP	0.42964	-1.2188	0.00076594	3.1158
DBI	0.4342	-1.2036	0.00079554	3.0993
KIF22	0.36539	-1.4525	0.00080899	3.0921
WDR77	0.51191	-0.96604	0.00081921	3.0866
SELENOM	0.13103	-2.932	0.00084283	3.0743
RAB5B	0.14512	-2.7847	0.00086803	3.0615
NOL9	0.78316	-0.35261	0.00087958	3.0557
AGFG2	0.14479	-2.7879	0.0008872	3.052
SCOC	0.61807	-0.69415	0.00090047	3.0455
MAP1B	0.030741	-5.0237	0.00091335	3.0394
ZYX	0.15013	-2.7358	0.00091759	3.0374
SRPK2	0.12803	-2.9655	0.00098208	3.0079
OR5AC2	1.4325	0.51858	0.00098701	3.0057
UBE2N	0.65628	-0.60762	0.0010073	2.9969
FXYD3	0.5765	-0.79461	0.0010627	2.9736
HK2	0.12308	-3.0224	0.0010738	2.9691
MAPKAPK2	0.11532	-3.1163	0.001088	2.9634
UTP15	0.37046	-1.4326	0.0010938	2.9611
KIFBP	0.11667	-3.0995	0.001097	2.9598
OSBPL11	0.15	-2.737	0.0011197	2.9509
PGK1	0.79808	-0.3254	0.0011614	2.935
GXYLT1	0.60221	-0.73167	0.0012446	2.905
KRT19	0.67394	-0.56931	0.0012595	2.8998
EMC1	0.60602	-0.72257	0.0012624	2.8988
VGF	0.73738	-0.43952	0.0012688	2.8966
STAP2	0.1108	-3.174	0.0012705	2.896
FANCI	0.3631	-1.4615	0.0012941	2.888
SIGMAR1	0.64355	-0.63587	0.0013127	2.8818
STRN	0.14096	-2.8266	0.0014089	2.8511
CCNT1	0.11445	-3.1272	0.0014159	2.849
UGDH	0.6401	-0.64362	0.0014165	2.8488
TSG101	0.27911	-1.8411	0.0014877	2.8275
USP54	0.16334	-2.614	0.0015076	2.8217
RPS15A	0.82125	-0.2841	0.0015892	2.7988
IRF2BPL	1.6956	0.76177	0.001609	2.7934
SRP68	0.31424	-1.67	0.0016218	2.79
CBX5	1.3447	0.42733	0.0016238	2.7895
CHAF1B	0.11908	-3.07	0.0016296	2.7879
ATP1A1	0.4534	-1.1411	0.0017133	2.7662
GNB1	0.78466	-0.34986	0.0017575	2.7551
CFL1	0.86423	-0.21051	0.0018148	2.7412
SEC23B	0.49767	-1.0068	0.0018163	2.7408
XPNPEP3	9.9507	3.3148	0.0018852	2.7246
ZPR1	0.12918	-2.9526	0.0019188	2.717
OTUB1	0.65643	-0.60729	0.0020229	2.694
DPYSL2	1.4058	0.49138	0.0020334	2.6918
GMPPA	0.11774	-3.0863	0.0021164	2.6744
MAGT1	0.3512	-1.5096	0.0022002	2.6575
VIL1	1.5607	0.64217	0.0023365	2.6314
DDX24	0.090484	-3.4662	0.0023433	2.6302
KYAT1	0.093806	-3.4142	0.0023585	2.6274
TXLNA	0.12372	-3.0149	0.0023684	2.6255
AAK1	0.10467	-3.2561	0.0023838	2.6227
RER1	0.56533	-0.82284	0.002455	2.6099
S100A6	0.61253	-0.70714	0.0024759	2.6063
UNC13B	0.012725	-6.2962	0.0025351	2.596
KRT8	0.58794	-0.76625	0.0025498	2.5935
TBCA	0.78946	-0.34107	0.0025514	2.5932
PPIA	1.2622	0.3359	0.0025823	2.588
CHTF18	9.6512	3.2707	0.0026063	2.584
PPP5C	0.090291	-3.4693	0.0026505	2.5767
EPHX1	0.54073	-0.88703	0.0026953	2.5694
KPNA6	0.70223	-0.50999	0.0028044	2.5522
NT5DC3	0.11295	-3.1462	0.0028614	2.5434
SLC25A5	0.78855	-0.34272	0.0028734	2.5416
SCAMP3	0.3827	-1.3857	0.0029075	2.5365
PRPSAP2	1.2287	0.29718	0.0029429	2.5312
DSTN	0.51137	-0.96756	0.0029653	2.5279
IMPA1	0.44056	-1.1826	0.0029677	2.5276
CLU	0.57722	-0.7928	0.0029914	2.5241
TM9SF3	0.35429	-1.497	0.0030161	2.5206
FADS2	0.10201	-3.2932	0.003022	2.5197
TRMT1L	0.11259	-3.1508	0.0030511	2.5155
CTSD	0.57464	-0.79926	0.003052	2.5154
AP1M1	1.431	0.51699	0.0031043	2.508
EPS8L1	0.036513	-4.7754	0.0031193	2.5059
ARHGAP1	0.64947	-0.62267	0.0031331	2.504
RPS13	0.80722	-0.30897	0.0031922	2.4959
DYNC1LI1	0.81693	-0.29172	0.003195	2.4955
PPP2R5D	0.59524	-0.74846	0.003204	2.4943
FKBP10	1.5821	0.66188	0.0032222	2.4918
KIF23	7.74	2.9523	0.0032726	2.4851
SMC2	1.9011	0.92681	0.0033047	2.4809
TIMM23	0.12656	-2.9821	0.0033449	2.4756
YWHAZ	0.89597	-0.15847	0.0036648	2.4359
RPS27A	0.85559	-0.22501	0.0036952	2.4324
PARK7	0.91163	-0.13348	0.0036953	2.4324
CBX8	32.522	5.0233	0.0036964	2.4322
COPB1	0.59407	-0.7513	0.0038346	2.4163
PPP4R3B	9.3333	3.2224	0.003894	2.4096
CHMP1A	0.81529	-0.29462	0.003923	2.4064
SF3B3	0.62829	-0.67051	0.0039898	2.3991
TBL3	0.2538	-1.9782	0.0040086	2.397
NOC4L	0.36645	-1.4483	0.0040417	2.3934
PSMD10	0.71002	-0.49406	0.0040972	2.3875
RHOC	0.84556	-0.24203	0.0041363	2.3834
ACOT13	0.079681	-3.6496	0.0041726	2.3796
TXNL1	0.46768	-1.0964	0.0041858	2.3782
HDAC2	0.69835	-0.51798	0.0044411	2.3525
TPM4	0.56771	-0.81677	0.0045247	2.3444
CLTC	0.84835	-0.23727	0.0047074	2.3272
TEX10	0.07166	-3.8027	0.0047151	2.3265
DCXR	0.4358	-1.1983	0.0047684	2.3216
LYPLA2	0.58896	-0.76376	0.0049748	2.3032
UGT8	1.6681	0.73819	0.0050243	2.2989
PPIF	2.8927	1.5324	0.0051333	2.2896
GTF2F2	0.40746	-1.2953	0.0052099	2.2832
KPNA3	0.66444	-0.5898	0.0052119	2.283
PPIB	0.84739	-0.23889	0.0052507	2.2798
TST	32.462	5.0207	0.0053476	2.2718
MME	0.020316	-5.6212	0.0053503	2.2716
UQCRH	1.1794	0.23801	0.005467	2.2622
TBC1D4	0.069032	-3.8566	0.0054902	2.2604
ACSL3	0.16089	-2.6358	0.0055935	2.2523
RNASEH2A	9.0278	3.1744	0.0056043	2.2515
PFN1	0.78153	-0.35562	0.0056709	2.2463
RANBP2	0.63163	-0.66285	0.0056927	2.2447
MAL2	0.66102	-0.59724	0.0057273	2.2421
METTL26	15.854	3.9868	0.0058197	2.2351
RTN4	0.029823	-5.0674	0.0058233	2.2348
SLC27A3	0.6467	-0.62884	0.0058646	2.2318
PPP1R12A	0.16684	-2.5835	0.0058725	2.2312
UBE2R2	0.7239	-0.46615	0.0058928	2.2297
NOL6	0.065397	-3.9346	0.0059263	2.2272
DYNLRB1	0.61121	-0.71027	0.0062721	2.2026
RUVBL1	0.85942	-0.21857	0.0064081	2.1933
POLR2I	17.103	4.0961	0.0064288	2.1919
ALDOC	0.7745	-0.36866	0.0065205	2.1857
AK4	0.62647	-0.67468	0.0067773	2.1689
SSR3	0.058248	-4.1017	0.0068774	2.1626
CAT	1.3933	0.47852	0.0071411	2.1462
VCL	0.63784	-0.64874	0.0071443	2.146
EEF2	0.82634	-0.2752	0.0071684	2.1446
PA2G4	0.75618	-0.40319	0.0072336	2.1406
RBM4B	1.4561	0.54209	0.0072619	2.1389
HDHD3	0.52394	-0.93252	0.0073768	2.1321
ENO1	0.88889	-0.16993	0.0074061	2.1304
PSME1	0.76595	-0.38467	0.0074204	2.1296
COPS7B	0.074153	-3.7534	0.0075996	2.1192
WASHC4	20.87	4.3834	0.0076698	2.1152
PVR	0.053589	-4.2219	0.0076965	2.1137
NUCKS1	1.8238	0.86696	0.0078635	2.1044
SEPHS1	0.62578	-0.67627	0.0078682	2.1041
CRAT	0.70982	-0.49447	0.0079493	2.0997
RABEP1	3.2635	1.7064	0.0079628	2.0989
SOAT1	1.6735	0.74291	0.0079795	2.098
NIT1	0.6311	-0.66407	0.0080185	2.0959
ATP6V1A	0.75385	-0.40765	0.0080335	2.0951
MRPL39	0.75649	-0.40261	0.0081998	2.0862
ATP6V1C1	0.073791	-3.7604	0.0082003	2.0862
CLK3	0.70607	-0.50211	0.0082303	2.0846
SMARCC2	4.6437	2.2153	0.0082758	2.0822
EZR	0.64518	-0.63222	0.0082947	2.0812
SMAP	0.8137	-0.29742	0.0082978	2.081
GNL2	0.050617	-4.3042	0.0083318	2.0793
SART1	0.071209	-3.8118	0.0084098	2.0752
UBE4B	0.061316	-4.0276	0.0084481	2.0732
ATP5MG	0.42757	-1.2258	0.0085409	2.0685
PDLIM1	11.822	3.5635	0.0086359	2.0637
HNRNPA1	0.81419	-0.29656	0.0087059	2.0602
ARF1	0.62269	-0.68341	0.0087689	2.0571
TARS1	0.054297	-4.203	0.0088629	2.0524
ANXA2	0.052937	-4.2396	0.0088851	2.0513
SBNO1	0.078924	-3.6634	0.0089234	2.0495
PRKAA1	0.25572	-1.9673	0.0090173	2.0449
DCUN1D1	0.35063	-1.512	0.0090797	2.0419
SRRM2	0.67314	-0.57103	0.0091427	2.0389
RING1	1.3367	0.41869	0.0091492	2.0386
EEF1E1	0.21492	-2.2181	0.0091908	2.0366
CEMIP2	0.046636	-4.4224	0.0092576	2.0335
ETF1	0.47895	-1.062	0.0094485	2.0246
FUBP3	1.1746	0.23217	0.0094699	2.0237
CCT2	0.75843	-0.39892	0.0095439	2.0203
PRDX6	0.68898	-0.53747	0.0096998	2.0132
POP1	0.60493	-0.72516	0.0097293	2.0119
HSPA5	1.1962	0.25843	0.0097968	2.0089
EDC3	0.72889	-0.45624	0.010015	1.9994
HSPA9	0.82196	-0.28286	0.010105	1.9955
ISG15	0.70116	-0.51219	0.010153	1.9934
POLRMT	1.7092	0.77332	0.010265	1.9886
TSNAX	0.34337	-1.5422	0.010315	1.9866
EXOSC3	0.24565	-2.0253	0.010331	1.9858
RPL36AL	0.73955	-0.43529	0.010424	1.982
SCP2	0.82032	-0.28573	0.010489	1.9793
RARS1	0.54748	-0.86912	0.010581	1.9755
IRF2BP2	1.7475	0.80528	0.010601	1.9746
GBF1	0.31155	-1.6825	0.010641	1.973
DDX47	0.56247	-0.83014	0.010768	1.9679
AKR1C3	1.2588	0.33208	0.010769	1.9678
PRKAB2	0.81868	-0.28863	0.010782	1.9673
PSMA5	0.61353	-0.7048	0.010811	1.9661
SRP9	0.71404	-0.48593	0.010936	1.9611
DNM1L	0.5626	-0.82982	0.011009	1.9583
AKR1C2	1.5528	0.63489	0.01103	1.9574
PPME1	0.59003	-0.76115	0.011036	1.9572
COASY	0.71728	-0.4794	0.011213	1.9503
S100A11	0.75641	-0.40276	0.011224	1.9499
CHAMP1	1.7456	0.80372	0.011237	1.9494
EIF2B3	0.78084	-0.35691	0.011329	1.9458
MDH2	0.84251	-0.24723	0.011339	1.9454
C9orf78	0.048999	-4.3511	0.011354	1.9448
STON2	1.1868	0.2471	0.01138	1.9439
SBDS	0.29397	-1.7662	0.011606	1.9353
MOB1A	0.42791	-1.2246	0.011786	1.9287
ENAH	0.066356	-3.9136	0.011914	1.9239
FECH	2.0378	1.027	0.012001	1.9208
IPO11	0.10933	-3.1932	0.012058	1.9187
ODR4	0.79874	-0.3242	0.012068	1.9184
MVK	2.4194	1.2746	0.012103	1.9171
RELCH	0.070623	-3.8237	0.012145	1.9156
CHMP5	0.1274	-2.9726	0.012303	1.91
UFL1	0.11274	-3.149	0.012407	1.9063
SNX5	0.52923	-0.91804	0.012433	1.9054
ERGIC1	0.44374	-1.1722	0.012502	1.903
FAM162A	0.71675	-0.48046	0.012664	1.8974
CHDH	28.917	4.8538	0.012667	1.8973
PLEKHF2	0.13034	-2.9396	0.012725	1.8954
CIAO1	0.59105	-0.75865	0.01282	1.8921
RPL15	0.7342	-0.44575	0.01292	1.8888
AK2	0.79645	-0.32834	0.013096	1.8829
GOT2	0.71066	-0.49277	0.013111	1.8824
CHD1L	21.81	4.4469	0.013191	1.8797
DIDO1	2.2238	1.1531	0.013204	1.8793
NIFK	0.77129	-0.37465	0.013224	1.8786
DHPS	0.59862	-0.74029	0.013277	1.8769
ADAM15	0.77343	-0.37066	0.013294	1.8763
TUFM	0.77895	-0.3604	0.013485	1.8702
GSR	0.78537	-0.34856	0.013636	1.8653
PSIP1	1.194	0.25579	0.013702	1.8632
PSMA7	0.82984	-0.26909	0.01377	1.8611
PBLD	1.9065	0.93096	0.01393	1.856
TMPRSS2	0.030651	-5.0279	0.014082	1.8513
GNAI3	0.14654	-2.7706	0.014326	1.8439
HEATR1	0.1733	-2.5287	0.014411	1.8413
ALDH1A1	0.67697	-0.56284	0.014448	1.8402
NMB	0.13833	-2.8538	0.014661	1.8338
NUDT5	0.49327	-1.0195	0.014885	1.8272
COX7C	1.2128	0.27839	0.014917	1.8263
UBE3A	0.028713	-5.1221	0.014918	1.8263
VAT1	0.08765	-3.5121	0.01492	1.8262
PCBD1	1.1979	0.26053	0.014928	1.826
ACADVL	0.6912	-0.53282	0.015055	1.8223
RPN1	0.74664	-0.42152	0.015316	1.8148
LARP1B	0.73738	-0.43952	0.015352	1.8138
RRM2	0.36994	-1.4347	0.015428	1.8117
PSMG2	0.46449	-1.1063	0.015501	1.8096
PRPF4B	1.9399	0.956	0.015653	1.8054
PRPF6	0.46642	-1.1003	0.01566	1.8052
COQ5	0.80822	-0.30718	0.015787	1.8017
RPS26	0.76471	-0.38702	0.015853	1.7999
CMC2	0.26969	-1.8906	0.015905	1.7985
RPLP1	0.85556	-0.22506	0.015914	1.7982
PEX1	0.12192	-3.036	0.015991	1.7961
ALDOA	0.77079	-0.37559	0.016191	1.7907
AHNAK	0.46632	-1.1006	0.016253	1.7891
GPT2	0.39307	-1.3471	0.016302	1.7878
SH3BGRL3	0.53396	-0.9052	0.016483	1.783
POLR2G	0.1104	-3.1792	0.016505	1.7824
SEC24A	0.48618	-1.0404	0.016524	1.7819
RPS19	0.83902	-0.25322	0.016604	1.7798
STBD1	0.59836	-0.74091	0.016744	1.7761
H3-7	1.292	0.36964	0.016769	1.7755
MTPN	0.83165	-0.26595	0.017196	1.7646
IPO5	0.67873	-0.5591	0.017276	1.7626
PCM1	0.75494	-0.40557	0.017376	1.76
ECI2	0.31729	-1.6561	0.01745	1.7582
RALGAPA1	0.40095	-1.3185	0.017484	1.7574
PDIA3	0.94668	-0.079056	0.017582	1.7549
PRMT5	0.72692	-0.46012	0.017668	1.7528
ATRX	1.7123	0.77591	0.018078	1.7428
CCT7	0.85399	-0.22771	0.01809	1.7426
HSP90AA1	0.83126	-0.26663	0.018229	1.7392
MAP7	0.5593	-0.8383	0.018291	1.7378
PDLIM5	0.50132	-0.99621	0.01837	1.7359
FKBP4	0.44361	-1.1726	0.018449	1.734
EIF4A1	0.82228	-0.28229	0.018456	1.7339
DRG2	0.76961	-0.3778	0.018498	1.7329
DNM2	0.51705	-0.95162	0.018636	1.7296
VASP	0.083228	-3.5868	0.018674	1.7288
NELFCD	0.17532	-2.512	0.018713	1.7279
H1-5	1.188	0.24859	0.018747	1.7271
STK39	0.25357	-1.9795	0.019019	1.7208
CAND1	0.72924	-0.45554	0.01911	1.7187
MRTO4	0.68949	-0.53639	0.019152	1.7178
UBA1	0.82138	-0.28387	0.019273	1.7151
RTCA	0.19406	-2.3654	0.019275	1.715
RRP12	0.57194	-0.80607	0.019586	1.7081
ATP1B1	0.39486	-1.3406	0.019597	1.7078
SRI	0.57589	-0.79614	0.019616	1.7074
WAPL	0.715	-0.48399	0.019692	1.7057
INPP5K	0.17382	-2.5243	0.01971	1.7053
IDH1	0.79758	-0.3263	0.019736	1.7047
ABCD3	0.59063	-0.75966	0.019779	1.7038
RAB18	0.53298	-0.90784	0.019851	1.7022
PDE4D	1.5348	0.61809	0.019872	1.7018
RNH1	0.65405	-0.61253	0.02001	1.6988
VPS33A	0.49817	-1.0053	0.020015	1.6986
ABCF2	0.52087	-0.94099	0.020229	1.694
AP3D1	0.66375	-0.59128	0.020278	1.693
DNAJC9	1.4807	0.56623	0.020488	1.6885
CTSB	0.47022	-1.0886	0.02057	1.6868
CELF1	0.29352	-1.7685	0.020636	1.6854
PSMB5	0.68868	-0.53809	0.020839	1.6811
TNPO2	0.77823	-0.36172	0.021388	1.6698
MTHFD2	0.090814	-3.4609	0.021514	1.6673
RBMX	1.4364	0.52245	0.021521	1.6671
CCT6A	0.86146	-0.21515	0.021579	1.666
RAB6A	0.1107	-3.1752	0.021659	1.6644
PCBP2	0.78552	-0.34828	0.0217	1.6635
RIOX2	0.70921	-0.49571	0.021986	1.6579
MAGEA4	0.65125	-0.61873	0.022195	1.6538
PSMA4	0.46962	-1.0904	0.022338	1.651
GEMIN5	0.50861	-0.97536	0.022533	1.6472
PODXL2	1.4637	0.54959	0.022564	1.6466
AHCTF1	0.65387	-0.61292	0.0227	1.644
ACTG1	0.87006	-0.20081	0.022763	1.6428
CCT4	0.48677	-1.0387	0.022773	1.6426
MLEC	0.33975	-1.5575	0.022812	1.6418
CCDC47	0.51285	-0.96339	0.022818	1.6417
RBM8A	0.88494	-0.17635	0.023175	1.635
HMGCS1	5	2.3219	0.023359	1.6315
PAICS	0.7983	-0.325	0.023361	1.6315
RPS9	0.72306	-0.4678	0.023404	1.6307
SRSF7	1.2642	0.33823	0.023406	1.6307
UBQLN1	0.47292	-1.0803	0.023545	1.6281
ERCC1	1.4046	0.49019	0.023727	1.6248
STIP1	0.77907	-0.36018	0.023752	1.6243
SNX1	5.8886	2.5579	0.02396	1.6205
SEC13	0.4198	-1.2522	0.024099	1.618
CYB5R3	0.73485	-0.44448	0.024377	1.613
PSMD7	0.6609	-0.59749	0.024395	1.6127
APPL1	1.9627	0.97281	0.024491	1.611
EXOSC7	0.10893	-3.1985	0.024569	1.6096
NF1	1.1927	0.25423	0.024685	1.6076
PCNA	1.1633	0.21824	0.024692	1.6074
ERP29	0.89263	-0.16387	0.024718	1.607
CORO1B	0.68462	-0.54663	0.024825	1.6051
NKX3-1	0.20451	-2.2898	0.024885	1.6041
RPL4	0.78742	-0.34479	0.025211	1.5984
APRT	0.84431	-0.24415	0.025436	1.5945
SHTN1	2.8902	1.5312	0.025471	1.5939
ADSS2	0.41235	-1.278	0.025638	1.5911
MYO6	0.46663	-1.0996	0.026012	1.5848
TFRC	0.70442	-0.50548	0.026015	1.5848
TERF2IP	0.35955	-1.4757	0.026195	1.5818
NUP98	0.10928	-3.1938	0.026197	1.5817
VRK3	1.4865	0.57191	0.026624	1.5747
LYRM7	1.1434	0.19329	0.026633	1.5746
ATP5PB	0.67073	-0.57619	0.026802	1.5718
EIF6	0.65725	-0.60548	0.026807	1.5718
PCSK1N	0.62414	-0.68006	0.026812	1.5717
VPS37B	0.10514	-3.2497	0.026884	1.5705
NDUFB8	0.12154	-3.0405	0.027116	1.5668
RPL22	0.67622	-0.56443	0.027163	1.566
SEC24C	0.57207	-0.80573	0.027408	1.5621
ALCAM	0.60508	-0.72479	0.027422	1.5619
GDI1	0.58025	-0.78526	0.027431	1.5618
STEAP1	0.11689	-3.0968	0.027645	1.5584
FMR1	4.8682	2.2834	0.027798	1.556
LSM3	0.84057	-0.25056	0.027868	1.5549
IGF2R	0.14944	-2.7423	0.027991	1.553
MAN2B1	0.094203	-3.4081	0.028058	1.5519
CUL2	0.15435	-2.6957	0.028179	1.5501
EIF3G	1.5486	0.63096	0.028286	1.5484
PSMD9	0.52611	-0.92655	0.028319	1.5479
MCCC2	0.8529	-0.22955	0.028543	1.5445
TPRKB	0.62047	-0.68856	0.028819	1.5403
MYO1D	0.14522	-2.7837	0.028834	1.5401
GATD1	1.3362	0.41808	0.028917	1.5388
UBE2T	0.75941	-0.39705	0.028922	1.5388
LYPLAL1	0.0079906	-6.9675	0.029157	1.5353
GLUD1	0.65555	-0.60922	0.029165	1.5351
PFDN4	7.2796	2.8639	0.029235	1.5341
EHD1	1.3122	0.39202	0.029454	1.5309
GNL3	0.62194	-0.68515	0.029799	1.5258
RAB5C	0.44782	-1.159	0.029913	1.5241
PSMC1	0.64801	-0.62592	0.030093	1.5215
RPL7L1	0.59989	-0.73722	0.030225	1.5196
MYBBP1A	0.58099	-0.78341	0.030884	1.5103
NAA25	0.48586	-1.0414	0.031136	1.5067
SMARCE1	1.2365	0.30631	0.031232	1.5054
PRKACA	0.36693	-1.4464	0.031256	1.5051
SSRP1	0.75498	-0.40549	0.031434	1.5026
TACC2	0.7013	-0.5119	0.031546	1.5011
DHX15	0.60659	-0.72122	0.03199	1.495
RRBP1	0.4323	-1.2099	0.032063	1.494
ABCF1	0.7814	-0.35587	0.032071	1.4939
LRPAP1	0.14545	-2.7814	0.03223	1.4917
ANXA4	0.77021	-0.37667	0.032274	1.4911
LIN9	1.1876	0.24807	0.032493	1.4882
MKI67	1.8786	0.90964	0.032602	1.4868
ASB9	1.3886	0.47362	0.032603	1.4867
RPS27	1.2285	0.29684	0.032644	1.4862
NEDD8	1.3077	0.38702	0.03279	1.4843
PPP1CA	1.2697	0.34444	0.03291	1.4827
NCAPG	1.2768	0.35249	0.033195	1.4789
RPL23A	0.68152	-0.55317	0.033262	1.478
EXOSC8	0.19353	-2.3694	0.033288	1.4777
CBS	1.2908	0.3683	0.033291	1.4777
PFDN1	1.2156	0.28171	0.03337	1.4766
GBE1	0.39263	-1.3487	0.033427	1.4759
ANKHD1	0.65617	-0.60786	0.03349	1.4751
CNIH4	0.22696	-2.1395	0.033885	1.47
MOGS	0.77271	-0.37201	0.034052	1.4679
RPN2	0.60868	-0.71625	0.034141	1.4667
EIF4G1	0.76639	-0.38385	0.03417	1.4664
SNRNP200	0.7139	-0.48621	0.034256	1.4653
GFPT1	0.66251	-0.59398	0.034474	1.4625
UGGT1	0.51031	-0.97054	0.034675	1.46
SIGIRR	3.9621	1.9863	0.034845	1.4579
PFDN5	0.37209	-1.4263	0.034874	1.4575
ACYP1	0.56537	-0.82275	0.034874	1.4575
EML4	1.7739	0.82697	0.034917	1.457
ARCN1	0.77626	-0.3654	0.034968	1.4563
C11orf54	0.34393	-1.5398	0.035017	1.4557
PDIA5	0.39696	-1.333	0.03502	1.4557
MON2	0.50223	-0.99357	0.035355	1.4515
CLIP1	0.62696	-0.67356	0.035394	1.4511
KIF5B	0.7384	-0.43753	0.035536	1.4493
CCT8	0.73692	-0.44043	0.035599	1.4486
DLD	0.7955	-0.33007	0.035964	1.4441
TPM3	0.7391	-0.43616	0.036075	1.4428
SSBP1	0.74894	-0.41709	0.036259	1.4406
NUCB2	0.2515	-1.9914	0.036304	1.44
UAP1	0.1456	-2.7799	0.036371	1.4392
UCHL5	0.60055	-0.73564	0.036391	1.439
ARPC2	0.2924	-1.774	0.03642	1.4387
NTPCR	1.6141	0.69071	0.036434	1.4385
COA3	1.4691	0.55492	0.03645	1.4383
TXNDC17	0.56078	-0.83449	0.036491	1.4378
RPL18	0.81814	-0.28959	0.036619	1.4363
ACOX1	0.11958	-3.0639	0.036725	1.435
PSAP	0.75263	-0.40998	0.036748	1.4348
HSPE1	0.93579	-0.095748	0.037116	1.4304
PSMC5	0.84282	-0.2467	0.037116	1.4304
OCRL	0.55124	-0.85925	0.037133	1.4302
SNRPE	0.62856	-0.66987	0.037175	1.4298
RBM3	1.6901	0.75714	0.037593	1.4249
ACY1	0.31268	-1.6772	0.03772	1.4234
AKR1A1	0.4505	-1.1504	0.03785	1.4219
RPL18A	0.7627	-0.39081	0.037895	1.4214
RAB1B	0.76337	-0.38955	0.038232	1.4176
AR	0.0033872	-8.2057	0.038428	1.4154
ATP5MF	0.81685	-0.29186	0.038724	1.412
RPS6KA1	0.42042	-1.2501	0.038752	1.4117
RRP1B	0.53036	-0.91494	0.038807	1.4111
COPG1	0.62871	-0.66953	0.03881	1.4111
PRPS2	0.64034	-0.64309	0.038926	1.4098
B4GALT1	0.26535	-1.914	0.039107	1.4077
VIRMA	0.24253	-2.0437	0.039114	1.4077
NAT10	0.51767	-0.94989	0.039244	1.4062
PSMB1	0.76953	-0.37796	0.039286	1.4058
KARS1	0.73737	-0.43953	0.039369	1.4048
YWHAG	0.82778	-0.27267	0.039489	1.4035
ACTR2	0.72513	-0.46369	0.039672	1.4015
H3-3A	0.57098	-0.80848	0.039726	1.4009
DRAP1	0.13276	-2.9131	0.039729	1.4009
ERP44	0.72694	-0.4601	0.040213	1.3956
CNP	1.8194	0.8635	0.04025	1.3952
ADIRF	0.5973	-0.74348	0.040326	1.3944
ETFA	0.81977	-0.2867	0.040855	1.3888
LDHA	0.82812	-0.27208	0.04088	1.3885
HSPD1	0.90616	-0.14216	0.041167	1.3855
BANF1	0.65116	-0.61891	0.04133	1.3837
RPS24	0.69987	-0.51485	0.041409	1.3829
GGA1	0.55437	-0.85109	0.042004	1.3767
XPO1	0.76739	-0.38197	0.042099	1.3757
CHD4	0.67977	-0.55689	0.042115	1.3756
AHSA1	0.32475	-1.6226	0.042364	1.373
GSTO1	0.58832	-0.76533	0.042589	1.3707
SHMT2	0.84609	-0.24112	0.042632	1.3703
COQ6	1.5625	0.64386	0.042632	1.3703
CAPZB	0.58173	-0.78158	0.042761	1.369
IDE	0.76398	-0.38839	0.043097	1.3656
PHC3	1.6299	0.70475	0.043239	1.3641
NUDC	0.79898	-0.32377	0.044199	1.3546
PRDX1	0.87984	-0.18468	0.044271	1.3539
UBTF	1.5442	0.62689	0.044397	1.3526
HSPB6	1.3597	0.44327	0.044406	1.3526
SRRT	0.67882	-0.5589	0.04441	1.3525
ST13	0.646	-0.6304	0.044422	1.3524
MYO1A	0.13694	-2.8684	0.044634	1.3503
RAB13	0.39711	-1.3324	0.044636	1.3503
RAD23A	0.63357	-0.65842	0.04468	1.3499
SF3B5	0.38098	-1.3922	0.045027	1.3465
SH3GLB2	0.15306	-2.7078	0.045104	1.3458
DOCK5	0.23526	-2.0877	0.04514	1.3454
CSTF2T	3.6619	1.8726	0.045346	1.3435
GOT1	0.8387	-0.25377	0.045672	1.3403
CKMT1A	0.82959	-0.26954	0.045998	1.3373
RO60	0.58893	-0.76383	0.046016	1.3371
DIS3	0.25193	-1.9889	0.046049	1.3368
HEBP1	2.0645	1.0458	0.046175	1.3356
CSTF2	0.66781	-0.58248	0.046227	1.3351
ANKZF1	0.28073	-1.8327	0.04629	1.3345
RPS27L	0.83397	-0.26193	0.046526	1.3323
PSMD11	0.71653	-0.4809	0.046526	1.3323
SEC16A	0.61256	-0.70707	0.046576	1.3318
PDXP	0.57525	-0.79774	0.046989	1.328
DHRS7	0.29404	-1.7659	0.047018	1.3277
GCSH	0.11962	-3.0635	0.0474	1.3242
SMPDL3B	3.4044	1.7674	0.04747	1.3236
ECI1	0.46905	-1.0922	0.047506	1.3233
UQCRQ	0.65928	-0.60104	0.047622	1.3222
RNASEH2B	3.7608	1.911	0.047846	1.3202
RAB7A	0.80512	-0.31272	0.047996	1.3188
CMAS	0.55112	-0.85956	0.04819	1.317
FXR1	0.48571	-1.0418	0.048369	1.3154
CMPK1	0.9128	-0.13164	0.048791	1.3117
UNC119B	3.5219	1.8164	0.048834	1.3113
GINS2	4.3492	2.1207	0.048965	1.3101
POMP	0.30245	-1.7252	0.049128	1.3087
RPL27	1.3872	0.47222	0.049318	1.307
RCC2	1.2485	0.32023	0.049413	1.3062
UBQLN4	0.39088	-1.3552	0.049712	1.3035
TMED5	0.86329	-0.21208	0.049815	1.3026
PSME2	0.61402	-0.70364	0.049903	1.3019
PRPF31	1.6677	0.73786	0.05001	1.3009
RBM19	0.31421	-1.6702	0.05007	1.3004
GALK2	0.19676	-2.3455	0.050179	1.2995
ANXA7	0.60415	-0.72702	0.05108	1.2917
PPP1R8	0.28033	-1.8348	0.051237	1.2904
C6orf89	0.30909	-1.6939	0.051346	1.2895
PHB1	0.76794	-0.38093	0.051437	1.2887
OAT	0.41347	-1.2741	0.051462	1.2885
RAB21	0.71403	-0.48595	0.051557	1.2877
PPIH	1.5664	0.64745	0.051608	1.2873
EIF4EBP2	1.2662	0.34052	0.051775	1.2859
H3C1	1.1478	0.19885	0.052027	1.2838
MRPL13	1.2741	0.34943	0.052054	1.2835
HACL1	0.50591	-0.98304	0.052078	1.2833
DYNC1H1	0.73577	-0.44267	0.052636	1.2787
RPLP0	0.62909	-0.66867	0.052654	1.2786
RBM34	0.31549	-1.6643	0.05289	1.2766
DNAJA2	0.51126	-0.96788	0.053114	1.2748
SEC22B	0.72864	-0.45673	0.053343	1.2729
SYF2	0.31002	-1.6896	0.053395	1.2725
ALDH7A1	1.3451	0.42773	0.053524	1.2715
FUS	1.4369	0.52293	0.053568	1.2711
WBP2	0.12694	-2.9778	0.05361	1.2708
ILKAP	0.32233	-1.6334	0.053628	1.2706
NUP50	1.8697	0.90281	0.05363	1.2706
NAXE	0.59113	-0.75845	0.053785	1.2693
PKM	0.81905	-0.28797	0.05416	1.2663
AIMP2	0.72838	-0.45723	0.054699	1.262
GLYATL1	1.3693	0.45344	0.054747	1.2616
HTT	0.31733	-1.656	0.05489	1.2605
PACS1	0.27912	-1.841	0.054912	1.2603
LRRC41	0.50411	-0.9882	0.055027	1.2594
GOLGA5	0.31765	-1.6545	0.055172	1.2583
CHCHD10	0.90413	-0.14541	0.055327	1.2571
PSMA6	0.75116	-0.41281	0.055889	1.2527
HSD17B4	0.74099	-0.43247	0.056036	1.2515
TRMT61A	0.10452	-3.2582	0.056678	1.2466
CDK5RAP3	0.77333	-0.37084	0.05674	1.2461
AKAP9	12.385	3.6305	0.056812	1.2456
LMAN2	0.52141	-0.93952	0.057151	1.243
CTAG1A	0.53223	-0.90989	0.057387	1.2412
PIN1	1.1982	0.26087	0.057438	1.2408
NCKAP1	0.78063	-0.3573	0.057585	1.2397
PREP	0.42525	-1.2336	0.05771	1.2387
SLC25A3	0.77778	-0.36257	0.058081	1.236
POLE2	3.0372	1.6027	0.05816	1.2354
ACSL1	0.15187	-2.7191	0.05821	1.235
CCDC51	1.2271	0.29531	0.05831	1.2343
UBE4A	0.69496	-0.525	0.058439	1.2333
CEBPZ	0.50764	-0.97811	0.058529	1.2326
FTO	1.5746	0.65494	0.058661	1.2317
SKIC8	0.43135	-1.2131	0.058925	1.2297
ABRACL	0.64699	-0.62818	0.058998	1.2292
DHX38	0.32215	-1.6342	0.059092	1.2285
CHMP2A	0.50109	-0.99686	0.059108	1.2284
COPG2	3.4055	1.7679	0.059228	1.2275
NIT2	0.91343	-0.13063	0.059368	1.2264
VPS45	0.60152	-0.73332	0.059775	1.2235
TBRG4	0.33883	-1.5614	0.059797	1.2233
BRAT1	0.52387	-0.93271	0.059826	1.2231
RUSF1	0.29704	-1.7513	0.060126	1.2209
NFIB	0.29212	-1.7753	0.060253	1.22
RCN1	3.3315	1.7362	0.060254	1.22
TTLL12	0.63612	-0.65264	0.060631	1.2173
OGDHL	3.2606	1.7051	0.060676	1.217
RPL13A	0.86998	-0.20095	0.060887	1.2155
TUBB2B	0.57102	-0.80838	0.060921	1.2152
MAPRE3	0.33536	-1.5762	0.06095	1.215
CDC37	0.71803	-0.47789	0.060968	1.2149
UBXN1	0.72015	-0.47364	0.060973	1.2149
GTF2H1	0.28113	-1.8307	0.061137	1.2137
CCAR2	0.83996	-0.2516	0.061305	1.2125
MACF1	2.9363	1.554	0.061421	1.2117
RPL34	0.75421	-0.40695	0.061493	1.2112
ABHD11	0.67319	-0.57092	0.061619	1.2103
EIF3E	0.56777	-0.81662	0.061832	1.2088
RAP1GDS1	0.31575	-1.6631	0.061994	1.2076
ALDH5A1	2.1538	1.1069	0.062126	1.2067
CYB5B	0.71846	-0.47702	0.062198	1.2062
NDUFAB1	0.8676	-0.20489	0.062424	1.2046
VARS1	0.86775	-0.20465	0.062721	1.2026
MARCKS	0.90906	-0.13755	0.062841	1.2018
COPS3	0.60365	-0.72822	0.062961	1.2009
MTREX	0.70365	-0.50707	0.063054	1.2003
SLC25A22	0.39952	-1.3236	0.063141	1.1997
PICALM	1.6451	0.7182	0.063278	1.1988
PRPF38A	4.3382	2.1171	0.063942	1.1942
RPL11	0.89003	-0.16808	0.064096	1.1932
SPTBN1	0.69592	-0.52301	0.064118	1.193
CHERP	0.5799	-0.78614	0.064664	1.1893
PSMB7	0.6082	-0.71738	0.065186	1.1858
CHMP7	0.42592	-1.2314	0.065196	1.1858
OLA1	0.5756	-0.79685	0.065328	1.1849
EIF3L	0.47673	-1.0688	0.065615	1.183
TRIM28	1.1054	0.14454	0.065696	1.1825
LDHB	0.89316	-0.16301	0.065871	1.1813
SCFD1	0.55913	-0.83875	0.065984	1.1806
MT-ATP6	0.34759	-1.5246	0.066118	1.1797
PIP4K2C	0.53972	-0.88973	0.066183	1.1793
PIGS	0.20133	-2.3123	0.066247	1.1788
TNKS1BP1	0.1671	-2.5812	0.06631	1.1784
PNN	0.50728	-0.97915	0.066327	1.1783
CROT	0.31771	-1.6542	0.066356	1.1781
TIMMDC1	0.22939	-2.1241	0.066403	1.1778
TOMM22	0.77212	-0.3731	0.066562	1.1768
P4HB	0.78063	-0.35729	0.06669	1.1759
FOLH1	1.2729	0.34812	0.066708	1.1758
RPS25	0.91517	-0.12789	0.06671	1.1758
UGP2	0.60017	-0.73656	0.067054	1.1736
TFAM	0.17453	-2.5184	0.067091	1.1733
FAM114A1	2.8397	1.5057	0.067218	1.1725
ARHGEF11	1.4853	0.57077	0.067252	1.1723
PRKDC	0.82934	-0.26997	0.06731	1.1719
DNTTIP2	0.35484	-1.4948	0.067712	1.1693
PARD6B	2.8431	1.5075	0.067756	1.1691
PSMD13	0.71808	-0.47779	0.067759	1.169
EXD2	1.1702	0.22673	0.067828	1.1686
NPM1	0.95795	-0.061983	0.068138	1.1666
IDH2	0.76936	-0.37826	0.068244	1.1659
CTNNB1	0.82669	-0.27458	0.068289	1.1656
AARS2	0.19378	-2.3675	0.068381	1.1651
TACO1	0.73239	-0.44931	0.068661	1.1633
TOMM70	0.74388	-0.42686	0.068752	1.1627
EEF1B2	0.69046	-0.53436	0.068804	1.1624
NAA15	0.33041	-1.5977	0.068824	1.1623
PFDN6	0.72517	-0.46362	0.068966	1.1614
ADAR	0.81495	-0.29521	0.06917	1.1601
CPNE3	0.64583	-0.63077	0.069332	1.1591
UTP18	0.52274	-0.93584	0.06971	1.1567
GART	0.85513	-0.22579	0.070127	1.1541
NIBAN2	0.57674	-0.79401	0.070135	1.1541
SCML2	0.33797	-1.565	0.070246	1.1534
HYPK	0.23996	-2.0591	0.070304	1.153
DIAPH1	0.39939	-1.3241	0.07034	1.1528
CTNND1	0.6721	-0.57326	0.070589	1.1513
SHMT1	4.7839	2.2582	0.070633	1.151
ELOVL7	0.36404	-1.4578	0.070655	1.1509
NMNAT1	0.35743	-1.4843	0.070714	1.1505
SNRPD3	0.77982	-0.35879	0.070842	1.1497
MTARC1	0.15547	-2.6853	0.071032	1.1485
PRIM2	1.2048	0.26882	0.071235	1.1473
HAUS3	2.7444	1.4565	0.071246	1.1472
FAH	0.73588	-0.44246	0.071486	1.1458
PDHA1	0.62476	-0.67862	0.071562	1.1453
FKBP1A	0.82904	-0.27049	0.071648	1.1448
SSR1	0.85194	-0.23117	0.072081	1.1422
PHGDH	1.1871	0.24744	0.072203	1.1414
EPS8L2	0.68051	-0.55531	0.072267	1.1411
DYNLL2	1.3947	0.47992	0.072672	1.1386
EIF3M	0.47833	-1.0639	0.072673	1.1386
HMGN5	1.2195	0.2863	0.072786	1.138
UBE2V2	0.72843	-0.45714	0.072846	1.1376
EWSR1	1.3573	0.44078	0.072993	1.1367
FABP5	1.2798	0.35597	0.073204	1.1355
CAST	0.36319	-1.4612	0.073382	1.1344
MRPL57	1.4222	0.50809	0.073651	1.1328
ESYT1	0.77553	-0.36675	0.073726	1.1324
KPNB1	0.76536	-0.38578	0.074199	1.1296
GCLC	0.084587	-3.5634	0.074253	1.1293
CISD1	1.1298	0.17606	0.074294	1.129
TSHZ3	0.33854	-1.5626	0.074294	1.129
ASRGL1	0.19649	-2.3475	0.074504	1.1278
TRPM4	0.27128	-1.8821	0.074879	1.1256
CUL3	0.48815	-1.0346	0.074911	1.1255
FKBP8	0.66806	-0.58195	0.075	1.1249
PHF5A	0.29577	-1.7574	0.075429	1.1225
PPFIA2	0.32012	-1.6433	0.07556	1.1217
JPT1	0.57231	-0.80512	0.075582	1.1216
PPP2R1A	0.80594	-0.31126	0.075583	1.1216
DLST	0.83075	-0.26752	0.075881	1.1199
ARPC1B	0.78095	-0.35669	0.075923	1.1196
AK6	0.15152	-2.7224	0.076019	1.1191
PRRC2A	0.24666	-2.0194	0.076041	1.119
PRKCSH	0.82759	-0.27302	0.076087	1.1187
G3BP1	0.81933	-0.28749	0.076191	1.1181
NKRF	3.566	1.8343	0.076238	1.1178
NAPA	0.80335	-0.3159	0.076395	1.1169
ABHD12	0.51971	-0.94421	0.076636	1.1156
HMGB3	0.56529	-0.82294	0.076798	1.1146
NOC2L	0.19303	-2.3731	0.076847	1.1144
CPSF7	0.46649	-1.1001	0.077137	1.1127
MYL6	0.92434	-0.11351	0.077397	1.1113
CHCHD4	0.32502	-1.6214	0.077801	1.109
TXNDC12	0.81395	-0.29698	0.078228	1.1066
PPP3CA	0.65783	-0.60422	0.078383	1.1058
H4C1	1.1519	0.20398	0.078471	1.1053
ATIC	0.81855	-0.28886	0.078611	1.1045
HAT1	0.73116	-0.45174	0.078734	1.1038
EIF3F	0.49681	-1.0092	0.078768	1.1036
MFN1	0.64732	-0.62745	0.078984	1.1025
GTF3C4	0.14761	-2.7601	0.079053	1.1021
ADNP	4.7704	2.2541	0.079132	1.1016
NOL10	0.20763	-2.2679	0.079149	1.1016
POLR1C	0.80617	-0.31084	0.079179	1.1014
ELP3	0.35201	-1.5063	0.079224	1.1011
IDH3A	0.72597	-0.46203	0.079525	1.0995
RPL23	0.83502	-0.26012	0.079635	1.0989
TUBA8	0.93054	-0.10386	0.079667	1.0987
CENPX	1.4175	0.50338	0.079774	1.0981
DERL2	2.5982	1.3775	0.079933	1.0973
UBE2I	1.1634	0.2183	0.080005	1.0969
IVD	0.64186	-0.63966	0.080032	1.0967
ACTN4	0.86982	-0.20122	0.080039	1.0967
MAP4	0.89477	-0.16042	0.080496	1.0942
MRPS17	0.52532	-0.92874	0.080681	1.0932
TIAL1	0.59571	-0.74731	0.080874	1.0922
RPS21	0.92899	-0.10626	0.080958	1.0917
OSTF1	0.38738	-1.3682	0.080978	1.0916
TAGLN2	0.85921	-0.21891	0.081116	1.0909
CASP8	0.26072	-1.9394	0.081395	1.0894
PAFAH1B3	1.0983	0.1353	0.081504	1.0888
PSMB3	0.46856	-1.0937	0.081552	1.0886
EIF3K	0.36417	-1.4573	0.082121	1.0855
LARP4	0.56622	-0.82056	0.082168	1.0853
GSPT1	0.60214	-0.73184	0.082461	1.0838
TBCB	1.6082	0.68547	0.082631	1.0829
MYH9	0.85939	-0.21861	0.083021	1.0808
CPT1A	0.18981	-2.3974	0.083381	1.0789
ENDOG	1.277	0.35271	0.083432	1.0787
WDR1	0.5853	-0.77275	0.083628	1.0776
AGPAT1	0.86275	-0.21299	0.083811	1.0767
EIF2B4	1.3118	0.39158	0.083961	1.0759
CNOT10	0.39663	-1.3341	0.084042	1.0755
C1QBP	1.0879	0.12149	0.084183	1.0748
TES	0.18487	-2.4354	0.084203	1.0747
KLC2	0.28269	-1.8227	0.084544	1.0729
TNPO1	0.4894	-1.0309	0.084547	1.0729
BRD7	22.679	4.5033	0.084628	1.0725
GMFB	0.81119	-0.30189	0.085013	1.0705
USP5	0.90859	-0.13829	0.085072	1.0702
SELENBP1	0.72658	-0.46081	0.085244	1.0693
CD9	0.44774	-1.1593	0.085317	1.069
HDGF	0.88455	-0.17699	0.085537	1.0678
ATP5F1D	0.54581	-0.87352	0.085636	1.0673
CREG1	1.3459	0.42856	0.085715	1.0669
CBX3	1.1849	0.24476	0.086095	1.065
PPP1CC	0.73878	-0.43679	0.086193	1.0645
BAG1	1.2015	0.26481	0.086572	1.0626
TRIM25	1.4473	0.53332	0.086587	1.0625
ILF3	1.154	0.20662	0.086728	1.0618
SRSF3	1.194	0.2558	0.086791	1.0615
HEXB	0.55998	-0.83656	0.087027	1.0603
GUK1	0.39371	-1.3448	0.087173	1.0596
PYGB	0.3645	-1.456	0.087267	1.0591
PHF3	2.5053	1.325	0.087452	1.0582
TMED4	0.79556	-0.32995	0.087452	1.0582
PSMC6	0.83419	-0.26156	0.087551	1.0577
RAB3IP	2.4782	1.3093	0.087663	1.0572
XPO7	0.57097	-0.80851	0.08769	1.057
HIBADH	1.271	0.34591	0.087963	1.0557
PPIC	0.22941	-2.124	0.088154	1.0548
PFDN2	0.82054	-0.28536	0.088286	1.0541
MPST	2.0844	1.0596	0.088377	1.0537
PPP1R13L	0.32224	-1.6338	0.088697	1.0521
SRSF9	1.2062	0.27044	0.08871	1.052
GSTM3	0.32474	-1.6227	0.088749	1.0518
YKT6	0.29265	-1.7727	0.08882	1.0515
RALY	0.51866	-0.94714	0.089509	1.0481
MTX1	0.44451	-1.1697	0.090024	1.0456
SOD2	0.68865	-0.53816	0.09012	1.0452
PNPLA6	0.3357	-1.5748	0.090148	1.045
RUFY1	2.0005	1.0003	0.090195	1.0448
AKTIP	2.4181	1.2739	0.090745	1.0422
SURF4	0.39144	-1.3531	0.090952	1.0412
CSNK1A1	0.26365	-1.9233	0.091127	1.0404
GAMT	0.34817	-1.5221	0.091299	1.0395
SAR1A	0.31168	-1.6819	0.091427	1.0389
VDAC1	0.86991	-0.20106	0.091553	1.0383
EEF1A1	0.88976	-0.16851	0.09156	1.0383
STX6	0.19576	-2.3528	0.091795	1.0372
MRPS30	0.18549	-2.4306	0.091946	1.0365
FAM111B	0.1131	-3.1443	0.092258	1.035
LRRFIP1	0.54896	-0.86522	0.092426	1.0342
LLGL2	0.61035	-0.71229	0.09257	1.0335
SAE1	0.58188	-0.7812	0.092848	1.0322
OXSM	0.4223	-1.2437	0.092917	1.0319
NHERF1	0.40216	-1.3142	0.092921	1.0319
HK1	0.2902	-1.7849	0.093041	1.0313
PPID	0.216	-2.2109	0.09325	1.0304
ERH	0.8117	-0.30097	0.093427	1.0295
SAFB	0.8415	-0.24897	0.093842	1.0276
BOP1	0.66005	-0.59936	0.093936	1.0272
HSD17B12	0.74637	-0.42203	0.093993	1.0269
FAM98B	0.21466	-2.2198	0.094007	1.0268
CHRAC1	0.29773	-1.7479	0.094071	1.0265
TIPRL	0.67344	-0.57037	0.095024	1.0222
ECT2	0.87006	-0.20082	0.095131	1.0217
STEAP2	0.51962	-0.94446	0.095329	1.0208
FAF2	0.72988	-0.45427	0.095558	1.0197
NT5C2	0.37376	-1.4198	0.095673	1.0192
LARP7	1.7125	0.7761	0.096064	1.0174
NUMA1	1.2522	0.32449	0.096206	1.0168
RPRD2	1.8286	0.87076	0.096637	1.0149
TPT1	0.75903	-0.39778	0.096687	1.0146
MED30	0.38598	-1.3734	0.096721	1.0145
FIS1	0.90058	-0.15108	0.096771	1.0143
SLC25A13	0.66636	-0.58562	0.097029	1.0131
PKN2	0.31328	-1.6745	0.097061	1.013
TUBB4A	1.0829	0.11486	0.097064	1.0129
PES1	0.28196	-1.8265	0.097232	1.0122
CSNK2B	0.84922	-0.23579	0.097233	1.0122
FAM91A1	0.13027	-2.9404	0.097448	1.0112
FN3KRP	3.2332	1.693	0.097558	1.0107
DDI2	2.9389	1.5553	0.097734	1.01
MCCC1	1.3069	0.38612	0.097867	1.0094
DNAJC17	1.1792	0.23783	0.099028	1.0042
SLC38A2	0.87385	-0.19454	0.09927	1.0032
ADRM1	10.313	3.3664	0.099628	1.0016
HNRNPU	1.04	0.056649	0.099781	1.001
MAPK3	0.40217	-1.3141	0.10021	0.9991
NUP155	0.51154	-0.96709	0.10031	0.99865
SLC7A5	0.69604	-0.52275	0.10038	0.99836
NUDT21	0.7714	-0.37445	0.10083	0.99641
ACIN1	1.2071	0.27151	0.10127	0.99453
NDUFA12	0.36722	-1.4453	0.10189	0.99187
PPP1CB	0.66796	-0.58218	0.10213	0.99083
PSMB4	0.50463	-0.9867	0.10268	0.98853
MRPL46	2.2024	1.1391	0.10292	0.98751
IRF2BP1	1.7262	0.78756	0.103	0.98716
CMBL	3.7721	1.9154	0.1032	0.98631
COG1	0.37311	-1.4223	0.10339	0.9855
CBX1	1.0885	0.12238	0.10347	0.9852
RPS6	1.6427	0.71608	0.10352	0.985
COMTD1	2.659	1.4109	0.1036	0.98465
ARFGAP3	0.32591	-1.6175	0.1036	0.98464
HPDL	1.1727	0.2298	0.10369	0.98428
PDCD11	0.72336	-0.46722	0.10484	0.97945
ITPA	0.30877	-1.6954	0.10519	0.97802
LSM4	0.36191	-1.4663	0.10524	0.97782
CHAF1A	3.4505	1.7868	0.10623	0.97377
AQR	0.42276	-1.2421	0.10714	0.97004
TARDBP	1.1236	0.16816	0.10728	0.96947
NOP9	0.19406	-2.3654	0.10736	0.96918
MRPS27	0.50301	-0.99135	0.10801	0.96656
NANS	0.67381	-0.56958	0.10846	0.96473
LMNB1	1.1151	0.15712	0.10847	0.96471
FDPS	1.2525	0.32479	0.10851	0.96451
SERPINB6	0.69056	-0.53415	0.10867	0.9639
RAB11B	0.77867	-0.36091	0.10908	0.96226
NT5C3A	0.52912	-0.91834	0.10908	0.96224
XPOT	0.34364	-1.541	0.1093	0.96138
ANXA6	1.407	0.4926	0.10975	0.95958
TOR3A	0.85714	-0.22239	0.10983	0.95928
PABPC1	0.84099	-0.24984	0.11038	0.95711
LSM1	0.40316	-1.3106	0.11041	0.95698
SLC1A5	0.75808	-0.39959	0.11067	0.95598
ACSS2	0.36697	-1.4463	0.11071	0.95581
LASP1	0.72396	-0.46602	0.11076	0.95561
HCCS	2.1961	1.135	0.11096	0.95481
PGAM1	0.90361	-0.14622	0.11135	0.95331
CSTB	0.65734	-0.60528	0.11149	0.95276
INTS5	0.31533	-1.6651	0.11157	0.95246
PPP2CB	0.44258	-1.176	0.11163	0.95222
SEC23A	0.80639	-0.31045	0.11192	0.9511
UBE3C	0.44227	-1.177	0.11193	0.95107
CPSF2	0.48574	-1.0417	0.11204	0.95062
XPO5	0.63725	-0.65006	0.1121	0.95039
PSMC2	0.73231	-0.44948	0.11242	0.94916
SND1	0.67098	-0.57567	0.11286	0.94745
MASTL	0.63364	-0.65825	0.11311	0.9465
NUP133	0.76318	-0.3899	0.11354	0.94484
BAG6	0.24315	-2.0401	0.11391	0.94345
USO1	0.45886	-1.1239	0.11399	0.94313
LRRC59	0.79203	-0.33637	0.11418	0.94243
PFN2	0.9497	-0.07445	0.11436	0.94173
TOLLIP	2.2074	1.1424	0.11468	0.94052
TPP1	0.78702	-0.34554	0.11468	0.94051
NDUFB3	0.22676	-2.1407	0.11492	0.93961
HSPH1	0.67674	-0.56333	0.11494	0.93953
SH3GL1	0.35878	-1.4788	0.11519	0.93859
PSMD2	0.81289	-0.29886	0.11559	0.93709
SNRPA	0.74068	-0.43308	0.11589	0.93595
LARS1	0.54926	-0.86444	0.11625	0.93461
PYCR1	0.30905	-1.6941	0.11629	0.93447
SNAP25	4.9448	2.3059	0.11667	0.93305
UEVLD	0.43319	-1.2069	0.11676	0.93269
GTPBP4	0.56798	-0.81609	0.11698	0.9319
GBA1	1.359	0.44252	0.11736	0.93049
MYH14	0.81874	-0.28852	0.11737	0.93045
EEF1D	0.77974	-0.35893	0.11776	0.929
PIGT	0.42691	-1.228	0.1178	0.92886
FIBP	2.2135	1.1463	0.11784	0.92869
GAPVD1	2.3945	1.2597	0.11789	0.92851
NIPSNAP3A	0.60456	-0.72604	0.11791	0.92844
PLS3	0.70644	-0.50137	0.118	0.92813
UBE2Q1	2.9197	1.5458	0.11801	0.92809
CCAR1	2.6518	1.407	0.11815	0.92755
ANKFY1	1.2558	0.3286	0.11821	0.92734
ZW10	0.58682	-0.76901	0.11851	0.92625
NPLOC4	0.54401	-0.8783	0.11938	0.92307
SAMM50	0.43633	-1.1965	0.11988	0.92124
ATP5F1A	0.92564	-0.11148	0.11998	0.92088
NFKB2	0.31666	-1.659	0.12	0.92082
FAM50A	0.62594	-0.67591	0.12025	0.9199
EIF4E	0.91447	-0.12899	0.12034	0.9196
LMNA	0.90831	-0.13874	0.12041	0.91933
LAMTOR1	0.38541	-1.3755	0.12064	0.9185
ATP5MJ	0.7607	-0.3946	0.12077	0.91804
PSMF1	1.1623	0.21698	0.12124	0.91635
PDE12	0.61671	-0.69732	0.1219	0.914
VAPA	0.76748	-0.3818	0.12281	0.91078
NCAPD3	0.34172	-1.5491	0.12285	0.91061
RPS3	0.83619	-0.2581	0.12292	0.91036
DIMT1	0.89114	-0.16628	0.12303	0.91
UQCC2	0.46844	-1.0941	0.12313	0.90963
RPL32	0.75354	-0.40825	0.12327	0.90915
ARSA	0.2534	-1.9805	0.12343	0.90859
COX7A2	0.39775	-1.3301	0.12386	0.90708
USP39	0.59067	-0.75957	0.12398	0.90665
TIGAR	0.27652	-1.8546	0.12408	0.90631
DPP7	0.89842	-0.15453	0.1242	0.90587
RPL38	0.72515	-0.46366	0.12424	0.90572
LAD1	0.66227	-0.59451	0.12457	0.9046
ANKRD52	0.55814	-0.8413	0.12464	0.90435
MAP4K2	0.44831	-1.1574	0.12465	0.90431
TUBB6	0.59604	-0.74651	0.12471	0.90409
UAP1L1	1.9701	0.97828	0.12473	0.90404
SLC25A4	0.87526	-0.19221	0.12504	0.90296
VPS33B	0.41998	-1.2516	0.12565	0.90084
BCS1L	0.14173	-2.8188	0.126	0.89964
MRI1	1.1278	0.1735	0.126	0.89962
HACD2	0.34061	-1.5538	0.12617	0.89903
MMUT	0.58373	-0.77661	0.1262	0.89894
RPL28	0.8761	-0.19083	0.12623	0.89883
LIG1	1.7159	0.77894	0.12654	0.89777
GCN1	0.76118	-0.39369	0.1268	0.89689
PLS1	1.1797	0.23846	0.12749	0.89452
H1-2	1.3909	0.47606	0.12788	0.89319
EIF4A2	0.43222	-1.2102	0.12815	0.8923
MYL12B	0.82638	-0.27512	0.1282	0.89212
CFAP36	0.43561	-1.1989	0.1284	0.89143
ACSM3	0.39517	-1.3395	0.12846	0.89124
RBBP9	0.41606	-1.2651	0.12847	0.89119
TWF2	4.3344	2.1158	0.1285	0.89108
CACYBP	0.83077	-0.26748	0.12858	0.89083
CTPS1	0.60849	-0.71669	0.12873	0.89032
MYH10	0.45716	-1.1292	0.12899	0.88944
AP2A1	0.6293	-0.66817	0.12923	0.88864
ABHD10	0.67677	-0.56327	0.13021	0.88536
RPS15	0.58564	-0.77191	0.1308	0.8834
COX5B	0.61559	-0.69996	0.13102	0.88267
BSDC1	0.38871	-1.3632	0.1315	0.88106
NFIX	3.1942	1.6754	0.13155	0.8809
CAPZA1	0.89646	-0.1577	0.13217	0.87886
PRPF4	0.58955	-0.76231	0.13239	0.87813
FLII	0.68221	-0.55171	0.13248	0.87785
CTAG2	0.86085	-0.21616	0.13255	0.87763
TCAF1	0.65449	-0.61155	0.13272	0.87707
PLAA	0.35782	-1.4827	0.13272	0.87706
GABARAPL2	0.61939	-0.69108	0.13272	0.87706
UBL4A	0.40711	-1.2965	0.13274	0.87698
PKN1	2.4399	1.2868	0.13299	0.87617
KPNA2	0.54038	-0.88796	0.13326	0.87529
SLC25A10	0.60605	-0.72249	0.13394	0.87309
SCYL1	0.78375	-0.35154	0.13486	0.87012
REEP6	0.36442	-1.4563	0.13534	0.86856
SAAL1	0.42164	-1.2459	0.13553	0.86796
ECH1	0.92545	-0.11177	0.13559	0.86776
NUDT16	0.77713	-0.36377	0.13567	0.86753
DYNC1LI2	0.35814	-1.4814	0.13621	0.86578
XRCC5	0.88098	-0.18281	0.13633	0.86541
DCAF13	0.39688	-1.3332	0.1364	0.86519
NUP37	0.40825	-1.2925	0.13673	0.86413
QARS1	0.71798	-0.47798	0.13674	0.86412
ATP5MK	0.73754	-0.4392	0.13733	0.86224
UBA2	0.6736	-0.57004	0.13736	0.86215
NCSTN	0.3877	-1.367	0.13751	0.86167
LSR	0.48453	-1.0454	0.13767	0.86117
RARS2	3.3799	1.757	0.13777	0.86086
MNAT1	2.19	1.1309	0.13834	0.85906
GID8	0.47812	-1.0646	0.13843	0.85877
RPS10	0.87144	-0.19853	0.13853	0.85844
AP1G1	0.69188	-0.5314	0.13917	0.85646
ME2	0.70927	-0.49558	0.13934	0.85593
TRAP1	0.84727	-0.2391	0.1394	0.85574
RPRD1A	1.3337	0.4154	0.13972	0.85475
PSMD8	0.58598	-0.77109	0.13982	0.85443
SNAPIN	1.6922	0.75889	0.13986	0.85429
TMT1B	2.767	1.4683	0.13993	0.8541
EIF2AK2	1.3055	0.38457	0.14011	0.85354
FARSB	0.76004	-0.39586	0.14022	0.8532
BCAT2	0.43079	-1.215	0.1407	0.85169
TBCD	0.32169	-1.6362	0.14076	0.85153
PPP1R14B	1.0998	0.13722	0.14086	0.85122
FYTTD1	0.48646	-1.0396	0.14107	0.85058
EGFR	0.37622	-1.4104	0.14115	0.85032
THOC2	0.49033	-1.0282	0.14122	0.85009
EIF3C	0.80566	-0.31176	0.14154	0.84911
AAAS	0.68221	-0.55172	0.14165	0.84879
BYSL	0.41073	-1.2838	0.14192	0.84794
RTRAF	0.34472	-1.5365	0.14195	0.84787
SEC61A1	2.0543	1.0386	0.14197	0.84782
POLR2B	0.56606	-0.82099	0.14223	0.847
LCLAT1	0.46743	-1.0972	0.14247	0.84628
CLPTM1	0.3676	-1.4438	0.14273	0.84549
MFAP1	0.59739	-0.74326	0.1434	0.84346
GIGYF2	0.60317	-0.72935	0.14351	0.84311
NISCH	0.47985	-1.0594	0.14405	0.8415
RBM17	0.46032	-1.1193	0.14441	0.84041
TMSB10	0.86455	-0.20999	0.14442	0.84038
GRK2	0.49417	-1.0169	0.14445	0.8403
SHC1	0.4922	-1.0227	0.14499	0.83866
MRPS18B	2.814	1.4926	0.14647	0.83424
CARHSP1	1.2403	0.31068	0.14665	0.83372
ABI2	2.4428	1.2885	0.14668	0.83362
RPP30	0.43191	-1.2112	0.14682	0.83322
LSM2	0.32457	-1.6234	0.147	0.83267
PFKL	0.75047	-0.41413	0.14709	0.83242
NSF	0.64396	-0.63496	0.14722	0.83202
EPHX2	0.73548	-0.44324	0.14781	0.83031
AP1B1	0.70502	-0.50426	0.14789	0.83005
ESD	0.88788	-0.17157	0.14801	0.82971
ALDH6A1	0.64611	-0.63015	0.14856	0.82808
PCK2	0.69422	-0.52652	0.14883	0.8273
NDUFS3	0.82781	-0.27263	0.14902	0.82674
ATAD1	1.3959	0.48119	0.14963	0.82498
LMAN1	0.72767	-0.45865	0.14993	0.82411
NGDN	0.39224	-1.3502	0.1501	0.82362
PSMD1	0.50909	-0.974	0.15025	0.82319
BPNT1	0.71638	-0.48119	0.15065	0.82202
ATP6V1B2	0.8271	-0.27387	0.15066	0.82199
HSBP1	0.77883	-0.36061	0.15075	0.82174
PEG10	0.68241	-0.5513	0.15153	0.81949
NRDC	0.75965	-0.3966	0.15161	0.81929
TXNRD1	0.78135	-0.35596	0.15176	0.81883
BRIX1	0.5893	-0.76294	0.15201	0.81812
SRSF1	0.68427	-0.54735	0.15227	0.81738
BLVRA	1.4244	0.51039	0.15238	0.81708
TRIM36	0.45508	-1.1358	0.15275	0.81601
ATL1	0.42272	-1.2422	0.15297	0.81539
HEATR5B	0.4584	-1.1253	0.15302	0.81525
TXNRD2	0.61609	-0.69878	0.15329	0.81448
PPP2R1B	0.79389	-0.33298	0.1536	0.81362
VAC14	2.1308	1.0914	0.15365	0.81347
SUMO2	1.1089	0.14916	0.15366	0.81345
YBX1	0.89988	-0.1522	0.15376	0.81314
ADSL	1.6068	0.68416	0.15388	0.81283
SMC4	1.6983	0.76405	0.15401	0.81245
ATP13A1	0.68156	-0.55309	0.15454	0.81095
DAZAP1	0.86492	-0.20937	0.15455	0.81093
KRR1	2.2812	1.1898	0.15459	0.81081
PURB	1.9994	0.99957	0.15513	0.80931
BCKDHA	0.6517	-0.61773	0.15514	0.80928
PHAX	1.73	0.79074	0.15518	0.80916
PPP1R1B	1.9532	0.96584	0.1553	0.80883
RPS6KA5	3.0372	1.6028	0.15542	0.80848
GPS1	0.40602	-1.3004	0.15576	0.80755
TMED2	0.35368	-1.4995	0.15591	0.80713
LRWD1	1.1427	0.19244	0.15602	0.80683
GANAB	0.86111	-0.21573	0.15625	0.80617
FXR2	0.3711	-1.4301	0.15631	0.80601
CSE1L	0.44892	-1.1555	0.15644	0.80566
COIL	0.48138	-1.0547	0.15659	0.80525
UBR5	0.51531	-0.9565	0.15681	0.80462
PYCR2	0.64852	-0.62477	0.15709	0.80384
TMPO	1.1179	0.16085	0.15743	0.80292
UBE2K	0.75978	-0.39635	0.15751	0.8027
CAMK2D	0.44537	-1.1669	0.15754	0.80261
NUP205	1.219	0.28564	0.15767	0.80225
SAP18	0.43139	-1.2129	0.158	0.80133
PSPC1	0.82452	-0.27837	0.15842	0.80019
ATL3	0.76396	-0.38844	0.15862	0.79963
NAMPT	0.49796	-1.0059	0.15879	0.79916
SART3	0.73844	-0.43745	0.15882	0.79909
BAX	1.182	0.24126	0.15885	0.799
APOO	0.52947	-0.91739	0.15897	0.79867
GYG1	0.23986	-2.0598	0.15919	0.7981
RPL26L1	2.0311	1.0223	0.15947	0.79732
EXOSC2	0.31625	-1.6609	0.15955	0.7971
CTNNAL1	0.81613	-0.29313	0.15982	0.79638
EMG1	0.49362	-1.0185	0.15991	0.79613
MCRIP1	0.4908	-1.0268	0.16009	0.79563
THRAP3	0.8342	-0.26153	0.16016	0.79545
BET1	1.1943	0.25618	0.1603	0.79505
RAD23B	0.64714	-0.62786	0.1611	0.79291
ASNS	0.5259	-0.92714	0.16112	0.79284
MAT2B	0.70651	-0.50122	0.1613	0.79237
HINT1	0.88739	-0.17235	0.16143	0.792
SIN3A	0.73885	-0.43664	0.16149	0.79187
DDT	0.90809	-0.13909	0.1615	0.79182
AKR7A2	0.81354	-0.29771	0.1617	0.79129
CTTN	0.813	-0.29867	0.16182	0.79096
LYAR	0.44576	-1.1657	0.16213	0.79013
CLTB	0.55068	-0.86071	0.16231	0.78966
CNPY2	0.6606	-0.59815	0.16316	0.7874
AURKB	2.2891	1.1948	0.16358	0.78628
AP2M1	0.55892	-0.83929	0.16371	0.78593
NAA20	0.82534	-0.27695	0.1638	0.7857
SNRPD2	0.87515	-0.1924	0.1638	0.78568
ZRANB2	0.42552	-1.2327	0.1639	0.78543
CAPN1	0.40619	-1.2998	0.16404	0.78505
RBM5	2.2999	1.2016	0.16431	0.78433
PRRC1	0.61373	-0.70432	0.1646	0.78357
PITRM1	0.63406	-0.65731	0.16474	0.7832
VPS29	0.94102	-0.087699	0.16522	0.78193
ISYNA1	1.7692	0.82312	0.16564	0.78085
PRR36	2.1669	1.1156	0.16599	0.77991
DNPEP	0.68185	-0.55247	0.16604	0.77979
MRGBP	0.51861	-0.94727	0.16623	0.77928
TNK1	2.0404	1.0288	0.16647	0.77867
TKT	0.92131	-0.11825	0.16652	0.77853
CORO1C	1.7008	0.7662	0.16662	0.77827
RPL9	0.89229	-0.16441	0.16662	0.77826
NCAPH	2.3307	1.2207	0.16692	0.77749
PUF60	0.6502	-0.62106	0.16695	0.77741
POLD1	2.3296	1.2201	0.16711	0.77699
MAPK1	0.79062	-0.33893	0.16764	0.77563
AFG3L2	0.56604	-0.82103	0.16771	0.77543
PRDX5	0.95631	-0.064449	0.1681	0.77442
COQ8A	0.57572	-0.79655	0.16861	0.77312
CENPC	0.43763	-1.1922	0.16873	0.7728
NUTF2	0.88493	-0.17637	0.16885	0.77249
GTF2I	1.299	0.37742	0.16968	0.77036
CHMP2B	0.37655	-1.4091	0.16999	0.76959
TMX3	0.27983	-1.8374	0.1701	0.7693
SON	0.59698	-0.74426	0.17023	0.76896
MTA2	0.60994	-0.71327	0.17037	0.76862
SRPRB	1.357	0.44045	0.1706	0.76803
FAF1	0.55794	-0.84182	0.17065	0.76788
SEPTIN11	0.77455	-0.36857	0.17092	0.76722
CDK4	1.4315	0.51755	0.17102	0.76696
RACK1	0.85714	-0.22239	0.17105	0.76689
RBM4	0.75951	-0.39685	0.1711	0.76675
DNAJA1	0.80203	-0.31826	0.1712	0.76649
ADI1	1.7574	0.81344	0.17136	0.7661
GTF3C5	1.0801	0.11112	0.17176	0.76508
ATG7	2.0054	1.0039	0.17181	0.76494
MRPS22	0.60853	-0.7166	0.17185	0.76486
PLOD3	0.48925	-1.0314	0.17212	0.76416
NOP2	0.8035	-0.31563	0.17217	0.76405
TKFC	1.6272	0.70236	0.17243	0.76339
EFTUD2	0.81321	-0.2983	0.17277	0.76253
EIF5	1.0726	0.10106	0.173	0.76195
DDX18	0.63989	-0.64411	0.17341	0.76092
LRPPRC	0.85262	-0.23003	0.17348	0.76076
NCLN	0.23387	-2.0962	0.17354	0.7606
COPS7A	0.59852	-0.74053	0.17362	0.76041
PRPS1	1.1267	0.17213	0.17374	0.7601
PPP2CA	0.74868	-0.41758	0.17374	0.76009
EIF3B	0.77888	-0.36053	0.17398	0.7595
JUP	0.57937	-0.78746	0.17474	0.7576
NDUFC2	0.5243	-0.93154	0.17515	0.75658
RMDN1	0.59932	-0.73861	0.17536	0.75607
TUBG1	1.1289	0.17492	0.17543	0.7559
ZYG11B	0.50435	-0.98751	0.17545	0.75586
PSMD6	0.84221	-0.24775	0.17555	0.75559
GTPBP1	0.64553	-0.63145	0.17556	0.75558
SMARCA4	0.74065	-0.43314	0.17616	0.75408
PLCB3	0.45794	-1.1268	0.17623	0.75391
RPL29	0.61444	-0.70265	0.17682	0.75247
H1-0	1.1256	0.17071	0.17722	0.75149
ATXN10	0.35983	-1.4746	0.17731	0.75128
PEPD	1.4593	0.54523	0.17803	0.7495
VPS53	0.92864	-0.10681	0.17858	0.74816
GPALPP1	1.9474	0.96157	0.17873	0.7478
LUC7L3	0.73723	-0.43982	0.17881	0.74761
SPAG9	2.7338	1.4509	0.17887	0.74746
COPA	0.77213	-0.37309	0.17954	0.74584
PTPN6	1.8637	0.89814	0.1797	0.74546
RPL12	0.92757	-0.10847	0.17985	0.7451
PSMD14	0.44792	-1.1587	0.1804	0.74376
YARS1	0.67653	-0.56377	0.18085	0.74269
TALDO1	1.2008	0.26394	0.18105	0.7422
EIF3J	0.74321	-0.42815	0.18105	0.7422
CLTA	0.88673	-0.17343	0.1811	0.74207
DDX20	2.1788	1.1235	0.18139	0.74139
HNRNPH2	0.71168	-0.4907	0.18144	0.74126
HERC1	1.9917	0.994	0.18181	0.74038
PFKP	0.46631	-1.1006	0.18188	0.74022
DDX6	0.66266	-0.59366	0.18274	0.73817
SAR1B	0.67172	-0.57407	0.18307	0.73739
ARF4	0.96386	-0.053111	0.18317	0.73714
RANBP1	1.1044	0.14321	0.18339	0.73664
HSPA2	0.3384	-1.5632	0.18384	0.73557
DARS1	0.84562	-0.24192	0.18417	0.73478
DHX9	0.76699	-0.38272	0.18456	0.73387
CHTOP	1.2262	0.29423	0.18481	0.73326
HMGN2	0.59136	-0.7579	0.18485	0.73318
LSG1	0.021623	-5.5313	0.18485	0.73318
PAXBP1	0.56861	-0.81448	0.18504	0.73273
CDH1	0.83144	-0.26632	0.18514	0.7325
ELAVL1	0.77771	-0.3627	0.18536	0.73199
PDIA6	0.95058	-0.073113	0.18561	0.73141
PRCC	1.2071	0.27157	0.18578	0.73101
MEMO1	0.5559	-0.84711	0.18579	0.73098
GRHL2	0.50772	-0.9779	0.18607	0.73032
UBE2C	0.2566	-1.9624	0.1863	0.72979
PRR3	1.6719	0.7415	0.18758	0.72681
LMNB2	1.5253	0.60905	0.18781	0.72628
ZC3H18	1.9444	0.9593	0.18789	0.7261
MAPRE2	0.88924	-0.16935	0.18852	0.72465
SLC25A11	1.2254	0.29324	0.18869	0.72426
PREB	0.72498	-0.46399	0.1888	0.724
PIR	1.8201	0.86404	0.18901	0.72352
MTX2	0.75243	-0.41038	0.18923	0.72301
MRPL38	0.91111	-0.1343	0.18962	0.72211
ISOC1	1.1967	0.2591	0.19013	0.72096
EIF2A	0.77385	-0.36988	0.1904	0.72034
BZW2	0.82861	-0.27124	0.19086	0.71929
TMEM33	0.33473	-1.5789	0.19096	0.71906
PPP2R2A	0.80293	-0.31665	0.19112	0.7187
RPS12	0.88285	-0.17977	0.1915	0.71783
SNRPA1	0.85564	-0.22493	0.19197	0.71677
NCDN	0.52068	-0.94153	0.19241	0.71576
CANX	0.91549	-0.12738	0.1928	0.71489
CENPF	0.83916	-0.25298	0.19352	0.71328
CRKL	0.74651	-0.42177	0.19361	0.71308
WDR5	2.0034	1.0025	0.19368	0.71292
SGF29	1.1	0.1375	0.19375	0.71275
PSMB6	0.6929	-0.52929	0.19393	0.71236
RPL37A	0.53964	-0.88992	0.19421	0.71172
CRYZ	0.68056	-0.55522	0.19442	0.71127
MAP2K1	1.471	0.55683	0.19457	0.71093
HNRNPA0	1.1105	0.15127	0.19479	0.71044
RPS2	0.86486	-0.20945	0.19485	0.71029
RNPEP	0.67735	-0.56203	0.19527	0.70937
ITPR2	0.63167	-0.66276	0.19604	0.70765
RPL36	0.8152	-0.29478	0.19627	0.70715
TCP1	0.87668	-0.18988	0.19662	0.70638
MTA1	1.3328	0.41445	0.19674	0.70611
GPX4	0.53212	-0.91016	0.19678	0.70602
RAE1	1.4131	0.49883	0.1968	0.70596
CHMP4A	0.85396	-0.22775	0.19691	0.70574
DNAJC11	0.88014	-0.18419	0.19723	0.70503
LAMTOR5	0.88431	-0.17738	0.19731	0.70485
YBX3	0.80392	-0.31487	0.19766	0.70408
HPRT1	0.84975	-0.23489	0.19805	0.70323
MAOA	0.76753	-0.3817	0.19832	0.70263
DDX28	1.891	0.91916	0.19837	0.70252
GORASP2	0.42836	-1.2231	0.19889	0.70138
SCRIB	0.62462	-0.67894	0.199	0.70114
SNU13	0.86873	-0.20301	0.1997	0.69963
SORBS3	1.827	0.86951	0.20019	0.69856
TRAFD1	0.037093	-4.7527	0.20022	0.6985
REPS1	1.1772	0.23538	0.20024	0.69845
CYB5R1	0.76097	-0.39409	0.20046	0.69796
SF3B6	0.71199	-0.49008	0.20057	0.69773
LSS	0.86798	-0.20427	0.20096	0.6969
NELFB	1.4614	0.54735	0.20098	0.69685
YIPF4	0.46442	-1.1065	0.20137	0.69601
MAP2	1.2053	0.26936	0.20154	0.69564
TPX2	0.15581	-2.6821	0.20186	0.69495
CNDP2	0.66258	-0.59383	0.20201	0.69463
SEPTIN2	0.83059	-0.26779	0.20233	0.69393
ARL3	0.82183	-0.28309	0.20247	0.69365
FLAD1	0.35771	-1.4831	0.20253	0.6935
GOLGA3	0.70823	-0.49772	0.20261	0.69335
PITHD1	0.55048	-0.86124	0.20273	0.69309
NCBP1	0.52957	-0.9171	0.20276	0.69302
SARS2	1.9858	0.98974	0.20289	0.69274
COA4	1.3491	0.43203	0.20302	0.69246
STXBP2	0.5539	-0.85231	0.20303	0.69244
RPL27A	0.94112	-0.087551	0.20305	0.69239
TBL2	0.60873	-0.71613	0.2033	0.69186
TIMM50	0.48225	-1.0521	0.20349	0.69146
KLC1	0.77224	-0.37288	0.20407	0.69022
GRHPR	0.70587	-0.50253	0.20435	0.68963
ALKBH5	0.44812	-1.1581	0.2048	0.68868
CS	0.93533	-0.096451	0.20484	0.68858
HEBP2	0.745	-0.42468	0.20522	0.68778
DCTN3	0.049572	-4.3343	0.206	0.68613
TIMM44	0.74946	-0.41608	0.20604	0.68605
EIF3A	0.81077	-0.30263	0.20646	0.68517
GSS	0.79487	-0.33121	0.20676	0.68454
SEC24D	0.48393	-1.0471	0.20716	0.6837
RAB2A	0.92895	-0.10633	0.20738	0.68324
RTN3	0.65934	-0.6009	0.20764	0.68268
VCP	0.8203	-0.28578	0.20787	0.6822
HSPA4	0.7128	-0.48842	0.20802	0.6819
ASL	0.44796	-1.1586	0.2088	0.68026
MRPS16	0.55986	-0.83686	0.20891	0.68003
SMIM20	1.8555	0.89179	0.20926	0.67931
SUCLA2	0.59152	-0.75749	0.20986	0.67808
MRPL50	1.5917	0.67059	0.21007	0.67764
OSTC	0.55179	-0.85781	0.2101	0.67756
CSK	0.68678	-0.54208	0.21081	0.67611
RPS8	0.86474	-0.20966	0.21125	0.67519
RPS14	1.1547	0.20751	0.21187	0.67394
HUWE1	0.63583	-0.65328	0.21195	0.67377
TCERG1	0.7773	-0.36346	0.21223	0.67319
TIMP1	0.756	-0.40354	0.2126	0.67243
ATP5F1C	0.73932	-0.43572	0.21266	0.67232
C19orf25	0.50177	-0.99491	0.21267	0.67229
PDHX	0.71356	-0.4869	0.21335	0.67091
DYNC1I2	0.84003	-0.25148	0.21343	0.67075
SUB1	0.9299	-0.10485	0.2135	0.67061
EEF1AKMT4	0.31529	-1.6652	0.21356	0.67048
CORO7	0.49551	-1.013	0.2137	0.6702
CRADD	1.1571	0.21055	0.21397	0.66964
TOP1	0.58939	-0.7627	0.21448	0.66862
STUB1	0.71414	-0.48573	0.21461	0.66835
THOC1	1.8857	0.91506	0.21464	0.66829
PBDC1	0.067955	-3.8793	0.21499	0.66759
L2HGDH	1.5062	0.59093	0.21529	0.66697
ERLIN2	0.6194	-0.69105	0.21541	0.66673
RAP1A	0.87686	-0.18958	0.21609	0.66537
FOXRED1	0.55739	-0.84325	0.21646	0.66462
PRPF3	1.2723	0.34745	0.21672	0.6641
RAD21	0.43283	-1.2081	0.21682	0.6639
PACSIN2	0.45688	-1.1301	0.21682	0.6639
NDUFS7	0.071898	-3.7979	0.21721	0.66312
HIGD2A	0.74558	-0.42356	0.21772	0.66211
GCA	0.48718	-1.0375	0.21777	0.662
MRPL48	0.073843	-3.7594	0.21828	0.66098
UBE2S	1.1315	0.17822	0.21835	0.66085
TPMT	0.59233	-0.75552	0.21847	0.66061
MRPL53	2.0014	1.001	0.219	0.65956
RALGAPB	0.57788	-0.79117	0.21958	0.6584
CHCHD5	1.788	0.83833	0.2196	0.65836
NOP58	0.76027	-0.39541	0.21972	0.65814
WDR17	4.8277	2.2713	0.21972	0.65813
MAGED2	0.37801	-1.4035	0.21991	0.65776
BUB3	0.78131	-0.35603	0.21992	0.65774
PCMT1	0.81595	-0.29345	0.22016	0.65727
SDSL	0.82319	-0.28071	0.22025	0.65709
GEMIN8	0.88884	-0.17001	0.22082	0.65597
THUMPD1	0.078412	-3.6728	0.22088	0.65584
PDIA4	1.1602	0.2144	0.22197	0.65371
ESRP1	0.40108	-1.318	0.22197	0.6537
RPA1	1.3348	0.41657	0.22225	0.65315
CASK	0.45609	-1.1326	0.22236	0.65295
WASF2	0.67689	-0.56301	0.2224	0.65287
ACTR3	0.76053	-0.39492	0.22249	0.6527
ACADM	1.1025	0.14073	0.22262	0.65243
GEMIN2	0.078029	-3.6798	0.2227	0.65229
TUBA4A	0.9313	-0.10269	0.22307	0.65156
ZNF592	2.0052	1.0038	0.22327	0.65117
EIF4H	1.1228	0.16711	0.22387	0.65
SEC61B	0.57479	-0.79891	0.22389	0.64997
BCAP31	0.78039	-0.35773	0.22443	0.64892
VPS4A	0.55091	-0.86011	0.22451	0.64876
RPL35A	0.5657	-0.82188	0.22494	0.64792
ARMC1	1.369	0.45315	0.22585	0.64619
SRM	0.71586	-0.48225	0.22606	0.64578
HOOK1	1.4795	0.56511	0.22606	0.64577
TAF15	0.90191	-0.14894	0.22646	0.64501
AGL	0.56034	-0.83561	0.22683	0.6443
PSMD4	1.1921	0.25356	0.22697	0.64403
MANF	1.2816	0.35791	0.22749	0.64303
ATG3	0.56379	-0.82676	0.22758	0.64286
AK3	0.41651	-1.2636	0.22767	0.64269
SEC31A	0.53502	-0.90233	0.22788	0.6423
WDR82	0.57368	-0.80167	0.22794	0.64218
PRKAR2A	0.74647	-0.42184	0.228	0.64207
RHOA	0.88439	-0.17725	0.22967	0.63889
IARS1	0.74177	-0.43095	0.22978	0.63868
CDV3	2.8385	1.5051	0.22987	0.63852
SPCS3	0.64457	-0.6336	0.23031	0.63768
SYNE2	1.0467	0.065822	0.23043	0.63747
BPHL	1.9086	0.93248	0.23048	0.63737
RBM28	0.4036	-1.309	0.23138	0.63568
MTOR	0.55508	-0.84923	0.23187	0.63475
OSGEPL1	1.8595	0.8949	0.23198	0.63455
GTF3C3	1.1079	0.14777	0.23208	0.63436
SFN	1.1612	0.21556	0.23255	0.63348
NAE1	0.76288	-0.39047	0.2329	0.63282
NDRG2	1.5918	0.67066	0.2336	0.63153
ANP32A	0.8745	-0.19347	0.23389	0.631
STOML2	0.78439	-0.35035	0.23418	0.63045
DDX21	0.86458	-0.20993	0.23421	0.6304
PRPF8	0.72918	-0.45565	0.2343	0.63022
NME2	1.0599	0.083873	0.23506	0.62882
RBM25	1.9329	0.95078	0.2354	0.62819
ITPR3	0.56253	-0.82999	0.23551	0.62799
CSNK2A1	0.77124	-0.37474	0.2356	0.62782
SPC24	5.498	2.4589	0.23587	0.62732
MAD1L1	0.45208	-1.1453	0.2363	0.62653
HGS	9.3265	3.2213	0.23682	0.62558
UFM1	0.77123	-0.37476	0.2371	0.62506
CST3	1.728	0.78912	0.23726	0.62477
BRD1	0.61868	-0.69272	0.23775	0.62389
PTPN11	0.88199	-0.18117	0.23791	0.62358
ALDH1L2	0.56515	-0.82329	0.23884	0.62189
MYEF2	0.6045	-0.72619	0.23949	0.62072
SNX3	0.51483	-0.95782	0.23982	0.62012
ACO2	0.86534	-0.20867	0.24023	0.61937
ATP2B1	3.0694	1.618	0.24077	0.61841
API5	0.84146	-0.24903	0.24119	0.61763
NUP214	0.439	-1.1877	0.24127	0.61749
WDR18	1.1349	0.18258	0.24134	0.61738
HNRNPDL	0.94368	-0.083633	0.24159	0.61693
FANCD2	0.66579	-0.58685	0.24211	0.61598
RAB1A	0.42749	-1.2261	0.24268	0.61496
POLR2D	1.6442	0.71741	0.24308	0.61426
DCPS	0.92694	-0.10945	0.2432	0.61403
GSTT1	0.4399	-1.1848	0.24353	0.61345
AACS	0.49475	-1.0152	0.24407	0.61248
FARSA	0.6997	-0.51519	0.24418	0.61229
ATP5ME	0.60149	-0.73339	0.24442	0.61185
HPCAL1	1.1465	0.19719	0.24447	0.61177
CCT5	0.90359	-0.14626	0.24464	0.61147
PHB2	0.71346	-0.4871	0.24476	0.61126
ALYREF	1.089	0.12295	0.24505	0.61075
CLINT1	0.67969	-0.55705	0.2452	0.61049
PPM1A	0.65605	-0.60813	0.2453	0.6103
RPL10	1.2881	0.36525	0.24532	0.61027
DNAJC2	1.8121	0.85768	0.24542	0.61009
CD2BP2	1.4936	0.57882	0.24568	0.60962
DYNLT1	0.82663	-0.27468	0.24581	0.60941
LGALSL	1.7925	0.84199	0.24613	0.60884
RAB10	1.0511	0.071966	0.2465	0.60818
TIMELESS	1.6735	0.7429	0.24664	0.60794
PRDX4	0.91461	-0.12877	0.24672	0.60779
DHX36	1.7233	0.78514	0.24714	0.60705
HSPB1	1.1219	0.16595	0.24761	0.60623
PFKM	0.76043	-0.3951	0.24786	0.6058
ACAD10	1.1338	0.1812	0.2481	0.60538
U2SURP	0.51856	-0.94741	0.24838	0.60489
PDCD5	0.80123	-0.31971	0.24856	0.60457
CDC45	1.3133	0.39321	0.24865	0.60441
AP1M2	0.69097	-0.53331	0.24893	0.60391
STT3B	0.34682	-1.5277	0.24978	0.60244
TOMM6	1.1648	0.22005	0.25007	0.60194
RPL7	0.8477	-0.23837	0.2509	0.6005
SPCS2	0.78195	-0.35484	0.25142	0.59959
TRRAP	0.86133	-0.21536	0.25144	0.59956
DFFA	0.35117	-1.5098	0.25174	0.59905
LYPLA1	0.18925	-2.4017	0.25179	0.59897
CBR3	7.4578	2.8988	0.25198	0.59864
DENR	0.79381	-0.33314	0.25245	0.59783
ATP6V1G1	0.83356	-0.26264	0.25286	0.59713
CDK5RAP1	0.8892	-0.16943	0.25291	0.59704
ABHD5	0.59443	-0.75041	0.25301	0.59686
BCLAF1	0.67248	-0.57243	0.25307	0.59676
SCAMP4	1.0939	0.1295	0.25362	0.59581
USP7	0.84728	-0.23908	0.25388	0.59537
HDLBP	0.67785	-0.56096	0.2539	0.59534
TIA1	1.1113	0.1522	0.25404	0.5951
CLMN	0.45073	-1.1497	0.2543	0.59466
POFUT1	0.62759	-0.67211	0.25478	0.59383
CAP1	0.78148	-0.35572	0.25479	0.59382
UFD1	0.4	-1.3219	0.25537	0.59283
BTF3L4	1.0756	0.10508	0.25565	0.59236
EIF4A3	0.63321	-0.65925	0.25617	0.59146
NAGLU	0.51041	-0.97028	0.25622	0.59138
PAXX	0.74306	-0.42846	0.25649	0.59093
RPS29	0.77994	-0.35856	0.25651	0.5909
CNOT9	1.761	0.81639	0.25687	0.59029
PDE4DIP	1.83	0.87183	0.25695	0.59015
CPSF6	1.1507	0.20249	0.257	0.59007
HSPA13	1.7134	0.77686	0.25702	0.59003
RBM47	0.33893	-1.5609	0.25716	0.58979
EEFSEC	0.61316	-0.70566	0.2576	0.58905
PRAF2	0.61128	-0.71009	0.25766	0.58896
RPRD1B	1.2164	0.28266	0.25804	0.58832
U2AF1	1.0848	0.1174	0.25812	0.58817
NECAP1	0.58524	-0.77289	0.25824	0.58798
DDAH1	0.91374	-0.13014	0.25859	0.58738
ENPP4	0.5964	-0.74565	0.25869	0.58723
NELFE	0.6084	-0.71692	0.25955	0.58579
NUDCD1	0.6096	-0.71407	0.26	0.58503
DTYMK	0.83407	-0.26176	0.26027	0.58458
METAP1	1.2409	0.31139	0.26102	0.58332
NELFA	1.6608	0.73192	0.26112	0.58317
BTAF1	1.3563	0.43969	0.26114	0.58313
TMX4	1.1073	0.14709	0.262	0.5817
GGCT	0.80981	-0.30434	0.26209	0.58155
GGH	0.89655	-0.15754	0.26222	0.58134
LACTB2	0.6611	-0.59705	0.26251	0.58085
MCMBP	0.67942	-0.55763	0.26253	0.58082
CDC34	0.88003	-0.18438	0.26262	0.58067
CSTF3	1.3156	0.39567	0.26301	0.58003
FOXA1	0.62301	-0.68268	0.26359	0.57908
WAC	0.69201	-0.53114	0.26364	0.57899
ANLN	0.61013	-0.71281	0.26427	0.57795
PTMS	1.2403	0.3107	0.26433	0.57786
MBOAT7	0.61	-0.71312	0.26456	0.57748
NTMT1	0.81319	-0.29834	0.26459	0.57742
CLASP1	0.13786	-2.8588	0.26471	0.57723
ACTR1A	0.87898	-0.1861	0.26472	0.57721
ZC3H4	1.6983	0.7641	0.26485	0.577
OSBPL8	0.81936	-0.28743	0.26512	0.57655
EXOC2	1.1701	0.2266	0.26513	0.57654
UMPS	1.5869	0.66625	0.26517	0.57648
HNRNPF	0.92675	-0.10975	0.26531	0.57624
RANGAP1	0.69803	-0.51864	0.26537	0.57615
USP47	0.49433	-1.0164	0.26576	0.57551
HADHA	0.94097	-0.087776	0.26692	0.57361
PMPCA	0.71591	-0.48215	0.26713	0.57327
IMMT	0.86608	-0.20744	0.2674	0.57284
SUZ12	1.4747	0.56046	0.2674	0.57284
NCAPD2	1.4295	0.51547	0.26753	0.57262
DHFR	1.6009	0.67884	0.26758	0.57255
MZT2B	0.93994	-0.089365	0.26771	0.57233
TXN	0.91479	-0.12849	0.26802	0.57184
GNAS	1.8696	0.90274	0.26878	0.5706
RBKS	1.0833	0.11542	0.26881	0.57056
PARN	0.1201	-3.0577	0.26885	0.57049
NDUFA5	1.0978	0.13464	0.26897	0.57029
SF3B4	0.78465	-0.34989	0.2692	0.56992
TXNDC5	0.82807	-0.27218	0.26944	0.56953
COG4	0.10408	-3.2642	0.26984	0.5689
URB2	0.62541	-0.67713	0.27015	0.56839
NUP85	2.4462	1.2905	0.27101	0.56702
EIF4EBP1	1.4496	0.53562	0.27122	0.56667
FN3K	1.1498	0.20141	0.27172	0.56588
ANP32E	1.0477	0.067276	0.27175	0.56583
TEX264	3.8179	1.9328	0.27225	0.56504
STOM	1.5248	0.60862	0.27249	0.56465
PGLS	1.0831	0.11522	0.27282	0.56413
PPP2R5C	1.695	0.76132	0.27288	0.56403
DDX17	0.75022	-0.41462	0.27304	0.56378
CTNNA2	0.18297	-2.4503	0.27314	0.56361
TMUB1	5.4659	2.4505	0.27376	0.56262
PLRG1	2.502	1.3231	0.27398	0.56229
WRAP53	1.5883	0.66748	0.27503	0.56063
SUN2	0.79834	-0.32492	0.27568	0.5596
SRSF6	1.1272	0.17271	0.27569	0.55958
IPO7	0.59433	-0.75066	0.276	0.55908
TRMT5	0.58712	-0.76827	0.27622	0.55875
SERPINH1	0.59521	-0.74852	0.27683	0.55779
TOP2A	0.73886	-0.43662	0.27691	0.55765
SETD7	0.64836	-0.62514	0.27716	0.55727
CPOX	0.68404	-0.54785	0.27737	0.55695
PGAM5	1.2751	0.35057	0.27745	0.55682
RPL26	0.92011	-0.12012	0.27777	0.55631
LRSAM1	0.19055	-2.3917	0.27783	0.55622
ATXN2L	0.26197	-1.9325	0.27788	0.55614
HIC2	1.1293	0.17548	0.27828	0.55551
SERF2	1.5958	0.67428	0.27883	0.55467
RPSA	0.94602	-0.080053	0.27913	0.55419
SAFB2	1.4205	0.50635	0.27928	0.55395
MARS2	0.68356	-0.54886	0.27995	0.55292
VPS26A	0.63547	-0.65411	0.28015	0.55261
PAK2	0.77986	-0.35871	0.28073	0.55172
CCDC115	1.4253	0.51128	0.28095	0.55138
MAP2K4	0.19953	-2.3253	0.28116	0.55104
ZC3HAV1	0.35557	-1.4918	0.28125	0.55091
M6PR	1.2593	0.33258	0.28126	0.55089
KIAA2013	0.70968	-0.49476	0.28236	0.5492
IRGQ	1.4592	0.54518	0.28296	0.54827
EIF2S1	0.68528	-0.54523	0.28324	0.54784
COA6	0.88148	-0.182	0.28342	0.54757
CHID1	0.81109	-0.30206	0.28382	0.54696
MAP2K3	0.80271	-0.31704	0.28387	0.54688
MAP1S	0.19995	-2.3223	0.28402	0.54665
NSA2	0.82326	-0.28059	0.28402	0.54665
RPL10A	0.91581	-0.12689	0.28431	0.54621
IPO9	1.1277	0.17344	0.28437	0.54611
PSMD12	0.62527	-0.67744	0.2845	0.54592
GMPR2	9.6953	3.2773	0.28464	0.5457
ARHGAP29	4.985	2.3176	0.2853	0.5447
NUDT1	0.099318	-3.3318	0.28584	0.54387
PSMA3	0.29703	-1.7513	0.28589	0.5438
TFB2M	1.4305	0.51653	0.28621	0.54331
FUCA1	0.84565	-0.24186	0.28638	0.54306
ECPAS	0.66541	-0.58769	0.28754	0.5413
TMED7	0.83852	-0.25409	0.28841	0.53998
PTPN23	1.3022	0.38094	0.28851	0.53983
GTF2E2	1.2903	0.36767	0.28866	0.53961
RPS23	0.65378	-0.61312	0.28898	0.53914
RFC2	1.2185	0.28515	0.28904	0.53905
NUP107	0.67179	-0.57391	0.28917	0.53884
PAWR	0.72882	-0.45637	0.28937	0.53854
MAPK14	0.56262	-0.82977	0.29069	0.53657
VTN	0.91216	-0.13264	0.29077	0.53645
ZNHIT6	0.63833	-0.64763	0.29129	0.53568
HSPA8	0.95309	-0.069321	0.29154	0.53531
BOLA1	4.5741	2.1935	0.29154	0.5353
SARM1	1.8768	0.90826	0.29157	0.53525
GLS	0.62978	-0.66707	0.29224	0.53426
CLNS1A	1.0558	0.078278	0.29242	0.53399
POLDIP2	1.2428	0.3136	0.29257	0.53377
LARP1	0.84218	-0.2478	0.29309	0.533
PYGL	0.86964	-0.20152	0.29336	0.5326
MRPS7	0.8602	-0.21726	0.29362	0.53222
NDUFS8	0.66101	-0.59725	0.29434	0.53115
WDR75	0.52448	-0.93105	0.29449	0.53093
HNRNPH1	1.0709	0.098805	0.2945	0.53091
GDAP1	1.5888	0.66794	0.29478	0.5305
HNRNPUL1	1.245	0.31617	0.29479	0.53049
TMEM43	0.87745	-0.18861	0.29505	0.53011
DHX16	1.5256	0.6094	0.29559	0.52931
TBC1D15	0.63418	-0.65705	0.29578	0.52904
MRPL37	1.2458	0.31704	0.29586	0.52891
DNAJC13	0.63192	-0.66218	0.2967	0.52768
NUP62	1.4178	0.50368	0.29679	0.52755
MAP2K2	0.67362	-0.56999	0.2976	0.52637
CDK2	0.80762	-0.30825	0.29785	0.526
UBR7	0.76771	-0.38137	0.29839	0.52521
HNRNPA3	1.2714	0.34642	0.29904	0.52428
MYO1C	0.67037	-0.57696	0.29928	0.52392
INTS1	0.093479	-3.4192	0.2994	0.52374
ATP5IF1	0.87279	-0.19629	0.2996	0.52346
DNAJB1	0.50267	-0.99232	0.29996	0.52293
PPT1	0.66934	-0.57918	0.3	0.52288
SNRPB2	0.057529	-4.1196	0.30005	0.52281
THOC3	0.74829	-0.41834	0.30012	0.5227
ARF5	1.3137	0.39364	0.30055	0.52208
ENO2	1.0481	0.067831	0.30067	0.52191
HSD17B10	0.82428	-0.2788	0.30071	0.52185
COPS4	0.63466	-0.65595	0.30106	0.52135
YY1	1.2773	0.35311	0.30172	0.5204
CHUK	1.3878	0.47284	0.30208	0.51989
LEO1	0.64952	-0.62256	0.30217	0.51975
ALDH4A1	2.5872	1.3714	0.30239	0.51943
RPL19	0.92213	-0.11696	0.3025	0.51927
HNRNPC	0.95817	-0.061639	0.3025	0.51927
RPL8	1.1016	0.13962	0.30252	0.51924
PPP4R2	0.24356	-2.0377	0.30266	0.51904
RPL13	0.9311	-0.10299	0.30306	0.51846
CHEK2	1.5278	0.61143	0.30344	0.51792
ATAD3A	0.74911	-0.41675	0.30379	0.51742
SRSF10	1.1263	0.17158	0.30415	0.51691
CRABP2	0.24804	-2.0114	0.3042	0.51684
NDC80	0.57332	-0.80259	0.3044	0.51656
TARS2	0.77828	-0.36164	0.30457	0.51631
NDUFA4L2	0.63596	-0.653	0.3048	0.51598
ARHGDIA	0.81543	-0.29437	0.30511	0.51555
DNAJB11	1.1387	0.18737	0.30518	0.51545
RPE	0.66182	-0.59549	0.30524	0.51536
PDS5B	0.022339	-5.4843	0.30528	0.5153
SLC25A1	0.85281	-0.2297	0.30559	0.51487
UPF1	0.5625	-0.83007	0.3056	0.51485
FCSK	0.52389	-0.93266	0.30561	0.51483
SNX27	0.75606	-0.40342	0.30572	0.51467
EPB41L2	0.18729	-2.4167	0.30591	0.5144
YWHAQ	0.90428	-0.14516	0.30593	0.51438
CALD1	0.63609	-0.6527	0.30634	0.5138
VRK1	1.8473	0.8854	0.30671	0.51327
MRPL17	1.2232	0.29069	0.30671	0.51327
DNAJC8	0.78419	-0.35073	0.30697	0.5129
GOPC	0.76398	-0.38839	0.3071	0.51272
NAF1	1.6511	0.7234	0.30767	0.51192
VAPB	1.1183	0.16135	0.30836	0.51094
PEX14	0.38911	-1.3618	0.30878	0.51034
VPS35	0.8481	-0.23769	0.30926	0.50968
ANP32B	0.79225	-0.33598	0.30991	0.50876
COG8	0.9083	-0.13876	0.31022	0.50833
PPP1R7	0.77051	-0.37611	0.31035	0.50815
ANK3	0.47209	-1.0829	0.31035	0.50814
TRNT1	0.63762	-0.64924	0.31049	0.50796
ALDH9A1	0.82502	-0.27749	0.31087	0.50742
NDUFA2	10.27	3.3604	0.31129	0.50683
PTGR2	0.71429	-0.48543	0.31134	0.50677
GARS1	0.83785	-0.25523	0.31174	0.50621
GSTZ1	0.80481	-0.31328	0.3122	0.50557
HAGH	1.7414	0.80023	0.31221	0.50555
MDH1	0.91266	-0.13186	0.31285	0.50466
BLOC1S2	0.69967	-0.51526	0.31298	0.50448
PLEKHA7	2.1802	1.1244	0.31453	0.50234
MTFP1	1.4789	0.56456	0.31467	0.50215
NRF1	0.76873	-0.37946	0.31512	0.50152
PBRM1	1.643	0.71635	0.3152	0.50141
PSAT1	0.89003	-0.16808	0.31547	0.50104
MRPL15	0.69686	-0.52107	0.31616	0.50009
DCAF8	0.36244	-1.4642	0.31702	0.49891
RPL24	0.91584	-0.12683	0.31713	0.49876
NOSIP	1.5627	0.64403	0.31733	0.49849
LRRC8A	1.5098	0.59432	0.31788	0.49774
SEC23IP	0.70741	-0.49939	0.31791	0.4977
PPP4R1	0.63841	-0.64745	0.31796	0.49763
IARS2	1.1576	0.2111	0.31903	0.49616
RPAP3	0.64505	-0.63253	0.3191	0.49607
PAAF1	1.5069	0.59156	0.32004	0.4948
LRRC40	1.2383	0.30831	0.32012	0.49469
ARPIN	1.6235	0.69907	0.32055	0.49411
ITGAV	0.26029	-1.9418	0.32101	0.49348
HLTF	0.74786	-0.41917	0.32108	0.49339
GLMP	0.26794	-1.9	0.32112	0.49333
DECR1	1.1243	0.16906	0.32154	0.49276
CREB1	0.49129	-1.0254	0.32307	0.4907
MCM6	1.3081	0.3875	0.32346	0.49017
SLAIN2	0.67937	-0.55773	0.32356	0.49004
CYFIP1	1.343	0.4255	0.32438	0.48895
NARS1	0.78042	-0.35768	0.32442	0.48889
COPS2	0.59381	-0.75192	0.32448	0.48881
PPWD1	1.4948	0.57994	0.32539	0.48759
UBXN7	1.1948	0.25674	0.32559	0.48733
CHCHD6	2.5602	1.3563	0.32565	0.48725
JPT2	1.2591	0.3324	0.32578	0.48708
MYO18A	0.86115	-0.21566	0.32585	0.48699
PCYOX1	0.67766	-0.56136	0.32596	0.48683
PSMB2	0.5391	-0.89136	0.32668	0.48588
RPF1	1.4934	0.57858	0.32694	0.48553
SFPQ	0.96674	-0.048799	0.32777	0.48444
OSBP	0.71647	-0.48103	0.32844	0.48355
COPS8	0.83604	-0.25835	0.32847	0.4835
KHSRP	1.0836	0.11586	0.32883	0.48303
VAMP3	1.0863	0.11942	0.32896	0.48286
EXOSC10	0.70795	-0.49828	0.32928	0.48243
CHMP4B	0.84316	-0.24612	0.32956	0.48206
POM121C	1.7038	0.76874	0.32965	0.48194
WRNIP1	1.3063	0.38544	0.3302	0.48123
HNRNPA2B1	0.9468	-0.078862	0.3305	0.48083
CD63	0.75844	-0.3989	0.33059	0.4807
UQCRC2	0.9007	-0.15088	0.33065	0.48064
ATP6V1H	0.6349	-0.6554	0.3313	0.47978
ARPC3	0.9386	-0.091423	0.33171	0.47925
MRRF	0.22227	-2.1696	0.33208	0.47876
TMCO1	0.6244	-0.67946	0.33248	0.47824
RALA	0.72452	-0.46491	0.33267	0.47799
SERBP1	0.82776	-0.27271	0.33272	0.47792
SRRM1	1.1255	0.17056	0.33293	0.47765
CANT1	0.27346	-1.8706	0.3331	0.47742
ACTR1B	1.4714	0.55722	0.33358	0.4768
NIPSNAP2	0.7425	-0.42954	0.33472	0.47531
DDX5	0.91974	-0.1207	0.33506	0.47487
COMMD9	1.0623	0.087185	0.33524	0.47464
ARL6IP4	0.51192	-0.966	0.33536	0.47449
RPS16	0.92755	-0.1085	0.33552	0.47428
GOLGA2	1.1069	0.14654	0.33554	0.47425
RAB35	0.75445	-0.4065	0.33628	0.47329
CTBP2	0.5482	-0.86724	0.33638	0.47317
MAN1A2	3.2589	1.7044	0.33657	0.47293
GRSF1	1.1892	0.25004	0.33665	0.47282
NASP	1.0821	0.11387	0.33666	0.47281
ZC3H14	1.4551	0.5411	0.33748	0.47175
SSB	0.86413	-0.21068	0.33839	0.47058
HSPBP1	0.67254	-0.57232	0.33845	0.4705
TMED9	0.3532	-1.5014	0.33904	0.46975
DGKA	0.29045	-1.7836	0.33909	0.46968
NFS1	0.91342	-0.13064	0.33933	0.46938
APEH	0.84014	-0.2513	0.33959	0.46904
HOXB13	3.3643	1.7503	0.33962	0.46901
HSPA4L	1.2146	0.28051	0.3405	0.46789
EXOSC4	0.69687	-0.52104	0.34142	0.46671
ITGB1	0.65216	-0.61669	0.34185	0.46616
SMS	1.1643	0.21945	0.34188	0.46612
STXBP1	0.69871	-0.51724	0.34223	0.46568
HAX1	1.6686	0.73862	0.34224	0.46567
PCBP1	0.95446	-0.06725	0.34241	0.46546
NME1	1.3551	0.43842	0.34244	0.46541
GAK	0.82066	-0.28515	0.34306	0.46463
POLI	0.32799	-1.6083	0.34393	0.46353
KDM1A	0.56752	-0.81727	0.34465	0.46263
APMAP	0.57378	-0.80144	0.34509	0.46207
UROD	0.654	-0.61263	0.34535	0.46174
GPD1L	0.6214	-0.68641	0.34579	0.46118
ASCL4	0.33362	-1.5837	0.34652	0.46027
ORC3	0.36402	-1.4579	0.34677	0.45995
USP14	0.82104	-0.28447	0.34684	0.45987
GLB1	0.7802	-0.35808	0.34864	0.45762
CYP51A1	1.2436	0.31451	0.34874	0.45749
SRSF11	0.85635	-0.22373	0.34907	0.45709
GADD45GIP1	0.6	-0.73697	0.34914	0.457
DDB1	0.83021	-0.26845	0.34934	0.45676
RAB4A	0.73712	-0.44003	0.34936	0.45673
COPZ1	1.092	0.12702	0.34938	0.4567
MARS1	0.77224	-0.37288	0.34957	0.45647
CYB5A	0.759	-0.39783	0.34978	0.45621
MYL6B	1.1919	0.25323	0.3501	0.4558
SAMHD1	1.1633	0.21824	0.3504	0.45544
GON7	0.86867	-0.20312	0.35079	0.45495
MPI	0.86326	-0.21214	0.35111	0.45456
RPL7A	0.94549	-0.080862	0.35121	0.45443
GET4	0.79604	-0.32909	0.35125	0.45439
NAP1L4	1.0843	0.11675	0.35213	0.4533
DEK	1.1417	0.19124	0.35259	0.45273
P4HTM	6.9424	2.7954	0.35278	0.45249
SORD	0.89175	-0.16529	0.35294	0.4523
RPL31	0.90578	-0.14277	0.35314	0.45205
TPD52L2	0.84245	-0.24733	0.35403	0.45096
KPNA4	1.2168	0.28306	0.35415	0.45082
PTMA	1.3414	0.42379	0.35447	0.45042
NT5DC1	0.54745	-0.8692	0.35489	0.4499
IQGAP3	1.4369	0.52292	0.35491	0.44989
CAPZA2	1.1056	0.14487	0.35611	0.44841
SEPTIN7	0.78672	-0.34608	0.35616	0.44836
RFC4	0.70259	-0.50925	0.35622	0.44828
MRPL12	1.083	0.11509	0.35658	0.44784
ADK	1.2211	0.28823	0.35713	0.44718
CD81	0.65252	-0.61591	0.3575	0.44673
DHRS1	0.7954	-0.33024	0.35785	0.44629
RPS7	0.91574	-0.12699	0.35821	0.44587
POLR2A	0.2928	-1.772	0.35836	0.44568
COX6B1	1.2122	0.27767	0.3584	0.44564
CHGB	1.1434	0.19328	0.35842	0.44561
PURA	1.1432	0.19313	0.35843	0.4456
CTNNA1	0.89855	-0.15434	0.35872	0.44524
MIPEP	1.4238	0.50979	0.35928	0.44457
SPAG7	0.69519	-0.52453	0.36006	0.44363
TPR	0.80913	-0.30556	0.36026	0.44339
BBS2	1.4782	0.56386	0.36052	0.44306
EIF5B	0.79235	-0.33579	0.36108	0.4424
GFUS	0.93596	-0.09548	0.36176	0.44158
SLC27A4	0.70979	-0.49453	0.36212	0.44115
BCL2L13	1.4568	0.5428	0.36239	0.44082
NUP43	1.1187	0.16181	0.36241	0.4408
MRPS34	1.1403	0.18943	0.36244	0.44076
DSG2	0.77778	-0.36257	0.36247	0.44073
COPE	0.80673	-0.30984	0.36266	0.4405
CNBP	0.71108	-0.49191	0.3628	0.44033
RRP15	1.0788	0.10948	0.36289	0.44022
TWF1	1.1888	0.24947	0.36315	0.43992
ZNF638	0.65755	-0.60482	0.36329	0.43975
MT-ATP8	0.97096	-0.042517	0.36361	0.43937
PIP4P1	0.86	-0.21759	0.36386	0.43907
IDH3B	0.27573	-1.8587	0.36413	0.43874
IQSEC2	1.2594	0.33277	0.36435	0.43848
IK	0.81261	-0.29937	0.3645	0.4383
PAIP2	0.34977	-1.5155	0.36509	0.4376
STMN1	1.2035	0.2672	0.36553	0.43708
BORCS5	0.7129	-0.48823	0.36556	0.43704
AHCY	0.96624	-0.049539	0.36574	0.43683
SMNDC1	0.8454	-0.24229	0.36574	0.43683
PLGRKT	0.64348	-0.63603	0.3659	0.43664
UQCRC1	0.93646	-0.094704	0.36625	0.43623
PMVK	0.90665	-0.14139	0.36625	0.43622
SRP54	1.1319	0.17868	0.36669	0.4357
SNX6	0.69016	-0.535	0.36673	0.43565
SF1	1.275	0.35046	0.36781	0.43438
RTKN	0.54729	-0.86963	0.36792	0.43425
DNMT1	1.177	0.23507	0.3681	0.43404
SNRNP40	0.74553	-0.42367	0.36837	0.43371
LIMD1	0.72128	-0.47137	0.36845	0.43363
GFM1	1.0789	0.10953	0.36858	0.43347
PLIN3	0.73773	-0.43884	0.36872	0.4333
SRSF5	0.76577	-0.38501	0.3688	0.43321
HSDL2	1.2088	0.27357	0.36945	0.43244
NDUFB6	0.86069	-0.21643	0.36951	0.43238
BROX	0.6796	-0.55725	0.36992	0.43189
NUDT9	0.75889	-0.39803	0.37017	0.4316
PRORP	25.88	4.6938	0.37073	0.43094
NSFL1C	0.8883	-0.17088	0.37097	0.43066
NDUFV2	0.91006	-0.13597	0.37118	0.43042
VDAC2	0.90184	-0.14905	0.37134	0.43023
HMOX2	0.81943	-0.28732	0.37201	0.42945
EIF4G2	0.68401	-0.5479	0.37284	0.42847
FLYWCH2	0.52702	-0.92407	0.37298	0.42831
DNMBP	2.5985	1.3777	0.37301	0.42828
GPX8	2.6037	1.3806	0.37325	0.428
AIMP1	0.62177	-0.68554	0.37358	0.42762
TMED10	0.94587	-0.080291	0.37418	0.42691
AP4S1	0.91161	-0.13351	0.37428	0.4268
ETNK1	0.38659	-1.3711	0.37429	0.42679
NDUFS5	1.5622	0.64358	0.37477	0.42624
DDX50	1.1104	0.15103	0.37509	0.42587
ACAD9	1.5681	0.649	0.37528	0.42564
PAFAH1B1	0.46574	-1.1024	0.37543	0.42547
BZW1	0.73959	-0.4352	0.37621	0.42457
PPP3R1	0.92701	-0.10935	0.37635	0.42441
GNL1	0.88435	-0.17732	0.37657	0.42415
TXNDC9	2.55	1.3505	0.37677	0.42393
ZMYND11	2.548	1.3494	0.37741	0.42319
RBM14	0.73148	-0.4511	0.37784	0.42269
COPB2	0.81413	-0.29666	0.37798	0.42253
PTPMT1	1.3699	0.4541	0.37816	0.42232
NAA50	0.52288	-0.93544	0.37926	0.42106
PRKRA	0.63648	-0.65182	0.37954	0.42074
MED9	2.5649	1.3589	0.37955	0.42073
PPM1G	0.878	-0.18771	0.37958	0.4207
NPM3	0.70846	-0.49725	0.38105	0.41901
DIP2B	0.33565	-1.575	0.38148	0.41852
LGALS4	0.4018	-1.3154	0.38187	0.41809
CUL5	0.78285	-0.35319	0.38189	0.41806
FDFT1	0.72097	-0.47198	0.38226	0.41764
NOP16	0.37269	-1.4239	0.38244	0.41744
ZMYND8	1.1068	0.1464	0.38245	0.41743
CKS1B	1.3008	0.37942	0.38272	0.41712
LAMP2	0.48659	-1.0392	0.38357	0.41615
TIMM8A	1.3232	0.40403	0.38366	0.41605
HEXA	0.36855	-1.4401	0.38386	0.41582
UTP20	0.96581	-0.050181	0.38387	0.41582
GLO1	0.90112	-0.15021	0.38392	0.41576
TEFM	1.1116	0.15269	0.3845	0.4151
DDX3X	0.87311	-0.19577	0.38474	0.41483
PTGES2	0.85162	-0.23172	0.38474	0.41483
INTS11	0.90643	-0.14174	0.3848	0.41476
CPT2	1.1074	0.14714	0.38523	0.41429
VN1R5	0.94096	-0.087791	0.38546	0.41402
SRP72	1.2728	0.348	0.38563	0.41383
MRPL16	1.416	0.50182	0.3866	0.41274
NUP35	0.72242	-0.46909	0.38666	0.41268
HNRNPAB	0.85612	-0.22411	0.38692	0.41238
HEATR3	1.4421	0.52821	0.3872	0.41207
IDH3G	0.91707	-0.12489	0.38867	0.41042
PNPO	0.86749	-0.20509	0.38941	0.40959
MTPAP	0.36464	-1.4554	0.39009	0.40883
HMMR	0.416	-1.2653	0.39109	0.40772
ACBD3	0.82666	-0.27464	0.39213	0.40657
HMG20A	1.0758	0.10537	0.39247	0.40619
SARNP	1.08	0.11103	0.39347	0.40509
AFTPH	1.1301	0.17643	0.39369	0.40485
COX7A2L	1.3401	0.42237	0.39457	0.40387
NAP1L1	1.0552	0.077583	0.39608	0.40221
THYN1	0.67451	-0.56809	0.39635	0.40193
EFL1	0.42908	-1.2207	0.39651	0.40175
DHCR7	0.74624	-0.42229	0.39666	0.40158
DERA	1.2903	0.36768	0.39684	0.40138
C17orf75	1.3669	0.4509	0.39738	0.40079
PALS2	0.74385	-0.42691	0.3979	0.40022
CAB39	0.36207	-1.4657	0.39807	0.40005
MB	0.78386	-0.35134	0.3986	0.39946
[truncated: 1,199 more rows]

## Sheet: Proteomics data normalized
	22RV1i_sgGAL4_1 Intensity_normalized_log2transformed	22RV1i_sgGAL4_2 Intensity_normalized_log2transformed	22RV1i_sgGAL4_3 Intensity_normalized_log2transformed	22RV1i_sgPTGES3_1 Intensity_normalized_log2transformed	22RV1i_sgPTGES3_2 Intensity_normalized_log2transformed	22RV1i_sgPTGES3_3 Intensity_normalized_log2transformed
Label	Control	Control	Control	PTGES3_KD	PTGES3_KD	PTGES3_KD
LIN52	0.557135	-0.173147	0.666471	0.0210426	0.0383224	0.609504
ZNF595	-1.26591	-2.45743	-2.31679	-2.26325	-1.547	-0.676463
LXN	-0.516362	-0.440319	-0.450712	-1.09614	-1.07886	-1.22108
TM9SF1	-0.48949	-0.50456	-1.08219	-1.02865	-1.01137	-0.454614
NUP42	-0.781352	-0.748464	-1.37475	-1.3212	-1.30392	-0.747173
VGLL4	-0.947079	-1.62491	-1.48426	-1.43072	-0.666556	-0.749113
RHEB	-0.18991	-0.136583	-0.734413	-0.680872	-0.663592	-0.106841
ERC1	-1.8408	-1.81966	-1.67901	-0.90992	-0.80972	-1.05144
CDKN2AIPNL	-2.43607	-1.45411	-2.27429	-1.52178	-1.15651	-2.34568
POLI	-0.307646	-0.249987	-1.13457	-1.08103	-1.06375	-0.507002
CAPN7	-1.0858	-1.76362	-1.62298	-0.75302	-1.55216	-0.946799
SETD1A	-1.74755	-1.02744	-1.58576	-1.53222	-0.777831	-0.948847
AGFG2	-0.899168	-1.12069	-1.03841	-1.68384	-1.66656	-1.80877
NSD2	-2.33516	-2.31402	-1.21154	-1.40103	-1.40359	-2.24477
S100A1	-2.26763	-2.24649	-2.10585	-1.35334	-1.13412	-1.39334
CRABP2	-0.513293	-0.480086	-1.4793	-1.42576	-0.709514	-1.5507
CSNK1D	-0.362385	-0.339087	-0.987917	-0.934375	-0.917095	-0.360344
MAPKAPK2	-0.964013	-1.2362	-0.745636	-1.74098	-1.7237	-1.86592
LGALS4	-0.665581	-1.56165	-0.509474	-1.36746	-0.651214	-1.4924
HSD17B7	-1.48374	-0.763625	-1.32195	-0.489303	-1.25113	-0.647304
S100A10	-0.601123	-0.721713	-0.265745	-1.22649	-1.20921	-1.35143
CHAF1B	-1	-0.745165	-1.01103	-1.65646	-1.63918	-1.7814
WRN	-2.56383	-2.54269	-1.7031	-1.61521	-1.48182	-2.47345
FRG1	-1.46747	-0.627405	-0.606714	-1.25214	-0.428648	-1.37708
GNA13	-1.45233	-1.43119	-1.29054	-0.535906	-0.520747	-0.610457
ZMYND11	-1.95631	-1.93517	-1.09555	-1.74098	-0.776871	-0.963464
CNN3	-1.49356	-0.576253	-1.33177	-1.27823	-0.56198	-0.566588
CARMIL2	-1.80226	-1.08215	-1.64047	-0.876218	-0.639179	-1.71186
SLC30A9	-1.92364	-1.9025	-1.76185	-0.847105	-0.98272	-1.13428
PHC2	-1.54699	-0.649242	-0.686225	-0.604531	-1.31437	-1.45659
RNF168	-2.16865	-2.14751	-2.00686	-1.25435	-1.22885	-1.36836
CHDH	-2.51925	-2.49811	-2.35747	-0.697433	-0.670291	-1.72991
WDR48	-2.14706	-1.26786	-1.28631	-0.855857	-1.91445	-2.05667
GLMP	-1.73739	-2.70255	-1.37346	-1.80944	-2.49111	-2.63331
PPM1E	-0.483737	-0.565257	-0.490953	-1.13638	-1.1191	-1.26132
CPNE4	-1.12525	-1.94373	-1.05975	-1.74954	-1.0333	-1.87448
CERS2	-0.0331237	0.0164269	-0.675131	-0.621589	-0.604309	-0.0475579
LRATD1	-0.813711	-0.836904	-0.722035	-1.36746	-1.35018	-1.4924
VPS25	-1.21687	-1.8947	-1.75405	-1.70051	-0.828743	-1.09231
CENPK	-1.84868	-1.82753	-1.68689	-0.934375	-0.782662	-0.958187
HERPUD2	-0.931582	-0.942871	-1.51971	-1.46617	-0.749922	-1.59111
TXNIP	-0.99072	-0.782904	-1.5279	-1.47436	-1.45708	-0.648331
NOP10	-1.71037	-0.768799	-1.54858	-0.701286	-0.778793	-1.61998
STRN4	-0.95209	-0.994131	-0.960965	-1.60639	-1.58911	-1.73133
MED9	-1.87741	-1.85627	-1.01665	-1.66208	-0.657723	-0.926828
CDK12	-1.37868	-0.41399	-0.517915	-1.16334	-1.14606	-0.252968
CEMIP2	-0.683762	-0.615055	-1.27079	-1.91622	-1.89894	-2.04116
PPP1R9A	-1.71037	-1.68923	-1.54858	-0.672098	-0.693397	-0.921011
DICER1	-0.951251	-1.84925	-1.00964	-1.65506	-0.857781	-1.78
ZNF330	-1.42007	-2.17905	-2.03841	-1.07004	-1.96758	-1.41084
PRORP	-1.88025	-1.0658	-1.71846	-0.965949	0.667401	-1.78986
B4GALT3	-1.43769	-1.46835	-1.3306	-1.97603	-1.95875	-2.10097
GMNN	-0.685578	-0.739723	-0.599616	-1.24504	-1.22776	-1.36998
TJP3	-0.832434	-0.730095	-0.637503	-1.31607	-1.29879	-1.44101
TRAPPC10	-1.56383	-0.843722	-1.40204	-0.60083	-0.529337	-1.47344
PRKAG1	-2.09039	-1.05785	-1.9286	-1.87506	-0.963147	-1.30103
TMEM258	-1.07008	-1.74791	-0.618995	-1.55372	-1.53644	-0.846023
KMT2A	-1.44027	-1.26242	-1.97745	-1.22236	-1.90663	-2.04885
DOCK1	-2.76688	-1.05673	-2.60512	-1.85264	-0.722852	-2.67651
TRIP13	-0.492395	-1.2362	-0.354572	-1.04201	-1.02473	-0.467978
KYAT1	-0.368916	-0.779927	-0.209324	-1.28471	-1.26743	-1.40965
DNMBP	-2.63383	-1.91375	-2.47206	-2.41852	-1.47803	-1.59848
UBR1	-1.72407	-1.70293	-1.56228	-0.775388	-0.792488	-0.888552
SCYL3	-1.65274	-1.54753	-1.41743	-2.13638	-2.1191	-2.26132
CBR4	-1.21533	-0.266041	-1.05354	-0.285896	-0.28375	-1.12494
RNF25	-1.03924	-1.9169	-0.965972	-1.02374	-1.70543	-1.84765
TM9SF2	-1.52257	-0.802454	-1.36078	-0.557042	-1.28995	-0.634174
DPYSL5	-0.486604	-0.398926	-1.02378	-0.2198	-0.952962	-1.09518
OSBPL11	-1.54831	-1.54063	-1.10585	-2.04541	-2.02813	-2.17035
EDEM3	-1.34961	-1.10914	-1.02522	-1.83325	-1.81597	-1.95819
RAB17	-0.834351	-0.797483	-1.37153	-1.31799	-1.30071	-0.665097
IFT46	-1.35171	-2.09299	-1.95234	-1.11379	-1.18255	-2.02374
EXOSC5	-1.56109	-1.53995	-0.653144	-1.34576	-0.571435	-0.771731
GDAP2	-1.90066	-0.913656	-1.73887	-0.869324	-1.66805	-1.11129
POFUT2	-1.28718	-2.12592	-1.98527	-1.23277	-1.91445	-1.35508
TRAFD1	-0.448097	-2.52452	-0.587863	-1.63138	-2.31306	-2.45527
FADS1	-0.987063	-0.926768	-0.786953	-1.4707	-1.45342	-1.59564
UBE4B	-1.41761	-0.607012	-0.836338	-1.90124	-1.88396	-2.02618
ATE1	-0.816162	-0.882511	-1.55734	-1.5038	-1.48652	-0.929766
ANXA1	-1.09738	-1.0306	-0.875402	-1.58102	-1.56374	-1.70596
H2AX	0.021948	0.053662	-0.515232	0.239947	-0.44441	-0.586629
PON1	-1.61404	-1.5929	-1.45225	-0.699741	-0.509207	-0.6114
CDC20	-0.998128	-0.976986	-1.63339	-1.57984	-1.56257	-1.00581
WTAP	-1.19137	-1.29033	-1.84865	-1.79511	-1.02985	-1.92005
HMGN3	-2.37744	-2.36691	-2.92511	-1.98418	-2.85433	-2.99646
STX1A	-1.62261	-1.60147	-1.46082	-0.638674	-0.69103	-0.732579
AAK1	-0.736162	-0.483071	-0.817154	-1.46258	-1.4453	-1.58752
PPP4R3B	-2.12151	-2.10037	-1.95972	-1.20721	-1.05457	-0.822371
ALKBH2	-1.02213	-0.91285	-0.91833	-1.56376	-1.54648	-1.6887
C5orf24	-0.821726	-1.49955	-1.35891	-1.30536	-0.251126	-0.674275
NLRX1	-2.00282	-1.98168	-1.84103	-1.08852	-1.02473	-1.14382
PARG	-0.672586	-1.93687	-1.79622	-1.04371	-1.02643	-1.86762
HPS6	-1.26246	-1.2535	-1.05819	-1.75828	-1.741	-1.88322
DHX37	0.148	0.234657	0.287198	-0.358231	-0.340951	-0.483169
CDYL2	-0.800477	-0.767644	-0.757157	-1.40258	-1.38531	-1.52752
SNRNP27	-0.525702	-0.454107	-1.12721	-0.374702	-1.05639	-1.19861
FAM241B	-0.929982	-1.76822	-0.928603	-1.57403	-1.55675	-0.357704
FBXL18	-1.99906	-1.20511	-1.83727	-1.78373	-0.951527	-1.2097
PDP1	-1.09855	-0.916897	-0.953562	-1.59899	-1.58171	-1.72393
BLOC1S6	-0.691991	-0.918527	-1.47685	-1.42331	-0.448892	-1.54825
BOLA1	-1.63216	-1.61101	-0.771397	-1.41683	-0.262708	-0.303346
GEMIN2	-0.303853	-0.454107	-1.8663	-1.81276	-1.79548	-1.23873
TBC1D4	-1.14707	-1.61505	-0.810944	-2.11983	-2.10255	-2.24477
PRMT3	-0.198713	-0.192652	-0.844826	-0.791284	-0.0750344	-0.916223
POLD2	-0.624188	-0.645743	-1.20407	-1.15052	-0.182549	-1.27546
SLBP	-0.198713	-0.144752	-0.0805448	-0.725973	-0.708693	-0.850912
ANO6	-0.902153	-1.57998	-1.43933	-1.38579	-0.662117	-0.764284
MRM1	-0.235829	-0.119394	-0.0888173	-0.734246	-0.716966	-0.859184
MRPL54	-1.08809	-1.76592	-0.919459	-0.533269	-1.55445	-1.69667
CPLX2	-1.08125	-0.361137	-0.919459	-0.0575522	-0.848638	-0.202276
EFL1	-0.676576	-0.654989	-1.39862	-1.34508	-0.62883	-1.47002
INTS1	-0.771265	-2.56504	-1.49095	-1.6719	-2.35358	-2.49579
TMEM167A	-2.30385	-1.57256	-1.25337	-2.08852	-1.37227	-2.21346
GPX8	-1.47525	-1.45411	-0.614489	-0.353339	-0.280681	-1.38486
GTF3C2	-0.935607	-0.984522	-1.54284	-0.69897	-1.47202	-1.61424
TUBGCP3	-1.99533	-1.163	-0.981346	-1.78	-1.76272	-1.20597
LMF2	-0.95716	-1.87506	-1.73441	-1.68087	-0.606247	-1.10684
TYW1	-1.15103	-1.28271	-1.84103	-1.78749	-0.852044	-1.91243
STAP2	-0.98434	-1.3181	-0.844826	-1.82288	-1.8056	-1.94782
VPS51	-1.74027	-0.972341	-1.57848	-0.825967	-0.754451	-1.64988
SPTLC1	-1.02411	-1.00296	-0.862317	0.0411126	-0.0925252	-0.0373687
GCFC2	-0.701793	-1.37028	-1.9286	-0.567156	-1.85778	-2
MAP2K4	-0.697098	-0.627405	-1.74186	-1.68832	-0.972071	-1.81326
COBLL1	-1.60488	-1.58374	-0.744123	-0.60889	-1.37227	-0.625798
ASCL4	-0.624188	-0.59136	-1.45613	-0.703615	-1.38531	-1.52752
DNAJC10	-0.846696	-1.60622	-0.581584	-1.41203	-0.695777	-1.53696
ABI1	-0.789941	-1.46777	-0.566273	-1.27358	-1.2563	-0.646792
EHBP1	-1.03414	0.081473	-0.872347	-0.119835	-0.0637534	-0.943744
INTS4	-2.26763	-1.54753	-1.31346	-1.23806	-2.03503	-2.17724
UIMC1	-1.48146	-1.46032	-1.31967	-0.567156	-0.510763	-0.617102
PIK3R4	-0.872489	-0.905658	-1.50206	-1.44852	-1.43124	-0.874484
MCRIP2	-1.42753	-1.61102	-2.16933	-1.35683	-2.09851	-2.24073
TMUB1	-1.86762	-1.84648	-1.00686	-0.343039	-1.63501	-0.549882
COG4	-0.79226	-2.49902	-1.25094	-2.30484	-2.28756	-1.73081
ETNK1	-0.532042	-0.554534	-1.32366	-0.571153	-1.25284	-1.39506
TEX10	-1.0528	-0.981681	-1.43191	-2.07733	-2.06005	-2.20227
CNOT2	-1.14575	-1.91044	-1.07082	-1.71625	-1.69897	-0.575188
MBD2	-1.3372	-0.881011	-1.87438	-1.82084	-1.80356	-0.90309
RSL24D1	-0.624188	-0.483071	-1.16137	-1.10783	-0.302636	-1.23277
ZNRD2	-0.358085	-0.343409	-0.151608	-0.848189	-0.830909	-0.973128
MAN1A2	-1.46146	-2.13929	-1.99864	-0.978957	-1.92782	-0.970962
GOSR1	-1.34336	-0.429595	-0.389847	-1.12803	-1.11075	-0.553998
CD44	0.155277	-0.0762369	0.166455	-0.581017	-0.563738	-0.705956
KIF23	-1.48146	-1.46032	-1.31967	-0.567156	-0.136304	-0.669932
EXOSC9	-0.26418	-0.115522	-0.181571	-0.827	-0.80972	-0.951939
TMEM87A	-0.311473	-0.217927	-0.204938	-0.850366	-0.833086	-0.975305
MOB4	-0.844723	-1.52255	-1.3819	-0.445928	-1.31108	-0.651944
DCTN3	-0.636197	-0.801829	-2.40356	-2.35002	-2.33274	-1.776
PVR	-0.717657	-0.727459	-1.27848	-1.92391	-1.90663	-2.04885
HSD11B2	-1.02114	-1.09913	-1.09725	-1.74268	-1.7254	-1.86762
COG7	-1.20619	-0.462595	-0.345428	-0.990857	-0.973577	-0.410835
HIKESHI	-1.24728	-1.28271	-1.12358	-1.78749	-1.77021	-1.91243
AVL9	-0.442864	-0.451314	-1.05047	-0.996931	-0.979651	-0.422899
CHTF18	-2.25396	-2.23281	-2.09217	-1.33966	-0.835274	-1.22883
ARHGEF1	-1.26075	-1.16732	-1.90609	-1.85255	-1.1363	-1.97749
TOE1	-2.34751	-1.6274	-1.17745	-2.13218	-1.22614	-2.25712
TP53RK	-0.440272	-1.1181	-0.977451	-0.22494	-0.189931	-1.04885
MRPL32	-0.995335	-1.67316	-1.53251	-0.629391	-0.571435	-1.60391
UBXN6	-0.942947	-0.843722	-1.55832	-1.50478	-1.4875	-0.930749
SSU72	-0.0700848	-0.963197	-0.105851	-0.769008	-0.751728	-0.194977
DIP2B	-1.29083	-0.877283	-1.88679	-1.83325	-1.81597	-1.25922
LSM5	-3.28299	-2.03349	-3.12156	-2.36936	-3.05083	-0.963464
USP3	-1.72806	-0.887042	-1.56627	-0.813761	-0.615404	-1.63767
SLC25A20	-0.427535	-1.45131	-2.00963	-1.95609	-1.93881	-0.404926
RPP40	-1.14707	-1.95602	-1.81537	-1.0125	-1.74455	-1.1878
CBR3	-1.26938	-1.94721	-1.80656	-1.75302	-0.415936	-0.396211
CTNNA2	-0.0231165	0.0413031	-1.10934	-1.0558	-0.339548	-1.18074
CXADR	-1.24562	-1.19265	-1.0399	-1.72926	-1.71198	-1.8542
ARHGAP29	-2.08579	-1.36568	-1.92401	-1.87046	-0.548174	-0.85835
MEAK7	-0.947079	-1.77874	-1.63809	-0.885583	-0.80972	-1.70949
TMTC3	-0.898425	-0.870652	-0.900646	-1.54607	-1.52879	-1.67101
SELENOM	-0.628154	-0.432251	-0.622977	-1.26841	-1.25113	-1.39334
HOXB13	-1.12276	-1.80058	-1.65993	-0.691337	-1.58911	-0.575188
NXF1	-1.51207	-0.713999	-1.35028	-0.597769	-1.27946	-0.68757
RABGAP1	-1.36673	-2.1233	-1.00273	-1.92911	-1.91183	-1.35508
STRN	-0.472456	-0.40891	0.0225486	-0.956094	-0.938815	-1.08103
MED14	-0.923642	-2.33056	-2.18992	-1.43741	-2.1191	-1.38486
B3GAT3	-0.751767	-0.841665	-0.828929	-1.47436	-1.45708	-1.5993
AR	-0.437694	0.0732319	-1.91016	-2.55557	-2.53829	-2.68049
FXN	-0.628154	-0.611015	-1.20756	-1.15402	-1.13674	-0.579992
PREX2	-0.151033	-0.0869314	-0.688213	-0.634671	-0.617392	-0.050143
GCDH	-1.7413	-1.02119	-0.702387	-1.52597	-1.50869	-0.877958
MRPL48	-0.56521	-0.527167	-2.06604	-2.0125	-1.99522	-1.43847
APIP	-0.407902	-0.316059	-0.949908	-0.896366	-0.879086	-0.322335
P4HTM	-1.4079	-2.08573	-1.94508	-1.89154	-1.14741	-0.390496
PPP4R2	-0.604883	-1.6931	-0.379939	-1.49891	-1.48163	-0.92488
CFDP1	-0.513293	-1.74462	-0.905	-1.55043	-1.53315	-0.337142
EXOSC1	-1.78363	-1.76248	-0.832618	-0.677927	-1.55101	-0.994263
HMMR	-0.840804	-0.898583	-1.61505	-1.56151	-1.54423	-0.987477
UBE3A	-1.38002	-0.320156	-0.265745	-1.86366	-1.84638	-1.9886
TMEM214	-0.679706	-1.52584	-0.534375	-1.33165	-1.31437	-0.757622
CLASP1	-0.853336	-1.18807	-2.23001	-2.17647	-2.15919	-1.60244
XRN1	-1.6604	-1.63926	-0.79964	-0.661374	-0.673301	-1.57001
GEMIN6	-0.70085	-2.68047	-3.23828	-3.18486	-3.16761	-0.631199
SEPHS2	-0.776279	-0.746262	-0.677068	-1.3225	-1.30522	-1.44744
XPNPEP3	-1.75602	-1.73488	-1.59423	-0.464374	-0.41178	-0.966662
C9orf78	-0.853336	-1.32638	-0.275904	-1.83115	-1.81388	-1.95609
JMJD6	-0.620258	-0.682069	-1.35028	-1.29674	-0.580489	-1.42168
GOLGA1	-1.85579	-2.5336	-1.43191	-2.33942	-2.32214	-1.54176
RWDD1	-1.25061	-1.22947	-0.389847	-1.03528	-0.28375	-0.410835
TMPRSS2	-0.700379	-0.708428	-1.52084	-2.16626	-2.14899	-2.2912
NDUFS7	-0.255648	-0.253503	-1.78612	-1.03361	-1.7153	-1.85752
MPDU1	-0.450737	-0.396465	-0.243719	-0.934375	-0.917095	-1.05931
NDUFB1	-0.375546	-0.406392	-0.964715	-0.183077	-0.893893	-1.03611
BCAS2	-0.551638	-2.13929	-1.99864	-1.9451	-1.22885	-0.52597
NUDT1	-2.48008	-0.685875	-1.31067	-2.26476	-1.54851	-2.38969
RAB5B	-0.131555	0.188709	0.0883861	-0.615193	-0.597913	-0.740132
PAIP2	-1.59003	-2.42656	-1.21376	-1.53341	-2.21509	-2.35731
SLC12A2	-0.604883	-0.49215	-0.574883	-1.22031	-1.20303	-1.34525
MAP1S	-0.519453	-0.352183	-1.50903	-0.756522	-1.43821	-1.58043
POLR1B	-1.08238	-1.82621	-0.986595	-0.772642	-1.61474	-1.75696
DPM3	-0.417608	-0.406392	-0.305134	-0.950562	-0.933282	-1.0755
PRKAR2B	-1.79635	-1.07624	-1.63456	-0.589911	-1.56374	-0.947822
AKAP12	-0.0162461	0.00196514	-0.0474246	-0.692853	-0.675573	-0.817792
PWP1	-0.234217	-0.201959	-0.774626	-0.0221143	-0.703805	-0.846023
MRPL51	-1.95801	-1.93687	-1.00686	-1.74268	-1.02643	-0.570867
ERMP1	-1.60262	-0.882511	-0.658073	-1.38729	-1.37001	-0.715449
MYCBP	-0.200198	-0.352183	-0.248518	-0.893947	-0.876667	-1.01889
ABCF3	-0.757096	-0.631601	-1.2975	-1.24396	-1.22668	-0.669932
TIMM23	-0.848016	-1.25174	-1.07728	-1.75652	-1.73924	-1.88146
ATP6AP1	-0.632157	-0.579981	-0.563773	-1.2092	-1.19192	-1.33414
HERC4	-0.601123	-1.29419	-1.15354	-0.248852	-1.08272	-0.52597
LRSAM1	-0.933992	-2.11296	-0.673844	-1.91877	-1.90149	-1.34474
GNPDA2	-0.714244	-0.98834	-1.54666	-1.49312	-0.69103	-1.61806
CTPS2	-0.437694	-1.50962	-0.650092	-1.31543	-1.29815	-0.741403
NDUFS6	-0.400763	-1.33481	-0.49519	-0.294913	-1.12334	-1.26556
ITGAV	-0.698033	-1.89625	-0.78612	-1.00309	-1.68478	-1.827
SNRPB2	-0.983436	0.166466	-1.74337	-0.990857	-1.67255	-1.81476
PPP5C	-0.466924	-0.448539	-0.757157	-1.40258	-1.38531	-1.52752
CIAPIN1	0.238051	-0.213075	-0.771397	-0.717855	-0.700576	1.83138e-10
CC2D1A	-1.54964	-0.789526	-0.688878	-0.401031	-1.31703	-1.45924
GMPPA	-0.994408	-0.690679	-0.980044	-1.62547	-1.60819	-1.75041
LSG1	-3.15535	-0.849254	-0.880541	-2.94025	-2.92298	-2.36635
EMC7	-1.32316	-0.561653	-1.16137	-0.408856	-0.364783	-1.23277
CCNT1	-0.145753	-0.284603	-0.383217	-1.02865	-1.01137	-1.15358
RNASEH2A	-1.20619	-1.18505	-1.0444	-0.291887	0.241892	-0.363
EIF2B2	-1.17986	-1.13122	-1.81006	-1.05755	-1.73924	-1.88146
TRMT1L	-0.840804	-1.15872	-1.15161	-1.79704	-1.77976	-1.92197
ARMC8	-1.46692	-1.36114	-1.11286	-1.95056	-1.93328	-2.0755
SMIM12	-0.384548	-0.328468	-0.302394	-0.947822	-0.930542	-1.07276
SSR3	-0.667758	-0.565257	-1.13088	-1.77631	-1.75903	-1.90124
DHODH	-0.893993	-0.819013	-1.43117	-1.37763	-1.36035	-0.736339
RNF20	-0.70085	-1.73595	-1.59531	-0.662081	-1.52448	-0.967733
MAPK1IP1L	-0.466924	-0.761914	-1.32024	-1.26669	-0.469181	-1.39163
TOR1AIP2	-1.02411	-2.08333	-1.24372	-1.88915	-1.87187	-1.15523
RBM42	-0.287183	-0.322219	-0.181571	-0.827	-0.80972	-0.951939
ELMO3	-2.08125	-0.41399	-1.22049	-1.86592	-1.84864	-0.643222
POTEJ	-1.0592	-0.273371	-0.897409	-0.843868	-0.127618	-0.177248
PRCP	-2.66682	-2.64568	-0.968496	-0.546617	-2.43423	-1.87749
HK2	-1.21842	-0.834879	-0.860338	-1.70206	-1.68478	-1.827
FKBP15	-0.507219	-1.26423	-0.424609	-0.153584	-1.05276	-1.19498
LPCAT1	-2.35594	-2.3348	-1.49519	-1.34988	-2.12334	-1.42906
CAB39	-0.725563	-1.82096	-0.959723	-1.62677	-0.910525	-1.75171
TXNDC9	-1.36455	-1.34341	-0.503791	-1.14922	-0.210253	-0.344739
SCO2	-0.364551	-1.04238	-0.901731	-0.848189	-0.0945128	-0.2097
TPD52L1	-0.579221	-1.4181	-0.486757	-1.22391	-1.20663	-0.649876
PARN	-0.461461	0.0748927	-1.42679	-1.37324	-0.656995	-1.49818
MAPT	-1.08809	-0.367977	-0.926299	-0.0454154	-0.855477	-0.172067
SRPK2	-1.45607	-1.78291	-1.47849	-2.28769	-2.27041	-2.41262
HACD3	-0.442864	-2.26786	-2.12721	-2.07367	-1.35742	-0.31037
AKAP8	-0.407902	-1.95247	-1.81182	-0.815772	-1.741	-1.18425
GLUL	-0.590034	-0.611015	-0.299671	-1.1158	-1.09852	-1.24073
CANT1	-0.17986	-0.459747	-1.23288	-1.17934	-1.16206	-0.605306
CGREF1	-1.65613	-1.63499	-0.503791	-1.4408	-0.724548	-0.855857
C9	-0.942125	-0.95691	-0.948696	-1.59412	-1.57684	-1.71906
NOL6	-0.187015	-0.0119813	-0.552939	-1.19837	-1.18109	-1.32331
NMRAL1	-0.415161	-0.361137	-1.06922	-1.01568	-0.9984	-0.441649
GMPR2	-1.86486	-1.84372	-1.0041	-0.633345	-1.63225	-0.0225196
HEXA	-0.510245	-1.56309	-0.634559	-1.3689	-1.35162	-0.794871
MRRF	-1.81432	-0.426955	-0.791983	-0.900021	-1.58171	-1.72393
RRP1	-0.389119	-1.20669	-0.36707	-1.0125	-0.995219	-0.368362
ZYX	-0.906669	-1.14475	-1.03103	-1.67646	-1.65918	-1.8014
LYPLAL1	-0.475249	-0.275223	-1.78359	-2.42901	-2.41173	-2.55394
PBDC1	-0.366728	-0.328468	-1.90391	-1.85037	-1.83309	-1.27633
FADS2	-1.67127	-1.87256	-1.22504	-2.37733	-2.36005	-2.50226
TXLNA	-1.3372	-1.22448	-0.757935	-1.82084	-1.80356	-1.94578
MCFD2	-1.80464	-1.7835	-0.509034	-1.58931	-0.873063	-0.688133
PIN4	-0.112913	-0.985474	-0.145856	-0.791284	-0.774004	-0.0373687
EPB41L2	-2.08809	-0.631601	-0.965972	-1.17379	-1.85548	-1.99769
ACOT13	-0.40313	0.21229	0.173816	-0.886768	-0.869488	-1.01171
HGS	-1.34336	-2.02119	-1.88054	-0.271272	-0.357422	-1.95194
NUP160	-0.733615	-1.57477	-0.69829	-1.38058	-0.664331	-1.50552
ZFR	-1.96661	-1.94547	-0.524698	-1.75128	-1.03503	-1.11129
GNL2	-0.396068	-0.41399	-0.987917	-1.63334	-1.61607	-1.75828
KIFBP	-0.283564	-0.623249	-0.215989	-1.12803	-1.11075	-1.25297
NOP16	-0.212263	-1.24999	-0.307891	-1.0558	-0.339548	-1.18074
NDUFA2	-1.78249	-1.06238	-1.6207	0.234596	-1.54988	-0.814765
ZPR1	-0.554991	-0.615055	-0.0871502	-1.11984	-1.10256	-1.24477
NPC2	0.22316	-1.9705	-1.82985	-1.07734	-1.75903	-0.384856
PDLIM1	-1.73311	-1.71196	-1.57132	-0.666346	-0.131939	-0.943744
PRKCD	-0.495319	-0.343409	-1.0325	-0.978957	-0.961678	-0.255042
CPD	-0.766308	-0.682069	-0.596917	-1.24995	-1.23267	-1.37488
THUMPD1	0.0138469	0.0740631	-1.44918	-1.39564	-1.37836	-0.821605
FDXR	-0.9268	-0.129891	-1.46398	-1.41044	-1.39316	-0.259217
ME1	-1.05386	-2.10037	-1.95972	-1.90618	-0.480177	-1.33215
TARS1	-0.240699	-1.04456	-0.376686	-1.54934	-1.53206	-1.67427
PARD6B	-1.17986	-0.459747	-1.01807	-0.194977	-0.147412	-0.202276
TMEM199	-0.084656	-0.150284	-0.779515	-0.725973	0.0264232	-0.151942
KIF16B	0.0342567	-0.144752	-0.750974	0.00153733	-0.680153	-0.0188853
NKIRAS2	-0.656981	-0.635838	-1.2385	-0.48599	-1.16768	-0.566588
RRP7A	-1.00566	-1.02222	-1.58262	-1.52908	-0.801526	-0.955052
SYF2	-1.64439	-1.56165	-1.3515	-1.53914	-2.22083	-2.36304
UBE2G2	-0.636197	-1.65677	-0.66937	-1.46258	-0.746333	-0.752366
CDCA8	-1.93641	-1.19883	-1.07566	-0.763613	-1.7038	-0.86507
BAP18	-0.535247	-0.486076	-1.17338	-1.11984	-0.403585	-0.541764
CDK5RAP2	-1.26591	-1.10161	-1.80309	-0.727615	-1.73226	-0.904942
PPP1R1B	-0.988887	-1.76021	-1.61956	-0.86705	-0.793483	-0.964528
CEPT1	-0.52886	-0.49215	-1.06604	-0.271272	-0.995219	-0.387667
STX10	-1.00094	-1.80183	-0.773008	-0.90867	-1.59036	-0.877087
BRD1	-1.19429	-1.20353	-1.22963	-1.87506	-0.836372	-2
POLE2	-1.10329	-1.78112	-1.64047	-0.785607	-0.69103	-0.844406
MAP4K2	-1.09039	-0.984522	-0.995935	-1.64136	-0.84302	-1.7663
TNK1	-1.94459	-1.92345	-0.870322	-1.03029	-0.839683	-0.934706
CASP8	0.637615	0.183577	0.313775	-0.355429	-0.338149	0.218603
SUZ12	-1.58136	-0.568892	-1.41957	-0.66706	-0.507657	-0.75302
PIP4P1	-1.32712	-1.44578	-0.908294	-1.95056	-1.93328	-0.797761
MRPL30	-0.579221	-0.533849	-1.1164	-1.06286	-0.29943	-0.410835
ATL1	-1.55499	-1.90481	-1.69067	-2.40958	-1.51249	-2.53451
RAB3IP	-1.03617	-1.714	-1.57335	-0.807785	-0.699772	-0.877958
VKORC1	-0.551638	-1.51669	-0.677068	-0.501347	-0.490961	-1.44744
INPP5K	-1.06028	-1.10411	-1.04289	-2.03863	-1.32238	-2.16356
PUS7L	-1.21842	-2.15028	-1.1164	-1.25712	-1.93881	-1.32721
PLEKHF2	-0.483737	-0.489103	-0.458468	-1.57173	-1.55445	-0.997696
CWC22	-0.48949	-0.465462	-1.02667	-0.230141	-0.955848	-0.344739
OGDHL	-1.63216	-2.30998	-2.16933	-1.40103	-1.14741	-1.30103
HPS5	-1.40313	-1.24999	-2.06288	-1.31037	-1.99206	-1.36034
NISCH	-1.09039	-1.0739	-1.04289	-1.68832	-1.67104	-0.993124
FIBP	-2.07899	-1.30998	-1.9172	-1.08103	-1.14741	-1.22883
LRCH4	-0.736673	-1.45579	-0.616173	-0.450249	-1.24432	-0.52597
NMB	-0.812492	-0.808114	-0.490953	-1.76901	-1.05276	-1.89395
CHGA	-2.0143	-0.904866	-1.03544	-1.1	-1.78169	-0.734455
CCNB1	-0.888154	-0.986427	-1.54475	-1.49121	-0.771157	-0.779308
BRD2	-0.373325	-0.389166	-0.972312	-0.91877	-0.20252	-0.287386
SHC1	-0.453393	-0.465462	-0.373457	-1.01889	-1.00161	-0.352471
MNAT1	-1.14839	-1.96683	-1.82618	-1.07367	-0.880301	-1.05144
POLR2G	-0.977161	-0.530495	-0.486757	-1.80091	-1.78363	-1.22688
HERC1	-3.0203	-2.0297	-2.85862	-2.1062	-1.82338	-2.00889
RARS2	-2.5938	-2.57266	-1.39999	-1.67953	-0.993637	-1.33215
NAA35	-0.735141	-0.848559	-1.46398	-0.711468	-0.620725	-1.53538
SIGIRR	-0.965743	-1.64357	-1.50292	-0.47666	-0.48997	-0.592464
LCLAT1	-0.197234	-0.320156	-0.22049	-0.865918	-0.848638	-0.178988
CRELD2	-1.09504	-0.332685	-0.234278	-0.879706	-0.0600573	-0.223005
GPALPP1	-1.78477	-1.76362	-0.692886	-0.686073	-0.853186	-0.800671
MRPL43	-0.10448	0.0248783	-1.70033	-0.947822	-1.62951	0.311867
DHX38	-1.11049	-1.03806	-0.788623	-1.6794	-0.963147	-1.80434
HELZ2	-0.99072	-0.983573	-1.5419	-0.740132	-1.47107	-0.905871
METTL14	-0.172821	-0.850648	0.0537165	0.293261	-0.639179	0.213687
MRGBP	-0.942125	-0.970497	-0.888894	-0.695901	-1.51704	-1.65926
CDC40	-0.325137	-0.328468	-0.88679	-0.0866371	-0.815969	-0.219162
FAM20B	-1.45822	-0.151678	-0.0566326	-1.24288	-0.526634	-0.638172
USP19	-1.6362	-0.747362	-1.55393	-2.19935	-0.584165	-2.32429
MT-ATP6	-0.353827	-0.241318	-0.0772794	-0.893947	-0.876667	-0.319915
EEF1AKMT4	-0.561777	-1.54063	-0.822549	-2.04541	-2.02813	-0.841991
RAB6A	-0.0123685	0.00098368	-0.342423	-1.23541	-0.519155	-1.36034
SERPINH1	0.113293	-0.480086	0.026409	-0.984866	-0.967586	0.194189
DAG1	-1.67881	-0.958697	-0.7121	-1.46348	-0.670291	-0.821605
CRTC2	-1.42007	-0.599116	-0.559308	-0.494561	-1.18746	-0.620945
C6orf89	-1.10567	-1.12069	-1.02092	-1.80483	-1.08858	-1.92976
UEVLD	-0.890335	-0.849951	-0.850578	-1.49601	-1.47873	-0.840388
SCRN2	-0.69153	-1.9218	-1.08219	-0.450249	-1.71033	-0.639681
COG3	-0.695234	-0.854858	-1.41318	-1.35964	0.143372	-0.733203
THUMPD3	-1.1021	-0.801829	-1.95972	-1.90618	-0.80356	-1.33215
INIP	-1.48374	-0.730095	-0.622977	-0.433216	-0.395543	-1.39334
ELOVL7	-0.775719	-0.806219	-0.688213	-0.709098	-1.39079	-1.53301
SMARCA2	-0.792842	-2.2163	-0.633973	-2.02211	-1.30586	-0.665632
DAD1	-0.335167	-0.345585	-1.08219	-1.02865	-0.312395	-0.444854
PPP2CB	-0.568671	-0.623249	-0.509034	-1.15446	-1.13718	-0.549882
SAFB2	-0.260747	-1.29033	-1.14968	-0.271272	-0.226143	-0.522109
NRF1	-0.889607	-0.890856	-0.724916	-1.39564	-1.37836	-0.522109
PDE4DIP	-1.92522	-0.776971	-1.76343	-0.491685	-0.869488	-1.13586
BLOC1S2	-1.09387	-1.67628	-0.936764	-2.18106	-0.694982	-2.30599
TRMT61A	-0.216875	-0.322219	-0.952341	-1.59777	-1.58049	-0.964528
CFAP36	-0.430053	-0.517334	-0.486757	-0.313528	-1.11491	-1.25712
UQCC2	-0.624188	-0.627405	-0.509474	-1.1549	-1.13762	-0.545804
TRIM56	-2.79037	-1.65883	-1.92967	-1.73962	-2.5578	-1.56659
TRABD	-0.532042	-1.55666	-0.717039	-1.36247	-0.218125	-0.742679
DOCK5	-1.01044	-1.00197	-0.538119	-0.965949	-1.64764	-1.78986
STAU2	-1.25904	-2.61162	-1.06288	-1.10194	-1.70121	-2.54238
MYO1A	0.0101974	-0.334808	-0.550514	-1.27358	-0.557329	-1.39852
MAPRE3	-0.393739	-0.372597	-0.321947	-1.04885	-0.332599	-1.17379
MCRIP1	-0.817392	-0.743525	-0.786953	-0.555933	-1.4151	-1.55732
ATG7	-2.1497	-2.12856	-1.07728	-1.23541	-0.98272	-1.2308
B4GALT1	-0.644392	-0.530495	-0.466364	-1.33497	-1.31769	-0.76094
TRA2A	-0.386827	-1.17022	-0.330604	-0.230141	-0.215485	-1.10097
RNASEH2B	-1.24398	-0.523865	-1.08219	-0.0188853	-0.245449	-0.142219
DENND4C	-0.913532	-1.89936	-0.857387	-1.0062	-0.927819	-1.83011
DPP9	-1.95753	-2.70354	-1.86397	-1.80879	-2.4921	-1.90436
PHF3	-1.23101	-1.90884	-1.76819	-0.992367	-0.862426	-1.10537
NKX3-1	-1.04858	-1	-0.786953	-1.14705	-1.82874	-1.97096
REXO4	-0.740785	-1.59833	-0.642854	-1.40414	-0.687894	-0.782096
TOLLIP	-1.74337	-0.993161	-1.58158	-0.778151	-0.811793	-0.90309
CNOT10	-0.841455	-0.832864	-0.620697	-1.3791	-0.662854	-1.50404
UFSP2	-0.656981	-1.0739	-1.63222	-1.57868	-0.819128	-0.917176
MARCHF5	0.0101974	0.0230144	-1.13088	-1.07734	-0.361087	-0.457917
GTF3C4	-1.41273	-0.59136	-1.16533	-1.24342	-1.92511	-2.06733
AAR2	-0.952931	-1.72431	-0.836338	-0.831156	-1.51285	-0.955052
DIAPH2	-1.07563	-1.97234	-1.13272	-0.764507	-1.76087	-0.827776
NDUFB8	-0.298225	0.0855357	-0.357663	-1.25159	-1.23431	-0.677561
ETHE1	-0.66126	-1.41553	-0.57081	-0.522366	-0.403585	-1.34627
EML2	-0.673028	-0.807482	-1.3658	-0.450249	-1.29498	-0.736969
UBE2H	-1.65869	-0.489103	-0.530201	-1.44336	-0.134116	-0.869324
MORF4L2	-1.28177	-0.561653	-0.386519	-1.06643	-0.180116	-0.419852
RABL6	-0.612502	-0.459747	-1.89101	-1.83746	-0.432969	-1.26343
HAUS3	-1.97185	-1.95071	-1.11109	-0.977493	-0.960213	-1.02496
POGZ	-1.00188	-0.976053	-0.771397	-1.48552	-1.46824	-0.481766
COG1	-0.68331	-0.544068	-0.694905	-1.34033	-1.32305	-0.666167
MED30	-1.55837	-1.50456	-1.16335	-2.04201	-2.02473	-1.44165
CLMN	-0.339245	-0.434924	-1.05508	-0.2198	-1.68323	-1.82545
ERGIC2	-0.000939015	-0.659461	-1.42533	-0.672822	-0.280681	-1.49673
WRNIP1	-2.04027	-2.01912	-0.563773	-1.12597	-0.853186	-0.757622
ATXN2	-0.951251	-1.89625	-0.924007	-1.00309	-1.68478	-1.12648
VPS37B	-1.22625	-1.79137	-1.05975	-1.77924	-2.46091	-2.60312
HEATR5B	-1.20318	-1.38437	-0.990573	-1.88915	-0.966102	-2.01408
GINS2	-1.60564	-1.5845	-0.744879	-0.668494	-0.274607	-0.41382
NDUFC2	-0.248941	-0.379621	-0.209324	-0.884401	-0.867121	-0.155232
TMEM33	-0.644392	0.0501666	-0.435605	-1.12803	-1.11075	-0.278523
HMGCS1	-1.33517	-0.615055	-1.17338	-0.0270032	-0.0402723	-0.200439
SNX27	-0.568671	-0.607012	-0.549066	-1.19449	-1.17721	-0.255042
DERL2	-1.5659	-0.845788	-1.40411	-0.6114	-0.497966	-0.70772
MFF	-0.456066	-1.3513	-0.129042	-0.456813	-0.440858	-1.28205
CHRAC1	-0.504213	-0.0467434	0.026409	-0.140619	-0.970571	-1.11279
CNIH4	-0.579221	-0.7847	-0.478485	-1.46169	-0.74544	-1.58663
LSM1	-0.554991	-0.445781	-0.533909	-0.385791	-1.16206	-1.30428
UBL4A	-0.437694	-0.674557	-0.229633	-1.17934	-1.16206	-0.410835
VASP	-0.400763	0.150746	-0.270795	-1.3843	-0.668046	-1.50923
GUK1	-0.456066	-0.440319	-0.413886	-1.05931	-1.04203	-0.474817
DCAF8	0.458271	-1.19265	0.692109	0.57094	-1.68015	-1.82237
YRDC	-0.628154	-0.701935	-1.3932	-0.552073	-0.62341	-1.4646
ZFP91	-0.940487	-2.75359	-1.14206	-0.774471	-2.54216	-1.98543
CIAO2A	-0.677468	-0.685875	-1.34003	-1.28649	-0.570242	-0.605772
AKTIP	-0.768504	-1.44633	-1.30568	-0.474358	-0.507657	-0.629227
DDX56	-0.882392	-0.828861	-1.59746	-1.54391	-0.827664	-0.7807
TAF6	-0.593699	-1.27153	-0.386519	-0.329675	-1.06006	-0.384856
THOC5	-0.492395	-1.72536	-0.885743	-0.441649	-1.51389	-0.707132
GRIPAP1	-0.519453	-0.661264	-1.7828	-1.72926	-0.539763	-1.15523
NOM1	-1.33517	-1.35888	-1.9172	-1.04541	-1.84638	-1.20044
AARS2	-0.726561	-1.36568	-1.03841	-1.87738	-1.8601	-1.30335
VIRMA	-1.09387	-1.24132	-1.17951	-1.28888	-1.97057	-2.11279
CIP2A	0.45169	-1.20669	0.533636	-1.0125	-0.296249	0.454196
ECSIT	-0.410309	-0.312	-2.74611	-0.42906	-1.97637	-2.81748
PDCD2L	-1.75123	-2.92191	-1.21376	-2.02888	-2.71052	-1.68435
ESRP2	-1.24894	-3.34375	-0.995935	-1.41683	-2.43419	-3.27474
NMNAT1	-0.738211	-0.640117	-0.439333	-0.563758	-1.24545	-1.38767
CBX8	-2.46365	-1.74355	-2.30187	-0.288881	-0.637785	-0.384856
FASTKD2	-0.290833	-0.195732	-0.969765	-0.204736	-0.898943	-0.342192
SBNO1	-0.412728	-0.0929886	-0.270795	-1.54934	-0.833086	-1.67427
COX7A2	-0.0162461	1.83138e-10	0.447547	0.275662	-0.487501	-0.629719
HTT	-0.802258	-0.703922	-0.53718	-1.39106	-0.674815	-1.516
TERF2	-2.7086	-3.38539	-1.28107	-1.18074	-1.9118	-3.31644
SPATA20	-0.237446	-0.0511525	-0.774626	0.182208	-0.703805	-0.0633045
AKT1S1	-0.628154	-1.67689	-0.751742	-0.783731	-1.46542	-0.562351
FYTTD1	-0.640275	-0.707422	-0.573861	-0.445928	-1.20201	-1.34423
CHCHD6	-0.495319	-2.785	-2.64438	-1.8919	-0.168152	-0.285153
YIPF4	-0.296365	-0.791349	-0.333529	-0.190178	-1.27885	-1.42107
ACSS2	-0.679257	-0.854858	-0.36707	-1.35964	-1.34236	-0.651944
DDX28	-0.532042	-1.45411	-1.31346	-0.560947	-0.265652	-0.614717
USP24	-2.27112	-1.09544	-1.00825	-2.0558	-0.548174	-1.48177
SEC61A1	-1.62577	-0.814492	-1.46398	-0.711468	-0.63501	-0.753674
CTDSPL2	-0.507219	-1.54407	-0.327699	-0.271272	-0.633629	-1.47482
PPP1R8	-0.125252	-0.354404	-0.0166523	-0.91877	-0.90149	-0.344739
PIGT	-0.554991	-0.398926	-0.218233	-1.03863	-1.02135	-0.368362
METTL26	-1.56315	-0.843035	-1.40136	0.0721951	0.216366	0.221386
ARSA	-0.345435	-0.948957	-0.127214	-1.45374	-1.43646	-0.549882
POLR2I	-1.3372	-2.01503	-1.87438	-0.441649	-0.212861	-0.191373
POLR2H	-1.85	-1.07859	-0.792828	-1.63467	-0.888901	-1.06064
FMR1	-1.87459	-1.15448	-1.7128	-0.712262	-0.485046	-0.747819
ITPK1	-2.38422	-1.66412	-1.3191	-2.1689	-0.773053	-0.553998
FAM91A1	-1.86883	-1.39402	-0.672561	-2.35246	-2.33518	-1.59919
ARL6IP4	-0.319228	-0.330571	-1.60009	-2.24551	-0.0905466	-2.37045
NGDN	-1.18701	-1.00296	-0.570303	-0.746099	-1.65337	-1.79559
GOLGA5	-1.67962	-1.55102	-1.43561	-2.26471	-2.24743	-1.69069
GID8	-0.989803	-0.915274	-0.719887	-1.47344	-1.45616	-0.808775
DIS3	0.0864675	0.221257	0.0488775	-0.675003	-0.657723	-0.100972
LEMD3	-0.735651	-0.711458	-1.69761	-1.64407	-0.927819	-0.70537
RNF114	0.367843	0.352948	-0.261746	-0.208205	0.508045	0.379055
GNAI3	-0.551638	-0.561653	-0.450712	-0.869324	-1.55101	-1.69323
MRPS11	0.122587	-1.90884	-1.06922	-0.819821	-1.69737	-0.86847
GAPVD1	-1.289	-1.26786	-0.351502	-0.374702	-0.312395	-0.267692
SRXN1	-0.437694	-0.899364	-1.78612	-0.739286	-1.01633	-1.85752
ANKZF1	-0.666015	-0.649242	-0.661806	-1.41844	-0.702187	-1.54338
GCA	-0.776279	-0.341243	-0.643453	-1.28888	-1.2716	-0.422899
FAM114A1	-0.876706	-1.55453	-1.41389	-0.586926	-0.536995	-0.60764
SCAF11	-1.64522	-0.925107	-0.574372	-0.69897	-0.573831	-1.55483
OSGEP	-0.492395	-2.44766	-1.60806	-0.641363	-1.07313	-2.37841
STEAP1	-0.325137	-0.68779	0.0737011	-1.39031	-0.674057	-1.51525
DLGAP4	-1.21226	-0.0478415	-1.21376	-1.85918	-1.8419	-0.115795
SDCBP	-0.912764	-0.87877	-1.59104	-0.705174	-1.52022	-0.963464
SPAG9	-1.78591	-1.76477	-0.458468	-0.87161	-0.29309	-0.347301
SH3BGRL	-0.245625	-0.273371	-0.895265	0.0466805	-0.824443	-0.267692
PKN2	-1.00472	-1.34124	-0.803953	-0.998463	-1.82874	-1.97096
EXOC4	-0.450737	-1.05115	-1.84292	-1.09041	-1.01967	-1.91432
ACAD8	-1.71717	-0.876541	-0.406881	-1.50184	-0.785586	-0.760275
HECTD1	-0.988887	-0.879516	-1.59962	-1.54607	-0.451151	-0.972043
IPO8	-0.66126	-2.01517	-1.75592	-0.499398	-2.50265	-2.64485
CTSL	-0.492395	-0.443041	-1.05047	-0.996931	-0.280681	-0.339659
PUM1	-0.38228	-0.454107	-2.32713	-1.57463	-2.25631	-0.461245
NELFCD	-0.327124	-0.303995	-0.151608	-1.23066	-0.514415	-1.3556
HCCS	-1.29267	-0.568892	-1.13088	-0.360344	-0.339548	-0.503306
PURB	-0.561777	-1.34559	-1.20494	-0.326398	-0.435146	-0.570867
LSM14B	-1.33517	-0.40891	-0.474407	-1.11984	-0.0693573	-0.050143
CSTF2T	-2.43689	-2.41574	-1.57614	-1.40493	-1.18255	-1.41382
PFDN4	-1.53268	-0.812569	-1.37089	-0.378367	-0.20252	0.0311935
SCML2	-0.666015	-0.738104	-0.739614	-1.3888	-1.37152	-0.814765
WDHD1	-0.427535	-1.29226	-2.59545	-0.963111	-2.52464	-1.96791
RELCH	-1.50421	-1.07273	-0.808309	-1.74139	-2.42307	-2.56528
IPO11	-1.13283	-1.36568	-0.971036	-2.31608	-2.2988	-1.74206
DCTN4	-0.535247	-1.30998	-0.470367	-1.1158	-0.296249	-0.242749
WDR3	-1.05813	-1.10914	-1.66747	-0.401031	-1.59664	-0.611872
MRPS2	-0.110487	-1.4019	-0.354572	-0.508738	-1.19043	0.00573713
ATL2	-0.691069	-0.729567	-1.41743	-1.36389	-0.64764	-0.600676
PPCS	-0.838858	-0.825553	-0.678365	-0.197396	-1.31305	-1.45527
TIGAR	-1.34336	-0.699956	-0.624121	-1.827	-0.802541	-1.95194
OGT	-1.78135	-1.02954	-0.908294	-1.56602	-0.84977	-0.915272
DPM1	-1.67116	-0.635838	-2.20833	-0.501836	-2.13751	-0.579992
SMPDL3B	-1.79401	-1.77286	-0.933248	-0.737599	-0.659183	-0.753674
NAA10	0.402605	0.284469	-0.670006	0.0825053	-0.599185	-0.00231624
RAB1A	-0.410308	-0.607012	0.278682	0.0799506	-1.09451	-1.23673
TST	-1.31533	-1.99316	-1.85251	0.152895	-0.29943	0.106957
MMAB	0.151323	-1.36159	0.2879	-0.468431	-1.15012	-0.522109
TIMMDC1	-0.52886	-0.224483	-0.636913	-0.551524	-1.26506	-1.40728
STAM	-0.0985546	-0.611015	-1.16934	-0.254349	0.0338983	-1.24073
ATP2B1	-2.15503	-2.13389	-0.753282	-0.980427	-0.265652	-1.36567
OS9	-1.5139	-0.745165	-0.653144	-0.404926	-1.28129	-0.390496
MRPL58	-1.1021	-0.150284	-0.24134	-0.105857	0.103589	-1.01171
EXOSC8	-1.04544	-1.03272	-0.562279	-1.07918	-1.76087	-1.90309
RBM17	0.00187196	0.0258073	-0.0166523	-0.662081	-0.644801	0.0760902
MAGED2	-0.412728	-0.324292	-1.02235	-0.285896	-1.6505	-1.79271
UTP20	-0.773486	-1.0979	-0.70514	-0.257124	-1.5854	-1.72761
PTK2	0.599237	0.634315	-0.370252	-0.31671	0.564417	0.257321
PWP2	-0.427535	-0.330571	-1.90173	-1.84819	-1.13194	-0.503306
WASHC4	-1.51329	-2.19112	-2.05047	-0.514238	-0.521279	-0.182491
AACS	-0.018198	-0.50456	-0.351502	-1.00934	-0.99206	-0.0937452
POMP	-0.888154	-0.820964	-0.749442	-1.55152	-0.835274	-1.67646
COMTD1	-1.7465	-0.958697	-1.58471	-0.832201	-0.736613	-0.661904
RBM34	-0.674798	-0.705919	-0.53906	-0.655065	-1.33675	-1.47897
NUP37	-0.461461	-0.790133	-0.470367	-0.408856	-1.27763	-1.41985
ZNF622	-1.48891	-0.768799	-0.569797	-0.543914	-0.485046	-1.39852
TOM1	-1.08352	-2.24998	-0.858368	-2.0558	-0.856628	-1.48177
CKM	-1.95968	-2.63748	-0.333529	-0.588118	-2.42603	-0.384856
GPX1	-1.60187	0.0267343	-0.227329	-1.38654	-0.654095	-0.812509
TWF2	-1.36023	-2.24303	-2.10239	-1.34988	-0.550445	-1.26343
NDRG2	-1.05492	-1.94721	-1.80656	-1.05405	-1.00483	-1.11129
GET4	-0.545007	-1.29033	-0.470367	-0.149219	-1.77783	-1.92005
EMG1	-0.343362	-0.416552	-0.363912	-1.00934	-0.99206	-0.274158
NFIC	-1.03515	-2.09789	-1.07891	-1.90371	-1.18746	-0.701286
HIBCH	-0.640275	-1.61021	-0.770593	-0.235405	-1.39874	-0.754986
SEC63	-0.194289	-1.53859	-0.134575	-0.645428	-1.32712	-0.384856
CHMP5	-0.582796	-0.635838	-0.564771	-1	-1.68169	-1.82391
PDCL3	-0.410309	-0.349972	-1.12358	-0.288881	-1.05276	-0.496007
ALDH2	-0.296365	-0.186557	-0.833545	-0.00464491	-0.762723	-0.118822
CTSZ	-1.16452	-1.84235	-0.978746	-0.734246	-0.778793	-1.7731
DNTTIP2	-0.495319	-0.445781	-0.396581	-0.408856	-1.09055	-1.23277
NCLN	-0.899912	0.121974	0.199501	-0.061083	-1.36627	-1.50849
CAST	-0.551638	-0.49215	-0.250938	-1.08103	-1.06375	-0.507002
SH3GLB2	-0.191365	-0.834879	-0.370252	-0.713853	-1.39554	-1.53776
NUP98	-0.0678858	-0.635838	-0.386519	-1.45814	-0.741888	-1.58308
ATP6V1C1	0.043689	-0.0750647	-0.151608	-1.38281	-1.36553	-0.808775
SEPTIN9	-0.364551	-0.398926	-0.957248	-0.0828932	-0.886427	-0.0619702
UNC45A	0.0603306	-1.87065	0.242065	-0.977493	-1.65918	0.105148
SHMT1	-0.141835	-0.921805	-0.781157	-0.0286452	0.474979	0.437649
ALDH4A1	-2.09271	-2.07156	0.110051	-1.17841	0.296196	0.147446
ACSL1	-0.364551	-0.73649	-0.971036	-1.61646	-1.59918	-1.04116
DHRS7	-0.224672	-0.277083	-0.143955	-0.958887	-0.941608	-0.384856
ACOX1	-0.950414	-0.282711	-0.709303	-0.981902	-1.66359	-1.80581
PDS5B	-0.620258	-2.35209	0.496209	-2.15791	-1.3157	-1.58388
NHERF1	-0.856695	-0.977921	-0.754054	-1.4827	-1.46542	-0.888552
PPIP5K2	-0.440272	-0.275223	-0.478485	-1.12391	-0.205083	-0.376531
WASHC2A	-0.777964	-0.712472	-1.27079	-0.662789	-0.302636	-2.04116
RPL26L1	-0.766856	-0.754577	-1.3129	-0.424943	-0.34661	-0.488828
DDB2	-0.954618	-0.920163	-0.859352	-1.50478	-0.677094	-0.872757
MTFP1	-0.781352	-0.767067	-1.32539	-0.529083	-0.513368	-0.668853
UNC13B	-0.384548	-0.0680972	-0.0504723	-2.60173	-1.61287	-2.02772
SORBS3	-0.751238	-0.730095	-1.28842	-0.363889	-0.415936	-0.558154
GSTT1	-0.271129	-0.744618	-0.147765	-1.2494	-0.424369	-0.474817
LAGE3	-0.331127	-0.294191	-0.949908	-0.0904136	-0.158811	-0.322335
DDX59	-0.85737	-1.72851	-0.707216	-0.835352	-0.738364	-0.787019
PASK	-1.12027	-1.11424	-1.02812	-1.00154	-0.825514	-1.82545
NDUFA4L2	-0.148385	1.83138e-10	-0.0295744	-0.0336086	0.130512	-0.857517
ABI2	-0.727061	-2.33582	-2.89404	-0.615828	-0.597913	-0.665097
CBX4	-0.710856	-1.5033	-0.591569	-0.610143	-0.582936	-0.66403
PDE6D	-0.76576	-0.719127	-0.657454	-0.277063	-1.2856	-0.390496
PEX1	-0.998128	-0.963197	-0.7903	-2.30341	-1.45932	-1.72938
CST3	-1.30009	-0.579981	-0.399987	-0.336306	-0.251126	-0.324768
DGKA	-0.442864	-0.271527	-1.27079	-1.91622	-0.56023	-0.931735
GSK3A	-0.501228	-0.530495	-0.454573	-0.31671	-0.309118	-1.22494
RBM5	-1.07899	-1.40389	-1.96221	-0.898799	-0.749922	-0.850912
B2M	-0.174219	-0.198834	-0.818945	-0.0664337	-0.0130135	-0.148677
URB2	-0.834992	-0.847864	-0.724194	-0.698201	-0.715299	-1.55649
ZNHIT3	-0.835634	-0.619133	-0.620129	-0.496007	-0.50355	-1.44421
ACSM3	-0.891064	-0.886284	-0.816262	-1.11781	-0.835274	-1.94172
RPUSD2	-1.52886	-2.29032	-1.21376	-1.39717	-1.21548	-1.29415
SMIM20	-1.19136	-0.345586	-0.330604	-0.12187	-0.0213496	-0.21346
BORCS5	-0.800477	-0.698478	-0.662431	-0.557598	-1.29058	-0.713653
PPWD1	-0.572159	-0.396465	-1.10934	-0.282932	-0.245449	-0.305675
BBS2	-2.16589	-1.36114	-1.18573	-1.25159	-1.10663	-1.14705
PRR36	-2.13666	-1.163	-1.2759	-0.921332	-0.848638	-1.00232
RPF1	-1.60868	-0.727459	-0.747916	-0.641363	-0.541432	-0.655065
OSTC	-0.057055	0.0183192	0.0883861	0.0239672	-0.657723	-0.0488486
SPINT2	-0.483737	-0.451314	-0.40342	-1.04885	-0.251126	-0.402002
HSPA13	-0.535247	-1.21307	-0.302394	-0.0885213	-0.184996	-0.419852
PGGT1B	-0.23907	-0.0821457	-0.782805	-0.0302934	0.0188171	-0.0741286
PAK1	-0.469681	-0.354404	-0.278481	-0.953319	-0.0113654	-0.194977
PLEKHA7	-1.60868	-2.2865	-0.207125	-0.130103	-1.12122	-0.2097
WDR17	-1.74232	-2.42014	-1.45847	-0.536965	-1.44907	-1.54988
FCSK	-0.781352	-0.389166	-0.732939	-0.689073	-1.37076	-0.592464
PDPR	-0.579221	-1.99705	-0.550031	-0.371068	-0.478727	-1.22883
PKMYT1	-0.415161	-0.459747	-1.59531	-0.259917	-0.825514	-0.269836
PAAF1	-0.364551	-0.316059	-0.928603	-0.0540498	-0.158811	-0.191372
EXOSC4	-0.221536	-0.148894	-0.0692218	-0.0319478	-0.713638	-0.117306
ZNHIT6	-0.743375	-0.85345	-0.658073	-1.37252	-0.656268	-0.756962
DHCR7	-0.184138	-0.0942102	-0.00824635	0.0900804	-0.650497	-0.0741286
TRAPPC1	-0.417608	-0.303995	-0.302394	-0.12187	-0.930542	-0.246808
NPTN	-0.17986	-0.255273	-0.140179	-0.785607	0.0126349	-0.132708
SGPL1	-0.52886	-1.55879	-0.568788	-0.467978	-0.648352	-0.636168
ATF7	-0.899168	-1.80593	-0.930919	-2.3107	-0.774004	-0.694946
STXBP1	-0.440272	-0.379621	-0.227329	-0.931735	-0.215485	-0.319915
CARMIL1	-1.15504	-0.336943	-1.69222	-0.349879	-0.407663	-0.819313
ASRGL1	-0.184138	-0.0774122	-0.01524	-1.17609	-1.85778	-0.344739
CARM1	-1.88835	-0.188073	-0.202761	-0.149219	-0.0385176	-2.49691
LRRC8A	-0.321189	-0.343409	-0.901731	-0.00309108	-0.116999	-0.255042
TBC1D15	-0.492395	-0.635838	-0.450712	-0.458138	-0.379891	-1.28205
CHCHD5	-0.430053	-0.336943	-0.967232	-0.0923143	-0.0693573	-0.139025
EXOC7	-0.223101	-0.305982	-1.78446	-0.183077	-1.01467	-0.327215
AK6	-0.845379	-0.68827	-1.33647	-1.40103	-2.08272	-1.47828
COX7A2L	-0.986153	-0.936868	-1.54475	-0.740979	-0.774958	-0.894852
PPFIA2	-0.70654	-0.59136	-0.665571	-1.56602	-0.815969	-0.991989
SYP	-0.366728	-1.04347	-1.67901	-0.926503	-0.0985155	-0.294154
SNAP25	-1.34543	-2.10536	-1.26574	-0.285896	-0.945831	-1.10832
PCLAF	-1.45876	-1.72156	-1.65989	-1.08664	-2.28803	-1.28963
TSHZ3	0.214088	0.230623	0.461411	0.12839	-0.563738	-0.00698612
PHF6	-0.723573	-0.755698	-2.70419	-1.81	-1.93444	-2.06579
GHDC	-1.52132	-0.672236	-0.616736	-0.51981	-0.589736	-0.620463
VPS37A	-2.53974	-1.7672	-1.39999	-1.62546	-1.53957	-1.52987
EPS8L1	0.288662	0.340539	0.435729	-0.816781	-1.49847	-0.891241
ZNF592	-0.854677	-1.79196	-0.952341	-0.672822	-0.71281	-0.562351
FLYWCH2	-0.139242	-0.0704073	-0.69021	-0.575188	-1.31836	-0.0686828
AURKB	-1.00948	-1.68731	-0.413886	-0.30103	-0.336059	-0.42906
GRWD1	-0.707017	-0.533849	-0.589977	-0.607016	-1.28871	-0.324768
BRD7	-1.20619	-1.17462	-1.74337	-0.961698	0.392457	0.301607
ANLN	-0.632157	-0.595221	-0.513452	-0.555379	-1.23707	-0.576493
SNX12	-0.260747	-0.205106	-1.16934	-0.408856	-0.399545	-0.537761
TIMM8A	-0.043367	-0.42433	-0.982653	-0.0188853	0.00793979	-0.140619
PLPBP	-2.10368	-0.866287	-0.896336	-1.20721	-2.57002	-0.115795
CSNK1A1	-0.237446	-0.0917704	0.136691	-0.709886	-1.39158	-0.244774
ATP5ME	0.30103	0.355561	0.509046	-0.243423	0.472827	0.334368
CENPC	-1.0657	-1.01707	-1.08219	-1.99462	-0.788531	-2.81845
PPP2R5C	-1.72308	-1.00296	-0.534841	-0.652982	-0.471548	-0.608108
MED1	-0.725065	-0.514105	-1.37475	-0.554827	-0.597279	-0.747173
TATDN1	-0.498264	-0.7853	-0.560296	-0.515246	-1.2728	-0.522109
FAM111B	0.63977	-0.328468	0.746629	-0.123913	-0.828743	-0.271992
STT3B	-0.56521	-0.672236	-1.18364	-1.07734	-0.687114	-1.95401
RTN4IP1	-0.456066	-0.296134	-1.1164	-0.346445	-0.34661	-0.485283
TCF25	-1.45876	-1.37962	-1.32481	-0.274158	-1.95296	-1.08523
ZYG11B	-1.3372	-1.25527	-1.09725	-1.96453	-1.24828	-1.32967
KIF2A	-0.872489	-0.680651	-1.02812	-0.582782	-1.65627	-0.706543
CLPTM1	-0.0300972	-0.260623	0.136691	-0.452426	-1.13412	-0.11429
TK1	-0.692453	-1.60622	-0.559308	-0.711468	-0.695777	-0.700706
ANXA2	0.951419	0.913069	1.02125	-0.898799	-0.182549	-0.00231624
NCAPD3	-1.12776	-1.30202	-0.932082	-2.23925	-1.08466	-1.66522
HARS2	-0.274646	-0.298086	-1.10585	-0.353339	-0.145168	0.0662863
PRIM1	0.0428399	-0.363405	-0.0398977	0.23728	-0.850906	0.206568
CTCF	-0.510245	-1.30998	-0.439333	-0.378367	-0.399545	-0.451336
QNG1	-0.16727	-0.104109	-0.754828	-0.0221143	-1.38298	0.0192047
NOP9	-0.593699	-0.547529	-1.1383	-1.14275	-1.82444	-1.13903
TRPM4	-0.747551	-0.520587	-0.757157	-0.879706	-1.64907	-1.09231
DHTKD1	-0.329121	-0.808748	-0.616173	0.0397094	-0.262708	-1.43847
VPS33B	-0.743895	-0.70243	-0.524698	-0.685326	-0.782662	-1.62385
ZC3H4	-1.06135	-1.30598	-1.8643	-0.849276	-0.945831	-0.950906
YBX2	-1.33314	-1.54753	-1.20276	-0.808775	-2.03503	-0.60206
LIN7A	-1.96315	-0.468347	-0.319099	-0.248852	-1.03157	0.0301172
AHCYL1	-0.0927094	0.229463	-0.676421	0.274845	0.09337	0.190481
SEC24D	-0.345435	-0.486076	-0.517467	-0.517775	-1.19947	-0.51449
CHEK2	-1.33113	-1.41913	-1.97745	-1.1385	-1.09252	-1.24477
WDR5	-1.65443	0.0421977	-0.793673	0.136338	0.152491	-0.0619702
ELOA	-0.993483	-0.995104	-1.20713	-1.85255	-0.680921	-0.732579
SMN1	-0.824848	-0.808748	-1.5279	-0.775388	-0.63501	-0.603912
LGALSL	-0.575676	-1.27895	-0.439333	-0.353339	-0.329166	-0.236731
HACD2	-0.854006	-0.381987	-0.310666	-0.647475	-0.642684	-1.48387
ARPIN	-0.736162	-1.55383	-0.71421	-0.597769	-0.63501	-0.481766
ZC3H18	-0.777964	-0.836904	-1.39523	-0.456372	-0.491955	-0.518283
C19orf25	-1.07675	-0.925937	-1.05975	-1.11179	-1.79348	-1.05014
LIMD1	-0.425032	-0.396465	-0.248518	-0.142753	-0.256878	-1.09807
TBK1	-0.279975	-1.11552	-0.825272	-1.1974	-0.112823	-2.0213
TEX264	-1.36935	-0.579981	-0.431909	-0.455053	0.448986	-0.541764
MTOR	-1.81265	-1.85692	-1.56663	-2.48674	-1.61039	-1.91273
GPR107	-0.891064	-1.77993	-0.741863	-0.780932	-0.869488	-0.893947
SPRYD7	-1.14183	-1.96683	-0.784459	-1.07367	-0.853186	-0.987477
TBC1D9B	0.033389	0.277248	0.459997	0.460375	0.579868	-0.575188
HEATR3	-0.96229	-0.976053	-1.65131	-0.898799	-0.733132	-0.764955
SETD3	-1.54897	-0.084532	-0.688213	-0.563758	-0.582936	-0.680318
CHD1L	-2.14706	-1.42695	-0.667467	0.370609	0.358019	0.236387
NECAP1	-0.475249	-0.498311	-0.435605	-0.297961	-0.515989	-1.35718
ABHD5	-1.02609	-0.890856	-0.903908	-1.58219	-0.841905	-1.00816
LEO1	-0.840155	-0.8758	-0.793673	-1.46348	-0.747228	-0.821605
WRAP53	-1.03617	-1.74135	-0.901731	-0.814765	-0.734869	-0.869324
RPAP1	-0.989803	-0.974193	-1.68293	-0.930421	-0.80972	-0.979692
LUC7L	-2.0301	-1.12989	-1.03841	-1.1158	-0.841905	-1.05144
BSDC1	-0.532042	-0.530495	-0.523787	-0.800914	-0.49345	-1.62482
HSPBP1	-0.551638	-0.558079	-0.555378	-0.360344	-0.486026	-1.32721
MRPS16	-0.194289	-0.192652	-0.067628	-0.816781	-0.0925252	-0.242749
ASMTL	-0.597395	-1.42433	-1.59002	-0.683836	-2.21817	-0.522109
PCYT1A	-1.18271	-0.451314	-0.10239	-0.183077	-0.251126	-0.35508
NDUFA6	0.0156603	0.156965	-1.01524	0.40162	-0.245449	0.199329
MMAA	-0.731082	-0.631601	-1.96723	-0.741828	-0.458918	-1.33966
TMEM192	-0.767405	-0.802454	-1.46082	-0.570007	-0.69103	-0.748465
H1-10	-0.237446	-0.188073	-0.0854894	-0.730918	0.0653413	-0.0140865
RPAP3	-0.325137	-0.349972	-0.360776	-0.0961407	-1.09055	-0.533795
PALS2	-0.941305	-0.830191	-0.750208	-1.42494	-0.657723	-0.797761
NFU1	-0.483737	-0.462595	-0.435605	-0.232765	-1.06375	-0.319915
RBM47	-0.694769	-1.45131	-1.09725	-1.21725	-1.93881	-1.17035
UBE2C	0.145323	-0.128565	-0.564771	-1.2102	-0.487993	-0.352471
GTF2H1	-1.42503	-1.41913	-1.49095	-2.40491	-1.68867	-1.80803
CHAF1A	-1.11658	-0.432251	-1.65376	-0.0961407	-0.170518	-0.0980666
RIF1	-0.93804	-0.867737	-1.16733	-0.592314	-0.926464	-1.9377
INTS5	-0.985245	-0.937721	-0.413886	-0.914955	-1.65918	-1.10243
UBE2Q1	-0.836921	-1.577	-0.737378	-0.307234	-0.156507	-0.709492
PRPF38A	-1.75423	-1.38437	-2.29141	-0.989351	-0.791495	-0.887659
SCCPDH	-0.98434	-0.784101	-0.72709	-0.45858	-1.4507	-0.735082
OSGEPL1	-1.75177	-1.03165	-0.63928	-0.686821	-0.542548	-0.611872
SLAIN2	-1.14839	-1.08814	-0.993246	-0.978957	-0.910525	-1.80287
TES	-0.741819	-0.517334	-0.143955	-0.57751	-2.30695	-1.7502
TPX2	0.579932	-0.379621	-0.310666	-0.268406	-0.967586	-0.410835
HEXIM1	-0.106872	-0.158717	-0.848652	-0.0755008	-0.0788608	-0.205972
PTBP3	-0.103288	-0.0467434	-0.0613109	0.129534	-0.68946	0.0192047
CREB1	-0.148385	-0.136583	-0.811826	0.0297578	-1.58787	-1.03112
BRCC3	-0.648548	-1.5109	-0.671282	-0.565454	-0.563151	-0.696666
RAB8A	-0.696631	-0.648803	-0.533444	-1.18027	-0.457997	-0.529865
PLCB3	0.200706	0.251536	0.399842	-0.727615	-0.0113654	0.298133
SKIC2	-1.44286	0.268845	0.0861589	0.562588	0.571352	-2.05144
MICOS13	-0.896204	-1.24476	-1.01949	-0.947822	-1.73226	-0.980795
CCDC12	-0.486604	-0.657667	-2.32035	-0.545534	-0.383751	-1.69279
RPE	-0.450737	-0.474177	-0.24134	-0.277063	-0.961678	-0.402002
UQCR10	-0.355951	-0.381987	-1.02378	-0.214721	-0.253992	-0.360344
ISY1	-0.345435	-0.251742	-0.211535	-0.115795	-0.839683	-0.211576
CHMP2B	-0.17986	-0.623249	-0.396581	-1.25546	-0.539207	-0.537761
ENPP4	-0.796349	-0.731685	-0.761852	-0.680134	-0.685558	-1.53222
NDUFB5	-0.157725	-0.127243	-1.43412	-0.681611	0.20452	0.0365355
UBE2V1	0.108205	0.13875	-0.769791	0.299487	0.242809	-0.142219
EXOSC2	-0.445473	-0.246499	-0.681623	-1.65367	-0.372271	-1.07964
PSME4	-1.52886	-0.443041	-1.14206	-2.0125	-0.376064	-0.496007
SARM1	-0.678362	-1.86629	-1.02667	-0.819821	-0.569052	-0.448083
BPHL	-0.393739	-0.970497	-1.52882	-0.389551	-0.259783	-0.271992
RUSF1	-0.47806	-0.443041	-0.336473	-1.3843	-0.668046	-0.750411
NIF3L1	-0.375546	-0.40891	-1.71989	-0.367464	-0.950096	-0.334639
C17orf75	-1.39607	-2.09055	-1.10067	-1.1974	-1.1191	-1.15358
TRIM36	-0.430053	-0.587534	-0.265745	-0.445928	-1.17818	-0.621428
TIMELESS	-0.916618	-0.942871	-1.50119	-0.668494	-0.6056	-0.747819
NKRF	-1.31728	-1.14751	-1.85445	-0.702837	-0.43602	-0.857517
PEX14	-0.132827	-0.772282	-0.687549	-0.659261	-1.34095	-0.522109
COIL	-0.763034	-0.76021	-0.703074	-1.47897	-0.737488	-0.904942
GALK2	-0.669069	-0.334808	-0.354572	-1.69437	-0.707058	-1.12034
ZCCHC8	-0.582796	-0.451314	-0.578479	-1.22391	-0.180116	-0.549882
ZC3H14	-1.31923	-0.403889	-0.458468	-0.288881	-0.262708	-0.387667
PPP4R1	-1.01527	-0.928435	-1.00686	-0.927805	-0.807657	-1.77723
SAAL1	-0.722581	-0.514105	-0.305134	-0.595336	-0.56023	-1.41924
DDX20	-0.901405	-0.916897	-1.47522	-0.329675	-0.604954	-0.749762
PPIC	-0.26246	-0.188073	-0.125393	-1.9617	-1.24545	-0.371068
SEC61B	0.427841	0.400884	0.553114	-0.199829	0.516421	0.397015
RPL37A	-0.854677	-0.826213	-0.760281	-0.791284	-1.47297	-0.916223
CAMK2G	-0.0221283	-0.162996	-0.761066	0.258172	0.233549	-1.53143
PPP4R3A	-1.18846	-1.21956	-1.17338	-1.85037	-1.13412	-0.961346
PACS1	-0.0869418	-0.0905556	-0.00963609	-1.0558	-0.274607	-0.481766
WBP2	0.043689	-0.0434657	0.0894954	-1.37107	-2.05276	-0.396211
NAA50	0.0402827	-0.00197407	-0.881577	-1.59412	-0.877875	0.10059
NCDN	-0.522566	-0.579981	-0.53906	-1.24127	-0.525021	-0.652462
SAP30BP	-0.95209	-1.92843	-0.731469	-1.03528	-0.905339	-0.271992
STX6	0.295365	-0.41399	0.249792	-1.01568	-0.29943	-0.371068
EIF2B5	-0.278191	-0.370281	-1.44083	-0.157993	-0.671041	-0.0274131
ALKBH5	-1.11781	-0.696026	-0.614489	-0.916223	-1.59791	-0.882341
NOSIP	-0.420068	-1.4885	-0.648878	-0.307234	-0.43602	-0.342192
UFC1	-0.0260945	-1.61101	-0.305134	-0.672098	-0.231572	-2.24073
DYNC1LI2	-0.300093	-0.266041	-0.213756	-2.06643	-1.35018	-0.22494
SNRPF	-0.558371	-1.6816	-0.406881	-0.683093	-0.771157	-0.744599
MLF2	-0.17986	-0.262422	-1.24997	-0.0866371	-0.228849	-0.622395
GINS3	-0.242335	-0.19112	-0.973591	-1.61902	-0.142935	0.038654
NOL10	-1.0251	-0.432251	-0.376686	-0.862538	-1.00646	-1.84765
PITHD1	0.194158	0.191252	0.325513	-0.440798	0.275452	0.152353
NOB1	-0.466924	-0.19112	-0.428244	-0.185431	0.188207	-1.19861
EEFSEC	-0.410309	-0.38676	-0.234278	-0.248852	-0.964622	-0.407871
NFKB2	-0.137951	-0.370281	-0.466364	-0.534849	-1.21654	-0.566588
PKN1	-1.0143	-1.69213	-0.775437	-0.378367	-0.56198	-0.733828
ARHGEF16	-0.501228	-0.489103	-1.39052	-0.279987	-0.620725	-0.422899
PIGS	-0.466924	-0.623249	-0.399987	-0.660668	-1.98272	-1.42597
COPS7B	-1.00662	-0.775794	-0.714916	-2.37732	-1.63192	-1.8033
HIP1	-0.498264	-0.0727298	-0.291603	0.0225073	0.163628	-1.10684
LANCL1	0.0210553	0.352948	-0.727816	0.214393	-1.35596	-0.0824275
NDUFS5	-0.0423317	-0.876541	0.0415164	0.0166185	0.0946606	0.248286
LBR	0.0970976	-0.951592	0.2097	-1.45637	-0.637785	0.149088
GRHL2	-0.5864	-0.619133	-0.439333	-1.32185	-0.6056	-0.606705
OTUD6B	-0.846037	-0.507718	-0.79964	-0.363889	-1.42779	-0.780003
RBM15	-0.294513	-0.0391335	0.00541184	-0.778151	0.0527521	0.0125231
TFAM	0.25402	-0.384367	0.223751	-1.10783	-0.391577	-0.435309
ADRM1	-3.17963	-1.97549	-2.31928	-1.58726	-1.70445	-0.839589
USP47	-1.08924	-0.640117	-0.887841	-0.683093	-1.02814	-1.86932
NELFA	-0.899912	-1.67224	-0.832618	-0.586926	-0.648352	-0.823909
PLOD3	0.0445364	0.032255	0.289301	-0.642714	0.171257	-0.0686828
NELFE	-0.736162	-0.66262	-0.524242	-1.30103	-0.511283	-0.726999
RAB4A	0.0818308	-0.0657994	0.844514	-1.16695	-0.450698	0.771165
NUDT2	-1.63701	-0.731155	-0.670006	-0.691337	-0.705428	-0.728851
CUL2	-0.582796	-0.834879	-0.40342	-1.0558	-1.14517	-1.98635
DDI2	-0.309555	-0.118099	-0.846735	0.311679	0.231673	0.298714
MBOAT7	-0.412728	-0.434924	-0.360776	-0.291887	-1.03852	-0.481766
CPPED1	-0.886706	-1.07273	-2.27449	-1.52198	-0.54199	-1.554
VPS4A	-0.168651	-0.0727298	-0.0223481	-0.144898	-0.826588	-0.0937452
NOC2L	0.012026	0.106841	0.139662	-1.11984	-0.0179959	-1.94374
PLRG1	-0.368916	-0.966832	-1.52515	-0.699741	-0.0582209	-0.0373687
PTPMT1	-0.701793	-1.49645	-0.656835	-0.573454	-0.515464	-0.652982
DPH5	-1.4566	-0.733281	-0.505096	-0.542301	-0.522879	-0.603448
NAAA	-1.85267	-0.948957	-0.872347	-0.938366	-0.806629	-1.05667
KCMF1	-1.04963	-1.01707	-1.13088	-0.711468	-1.75903	-0.488828
PCYOX1	-1.29267	-1.3544	-1.13088	-1.1385	-1.11491	-1.98412
EPB41	-0.298225	-1.02222	-2.74206	-1.98961	-0.734869	-1.04243
ACTB	-0.260747	-0.229465	-1.03841	-0.176091	-0.268616	0.0459884
DHRS7B	-0.699439	-1.67502	-0.286307	-0.171495	-0.764583	-0.68365
NUDCD1	-0.0613549	-0.0567276	0.197777	0.0975256	-0.584165	-0.0140865
DOHH	-0.504213	-1	-1.55832	-0.767202	-0.68169	-0.246808
SLK	-0.624188	-0.576253	-0.997286	-1.64271	-0.722006	-0.334639
PTPRF	-0.525702	-0.774035	-0.828929	-0.683836	-0.353788	-1.5993
SPRYD4	-2.01044	-1.29033	-0.909398	-1.09614	-0.938815	-1.16695
TMX3	-0.0602759	-0.147509	-0.616173	-0.496973	-1.24432	-0.507002
WNK1	-1.70109	-1.84472	-1.76026	-1.45482	-2.3884	-1.6263
ATG3	-0.260747	-0.237898	-0.0223481	-0.884401	-0.168151	-0.200439
HYPK	-0.56521	-0.354404	-0.678365	-1.55927	-0.84302	-0.90867
SNX1	-0.632157	-1.39256	-0.552939	0.176091	0.217338	0.0236027
BOLA2	0.75272	0.73031	-0.0413927	-0.686821	0.719319	0.714847
YKT6	0.114736	0.148653	0.162727	-1.01889	-0.302636	-0.0540498
NUBP1	-0.469681	-1.51993	-0.00136356	-0.626775	-0.163456	-0.675367
MRPL9	-0.095038	-0.702927	-1.10585	-1.75128	0.284701	-0.0727607
ADNP	-1.95293	-1.23282	-0.363912	-0.164692	-0.0750344	0.0102729
ENY2	0.0255005	-0.185046	-0.743368	0.0799506	0.301831	-0.11429
SAR1A	-0.96143	-0.723272	-0.665571	-0.872757	-1.8056	-1.24885
MRPS30	-0.707495	-1.32222	-0.435605	-1.17841	-1.13194	-2.00231
PXN	-0.579221	-0.477121	-1.29967	-0.547159	-0.428648	-0.558154
DRAP1	-0.0973793	-0.0881361	0.0537165	-1.04032	-0.376064	-1.86422
USP15	-0.813101	-0.440319	0.938689	-1.29674	-0.165798	-0.0176806
NDUFA4	0.204237	0.349438	0.496209	-0.279401	0.584064	0.402993
SCAMP1	-0.432585	-0.916897	-0.213756	-0.652289	-1.4044	-0.0361117
RRP9	-0.448097	-0.374926	-0.565271	-0.130103	-0.251126	-1.33564
RAD21	-0.498264	-0.896251	-0.31627	-1.57984	-0.863595	-0.533795
EGFR	-0.137951	-0.189594	-0.0443982	-1.38729	-0.671041	-0.139025
PPID	0.141277	-0.0211893	-0.360776	-1.12391	-0.312395	-0.549882
VAC14	-0.640275	-0.668089	-1.22641	-0.336306	-0.220782	-0.33215
GADD45GIP1	-0.198713	-0.495219	-0.428244	-0.268406	-1.05639	-0.382063
GAMT	-0.632157	-0.530495	-0.474407	-1.48083	-0.764583	-0.767653
CLIC4	-0.554991	-1.47949	-0.370252	-0.586332	-0.496455	-0.533795
NAPG	-0.364551	-0.284603	-1.03544	-0.251592	-0.168152	-0.407871
CLGN	-0.337201	-0.367977	-1.29054	-0.204736	-0.520747	-0.360344
PGM3	-0.608676	-0.0327153	-0.551483	0.0340507	-1.17963	-0.592917
DR1	-0.337201	-0.429595	-0.360776	-0.329675	-0.0420342	-1.15358
SF3A2	-0.0646081	-0.847171	-0.370252	-0.713056	0.194397	-1.53696
SART1	0.0810532	0.0457575	0.132697	-0.698201	-1.52128	-0.964528
TOMM34	-0.628154	-0.640117	-1.64767	-0.709886	-0.877875	-0.962404
GORASP2	-0.644392	-0.198834	-0.421005	-0.397171	-1.19694	-0.640185
VPS4B	0.22484	-0.20353	-0.928603	-0.176091	0.177691	-0.123401
LYPLA1	0.326972	0.354257	-0.683589	-1.32902	-0.353788	-0.170354
MT-ATP8	0.530319	-2.16443	-1.32481	-0.346445	-0.100531	0.503993
MIPEP	0.140599	-0.0434657	-0.601788	0.200058	0.312105	0.195664
IMPDH1	-0.229418	-0.517334	-0.450712	-0.232765	-0.248278	-1.22108
FLOT1	0.0246151	-0.136583	-0.917203	-0.0109164	-0.147412	0.319682
LRPAP1	-0.0496309	-0.000985913	-0.0281195	-0.761829	-0.395543	-1.58574
MRPS18B	-1.81432	-0.324292	-0.953562	-0.277063	-0.0163288	-0.100972
MTHFD2	-0.0801203	-0.219557	-0.373457	-0.819821	-1.75354	-1.19679
ARFGAP3	-0.0559866	-0.179056	0.0238392	-1.17287	-0.456619	-0.22494
NHP2	-1.11658	-0.611015	-0.36707	-1.60022	-0.395543	-0.537761
PSMA3	0.391324	0.492282	-0.330604	-0.0369493	-0.958753	0.12465
PRRC2A	-0.198713	-0.0391335	-0.111094	-0.686821	-1.36851	-0.363
DNPH1	0.424324	0.392988	-0.761852	-0.00934003	0.600454	0.437649
ATP6V0D1	0.238051	0.21229	0.36953	0.445726	-0.27521	0.320235
BLMH	-0.0464877	-1.54822	-0.0041036	-0.655065	0.111099	0.0642986
ATXN2L	0.256625	0.173127	-0.607264	-1.25269	-0.125473	-0.289631
LAMTOR1	-0.148385	-0.292256	-0.302394	-0.356827	-1.03852	-0.474817
DNAJC2	-0.38228	-0.583741	-1.14206	-0.279987	-0.129773	-0.178988
RTN4	0.302435	0.260277	0.30103	-1.85037	-0.762723	-1.27633
STIM1	-0.07787	-0.942008	-1.65622	-0.903706	-0.706242	-0.937698
CMBL	-0.174219	-1.2846	-1.84292	0.137462	0.219277	0.0652936
NDUFA12	-0.0823822	-0.271527	0.0982693	-0.230141	-0.911831	-0.33215
TIMM50	-0.10448	-0.0869314	-0.243719	-0.889148	-0.145168	-0.259217
PACSIN2	0.347256	-0.0785908	0.225374	-0.583371	0.20552	-0.00115658
STAU1	-0.667322	-1.17022	-2.67248	-0.207211	-0.864768	-2.04494
RCN1	-0.466924	-0.41399	-1.0041	0.203927	0.135232	0.0011535
MTARC1	-0.616363	-1.29613	-0.478485	-1.25159	-1.16815	-2.0755
EPS15L1	-0.279975	-0.682069	-1.24039	-0.356827	-0.383751	-0.246808
CAPN1	0.22316	0.0863437	0.473018	-0.893947	-0.177697	0.271149
ITGB1	0.0263841	0.286001	0.19864	-0.535377	0.180873	0.277292
BAG6	0.153304	0.211686	-0.179508	-1.23224	0.0249126	-0.658208
MAN2B1	0.0779288	0.252638	0.191691	-1.63467	-0.305864	-1.06064
IDH3B	0.0731996	-1.16443	-0.236619	-0.470701	-1.65193	-0.537761
AK3	-0.0689839	-0.251742	-0.466364	-0.332978	-1.09451	-0.371068
IGF2R	-0.38228	-0.766492	-0.428244	-1.0125	-1.72882	-1.17207
RTRAF	-0.0201587	-0.248239	-0.145856	-0.832201	-1.51389	-0.148677
APMAP	0.00373589	-0.0556069	-0.281074	-0.0471286	-0.909223	-0.0980666
CPT1A	0.268917	0.0192623	-0.270795	-0.274158	-1.08662	-0.529865
GCSH	0.0129374	-0.275223	-0.417431	-1.7654	-1.04915	-0.726383
UAP1	-0.0973793	0.152829	-0.10067	-0.672098	-0.391577	-1.49601
PES1	-0.16727	0.00973795	-0.31627	-1.14062	-0.296249	-0.566588
TNKS1BP1	-0.175623	-0.0232623	-0.431909	-1.59292	-0.441743	-1.01889
OPA1	-0.442865	-0.358881	-1.74656	-2.39198	-0.175291	-0.0225196
GSTM3	-0.120274	-0.151678	-0.0504723	-0.424943	-1.10663	-0.319915
MME	0.427841	0.466151	0.199501	-1.88677	-1.17052	-0.976397
POM121C	-0.665581	-0.595221	-1.9719	-0.433216	-0.253992	-0.52597
GNAS	-1.0528	-0.192652	-0.587337	-0.2097	-0.239845	0.0582806
TUBA8	0.296314	0.31173	0.450934	0.483744	0.51102	0.324633
MYL12B	0.973905	0.968345	1.01341	1.04111	1.11603	0.91195
GNA11	-0.899912	-1.24999	-0.327699	-0.544993	-0.485536	-0.679765
HPCAL1	-0.47806	-0.517334	-0.470367	-0.251592	-0.248278	-0.419852
RPL26	1.28038	1.26832	1.40737	1.44628	1.40018	1.35218
UBE2B	-0.620258	-0.454107	1.83138e-10	-1.27416	0.0427019	-0.357704
MOB1A	0.256105	0.254835	0.379871	0.181195	-0.0866163	-0.00231624
MAGEA1	-0.486604	-0.448539	-0.36707	-0.491685	-0.481632	-0.60206
DDX19A	-0.420068	-0.465462	-0.735893	-0.346445	-0.383751	-0.308016
STOM	-0.195759	0.0135728	-0.555378	0.201029	0.202514	0.0257851
HMGCL	-0.495319	-0.462595	-0.854456	-0.212203	-0.972071	-0.481766
LIN9	-0.911233	-0.904866	-0.792828	-0.625473	-0.662117	-0.743318
MZT2B	-0.652744	-0.611015	-0.49519	-0.420865	-0.471074	-0.59473
TMEM256	-0.152363	-0.0797725	-0.0384078	-0.0124986	0.137574	-0.0923143
ARHGEF11	-1.39374	-1.2362	-1.19416	-1.04885	-0.844138	-1.06868
RPS6KA5	-1.39142	-1.31606	-1.22504	-1.2097	-0.48997	-0.703615
ACYP1	-0.748076	-0.709435	-0.679014	-0.672822	-0.907925	-0.975305
CDK11B	0.00373589	-0.222835	-0.310666	-0.0700379	-0.0163288	-0.267692
NAA20	0.0462262	0.0911603	0.19864	0.251319	0.0959474	0.0770585
PDE4D	-1.34543	-1.2846	-1.25094	-1.02865	-0.914455	-1.02741
ENDOG	-0.898425	-0.838938	-0.828929	-0.635336	-0.582936	-0.668853
ITPR2	-1.48949	-1.15448	-1.35457	-1.37107	-1.31239	-1.47138
ARL6IP1	0.252449	0.305926	0.427667	0.470917	0.507049	0.347018
SMUG1	-1.04649	-0.95513	-0.974874	-0.862538	-0.783634	-0.883223
INTS11	-1.22625	-1.11041	-1.07243	-1.01889	-0.961678	-1.19861
SLC27A4	0.108205	0.157651	0.125619	0.297163	-0.361087	0.121168
CCNY	-0.846696	-0.867012	-0.668735	-0.684581	-0.604954	-0.72393
TOMM6	-0.997195	-0.875061	-0.855431	-0.729263	-0.694189	-0.747819
HPDL	-1.26764	-1.20353	-1.05819	-0.931735	-0.993637	-1.04499
RUFY1	-0.708453	-0.795019	-0.841033	-0.393344	-0.452057	-0.263434
RBM4B	-0.69153	-0.603046	-0.540948	-0.274158	-0.253992	-0.461245
TOR3A	-0.501228	-0.49215	-0.431909	-0.412823	-0.353788	-0.499641
PXMP2	-0.466924	-0.398926	-0.360776	-0.232765	-0.248278	-0.342192
ARMC1	-0.713758	-0.459747	-0.490953	-0.393344	-0.156507	-0.344739
ZNF316	-1.10807	-1.09299	-0.912726	-0.956094	-0.798492	-1.04756
PRKAB2	-0.807044	-0.752344	-0.670006	-0.686073	-0.665072	-0.782096
TIMP1	-0.458755	-0.309985	-0.413886	-0.389551	-0.34661	-0.425969
RALA	0.409966	0.323577	0.287198	0.176091	0.291307	0.437649
MYL6B	-1.09738	-0.979797	-0.903908	-0.883223	-0.727106	-0.805072
RAB3A	-0.971854	0.238086	0.340687	-1.31353	0.421337	0.219997
TIA1	0.0351227	0.0959241	0.139662	0.264081	0.349503	0.152353
EIF2D	-0.841455	-0.79074	-0.849614	-0.724337	-0.749922	-0.747819
SUMO1	0.564868	0.516929	0.648498	0.795264	0.396977	0.660341
COQ5	-0.519453	-0.471252	-0.330604	-0.412823	-0.368511	-0.464598
ODR4	-0.353827	-0.284603	-0.198439	-0.243423	-0.177697	-0.352471
WAPL	-0.652744	-0.648365	-0.608368	-0.605772	-0.614084	-0.762943
MMGT1	-0.754423	-0.627405	-0.684905	-0.490731	-0.492951	-0.684208
EXOC2	-0.936416	-0.870652	-0.91608	-0.705174	-0.641981	-0.796313
DCUN1D5	-0.422543	-0.41399	-0.348455	-0.185431	-0.234312	-0.322335
FNDC3A	-0.848016	-0.767067	-0.874381	-0.661374	-0.606247	-0.714251
PRKAB1	-0.920506	-0.802454	-0.88679	-0.675732	-0.741004	-0.802866
AP4S1	-1.23745	-1.312	-1.06446	-1.11983	-1.04027	-1.21346
NFIB	-0.156379	-0.128565	-0.523333	-0.494081	-0.650497	-0.748465
ABCB7	-0.636197	-0.147509	-0.246112	-0.22494	0.125739	-0.263434
CTAG2	-0.792842	-0.794405	-0.735153	-0.667776	-0.687114	-0.801401
MAPK3	-0.495319	-0.280827	-0.396581	-0.563195	-0.415936	-1.21725
CETN2	-0.551638	-1.30005	-1.10759	-1.11781	-0.930542	-0.960291
CENPF	-0.877413	-0.866287	-0.803087	-0.692094	-0.815969	-0.91909
CRIP1	0.375812	0.392988	-0.0489458	-0.0437089	-0.688676	0.612333
ARF1	0.710996	0.788531	0.892409	0.667022	0.773857	0.680085
DGKZ	-0.156379	-0.206688	-0.130879	-1.29491	-1.32238	-1.44485
UGT8	-0.464184	-0.394019	-0.379939	-0.040316	0.0141887	-0.182491
GXYLT1	-0.96748	-0.969577	-0.748678	-0.937032	-0.945831	-1.10537
HIC2	0.461524	0.476135	0.494905	0.656961	0.713159	0.58618
PRXL2A	-0.417608	-0.370281	-0.275904	-0.202276	-0.245449	-0.294154
ELP3	-0.417608	-0.434924	-0.466364	-1.17609	-0.376064	-1.17899
ASF1B	-0.885984	-1.10411	-0.647666	-0.926503	-0.739242	0.197867
DFFB	-0.726062	-0.615055	-0.623549	-0.69897	-0.271601	-0.640689
ACTL6B	-0.510245	-0.471252	-0.231949	-0.227533	-0.220782	-0.363
AKT2	-0.854677	-0.841665	-0.80569	-0.672098	-0.691818	-0.672641
ST13	1.2623	1.26991	1.35294	1.20872	1.18193	1.25347
ATP5MJ	0.498772	0.519914	0.716317	0.643173	0.503544	0.564691
RAP1A	0.331805	0.445466	0.549288	0.484754	0.571352	0.454196
OCRL	-0.640275	-0.554534	-0.260753	-0.61774	-0.466828	-0.781397
TARBP1	0.0147545	0.0673686	0.371849	0.287738	0.410886	0.254759
UBE4A	-0.568671	-0.659462	-0.540948	-0.578676	-0.658452	-0.651426
TOR2A	-0.72407	-0.836228	-0.870322	-0.715449	-0.744549	-0.839589
LARP1B	-0.737185	-0.706419	-0.579511	-0.702837	-0.652652	-0.716651
RALGAPA1	-0.916618	-0.611015	-0.462398	-0.897581	-0.848638	-1.0213
RWDD4	-0.28537	-0.50456	-0.431909	-0.401031	-0.28375	-0.21346
VRK2	-0.453393	-0.343409	-0.275904	-0.132186	-0.210253	-0.265558
RBKS	-0.870396	-0.831525	-0.762639	-0.650909	-0.629512	-0.723318
VIPAS39	-1.48949	-1.51733	-1.38985	-1.69602	-1.66307	-1.85246
DYNLRB1	-0.0311037	-0.11296	0.0861589	-0.0828932	-0.0113654	-0.248852
ZMYND8	-0.70511	-0.607012	-0.623549	-0.433216	-0.399545	-0.603448
TRRAP	-0.52886	-0.495219	-0.396581	-0.455932	-0.271601	-0.549882
MED24	-0.918169	-0.851347	-0.930919	-0.863662	-0.763652	-0.862538
TACC2	-1.09387	-0.985474	-0.990573	-1.05405	-0.970571	-1.14222
CPE	-0.269382	-0.195732	-0.167331	-0.136382	-0.0527581	-0.161888
ALDH5A1	-0.522566	-0.49215	-0.545227	-0.0540498	-0.212861	0.0113995
ZMYM3	-1.76817	-1.03484	-0.889949	-0.68757	-1.16346	-0.802133
UBE3C	-1.17004	-1.48307	-0.958484	-1.22753	-1.32238	-1.78421
TAF5	-1.1021	-1.0181	-1.05819	-0.992367	-0.927819	-0.979692
UBE2R2	0.0537503	0.0220794	0.138674	0.0734974	0.0907772	-0.012895
RAVER1	-0.743375	-0.292256	-0.179508	-0.349879	-0.121215	-0.276335
UBR7	-0.38228	-0.527167	-0.307891	-0.349879	-0.212861	-0.691526
PPHLN1	-0.604883	-1.91874	-1.75534	-0.437412	-1.59451	-1.69478
GLYATL1	-0.750181	-0.70994	-0.727816	-0.445928	-0.436458	-0.52597
NSUN4	0.448362	0.412466	-0.958484	0.621633	-0.708693	-0.823909
MASTL	-0.908945	-0.884771	-0.841978	-0.942393	-0.748124	-1.25091
AFG2B	-1.33925	-0.753459	-0.531588	-0.654369	-0.99206	-0.518283
TUT1	-0.767405	-1.19265	-0.976161	-0.638004	-0.944419	-0.444854
SIAE	-0.87812	-0.690196	-0.989243	-1.27127	-0.459841	-0.593369
GOPC	-0.453393	-0.644439	-0.562279	-0.45991	-0.545915	-0.60764
STK26	0.276923	0.353384	0.30979	0.430564	0.0985096	0.402078
CTNNAL1	-1.14971	-1.11681	-1.08055	-1.01889	-1.11282	-1.12803
BCS1L	-0.498264	-0.167317	-1.15744	-1.15578	-1.10256	-1.17035
COA3	0.33874	0.234083	0.489204	0.643173	0.65339	0.623469
AP1G2	-0.561777	-0.520587	-0.505968	-0.385791	-0.29943	-0.422899
ERCC1	-1.16315	-1.00996	-0.932082	-0.76272	-0.711983	-0.824679
CDK4	-0.597395	-0.863402	-0.76501	-0.452863	-0.403585	-0.474817
H1-2	0.13307	0.0975005	0.0573107	0.404664	0.359422	0.334903
IREB2	-1.00282	-1.49831	-0.767394	-0.757402	-1.38375	-1.51828
HSPA2	-0.124002	-0.302016	-0.541421	-1.56695	-0.728819	-0.357704
PRR3	-0.970976	-0.875061	-1.22963	-0.712262	-0.590985	-0.629227
ALDH1L2	-0.458755	-0.132555	-0.0180693	-0.82084	-0.50355	-0.0700379
ACBD5	-1.03211	-1.26423	-1.22733	-0.890343	-1.0438	-0.861697
CDC42BPG	-0.110487	0.0935487	0.307114	0.108459	0.28136	0.359311
LLGL2	-0.271129	-0.221193	-0.0428928	-0.123913	-0.172898	-0.595184
AFTPH	-0.856695	-0.909639	-0.61114	-0.524937	-0.629512	-0.702449
VRK3	-0.593699	-0.619133	-0.60397	-0.274158	-0.268616	-0.384856
SEPTIN8	-0.0280913	-0.197281	-0.253371	-0.0172798	-0.00972342	0.120294
RPL36AL	0.75272	0.80888	0.960102	0.882189	0.829482	0.769204
TEFM	-1.05174	-1.15448	-0.987917	-0.804827	-0.86126	-1.03112
PHAX	-0.486604	-0.40891	-0.754054	-0.0237379	-0.140713	-0.289631
CZIB	-0.475249	-0.514105	-0.450712	-0.378367	-0.587251	-0.407871
TOMM7	-1.41516	-1.01198	-0.903908	-1.01728	-0.995219	-1.14222
PCSK1N	0.0165641	-0.0222246	0.107933	0.0925763	-0.0619014	-0.207832
POLRMT	-0.837566	-0.756821	-0.703074	-0.339659	-0.319026	-0.592917
CDC45	-1.78208	-1.60305	-1.39658	-1.42906	-1.20766	-1.42906
ASL	-0.106872	0.0484083	-0.406881	-0.382063	-0.41178	-0.238728
POLB	-0.412728	-0.367977	-0.222757	-0.142753	-0.108687	-0.579114
TSPO	-0.48089	-0.384367	-0.532051	-0.746958	-0.210253	-0.339659
SEC61G	-0.795177	-0.830858	-0.531125	-0.704394	-0.727106	-0.607172
CSNK2A1	0.913058	0.97361	0.938689	0.855102	1.04847	0.931317
SERF2	-1.53525	-1.25527	-1.60094	-0.958887	-0.979651	-1.42906
ADIRF	0.0156603	0.0806559	0.167382	0.152895	-0.0925252	-0.153584
ATAD3B	-0.24894	-0.200394	-0.0708214	0.052178	-0.0385176	-0.170354
CENPV	0.0419892	0.242616	-0.00273142	0.0656247	0.36912	0.154786
HSD17B11	-1.39142	-0.352183	-0.751742	-0.385791	-0.458458	-1.39334
PPP1R13L	-0.204683	-0.471252	-0.443093	-0.363889	-0.873063	-1.27633
CNOT9	-0.765214	-0.523865	-1.14586	-0.517775	-0.265652	-0.319915
MRPL57	-0.240699	-0.168767	-0.127214	0.0812298	0.0748866	0.106053
BDH2	-0.281766	-0.595221	-0.478485	-0.457254	0.0829045	-0.81176
TUBB2B	0.387497	0.472833	0.358341	0.253042	0.316767	0.295216
CHMP4A	-0.805243	-0.727985	-0.720602	-0.658559	-0.678621	-0.758946
MAGT1	0.0739914	0.00489627	0.294169	-0.12803	-0.256878	-0.252969
RAB1B	1.17515	1.17969	1.31575	1.17916	1.31444	1.17067
TSPYL2	-0.48089	-0.40891	-0.236619	-0.699741	-0.678621	-0.842794
COMMD8	-0.373325	-0.347773	-0.302394	-0.119835	-0.170518	-0.287386
PTBP2	-0.440272	-1.00895	-0.321947	-0.297961	-0.319026	-0.419852
MACF1	-0.483737	-0.72536	-1.02235	-0.0386294	-0.125473	-0.0727607
MTMR6	-0.868313	-0.827535	-0.768192	-0.677927	-0.606247	-0.890343
GTF3C3	-0.612502	-0.640117	-0.535775	-0.378367	-0.357422	-0.562351
MRFAP1	-0.341299	-0.627405	-0.0384078	-0.107826	-0.268616	-0.387667
CENPX	-1.72119	-1.72711	-1.42461	-1.40103	-1.24828	-1.40787
CHUK	-1.39374	-0.745165	-1.04742	-0.743531	-0.644801	-0.773099
BET1	-0.368916	-0.322219	-0.151608	0.0254221	-0.088577	-0.202276
S100A6	0.467958	0.431108	0.545427	0.452841	0.447273	0.263031
CDC34	-0.66126	-0.658563	-0.625269	-0.562632	-0.522879	-0.660845
SUMO2	0.698031	0.677781	0.838632	0.976262	0.917279	0.808628
SCRN1	-0.469681	-0.411442	-0.499469	-0.639345	-0.127618	-0.252968
EBP	0.148	0.303974	-0.462398	-0.713853	0.690882	-0.75961
IQSEC2	-0.252281	0.105298	-0.078909	0.295606	0.209495	-0.00347901
BRAT1	-1.18128	-1.20828	-1.31346	-1.43741	-1.25399	-1.46124
NBEAL2	-0.796937	-0.740264	-0.958484	-0.668494	-0.960213	-0.672641
COX15	0.0545783	-1.26969	-1.17745	-0.841723	-0.90663	-1.3577
PATL1	-0.733107	-0.771118	-0.574883	-0.800914	-0.791495	-0.977493
ANKRD52	-0.561777	-0.523865	-0.532515	-0.947822	-0.448442	-0.739497
PHC3	-0.79226	-0.662167	-0.609475	-0.412823	-0.34661	-0.33215
SSH3	-0.0300972	0.128616	0.217195	0.399784	-0.271601	0.335437
CLPTM1L	-0.902153	-0.842349	-0.647666	-0.757402	-0.487501	-0.773784
FANCD2	-0.854677	-0.872117	-0.675776	-0.742679	-1.19492	-0.804336
ANKFY1	-0.699439	-0.710445	-0.674487	-0.385791	-0.470127	-0.570867
UNC119B	-0.0392406	-0.121994	-0.462398	0.686471	0.600454	0.202963
CCS	-0.317276	0.0887587	0.138674	0.260714	0.191313	-0.289631
SNX3	0.107474	0.40864	0.0608754	-0.268406	0.0063634	0.237057
MYO1D	-0.608676	-0.354404	-0.862317	-1.39717	-0.948669	-1.60053
TUBB4A	1.57746	1.60841	1.77267	1.81692	1.87453	1.72584
GCHFR	-0.601123	-0.561653	-0.478485	-0.397171	-0.403585	-0.533795
AFDN	-0.96143	-0.649682	-0.53906	-0.761829	-0.0769434	-1.01648
SPCS3	-0.134102	0.0368026	-0.078909	0.0297578	0.0141887	-0.503306
MRPS25	-0.410309	-0.257049	-0.883655	-0.533795	-0.542548	-0.474817
KIF22	-0.168651	-0.271527	-0.0854894	-0.461244	-0.492453	-0.52597
FRRS1	-0.425032	-0.275223	-0.218233	-0.142753	-0.156507	-0.294154
IQGAP3	-0.389119	-0.320156	-0.588391	-0.00154279	-0.289954	-0.139025
DHX40	-0.873189	-0.906451	-0.719173	-0.82186	-0.395543	-0.596551
AP3S1	-0.771819	-0.796866	-0.757935	-0.677194	-0.690244	-0.155232
DHRS1	-0.466924	-0.445781	-0.354572	-0.647475	-0.289955	-0.368362
COG8	-0.469681	-0.416552	-0.383217	-0.304121	-0.271601	-0.457917
SLC38A2	-0.234217	-0.234505	-0.134575	-0.130103	-0.047363	-0.246808
CDK5RAP1	-1.06244	-1.08573	-0.998641	-0.964528	-0.877875	-1.10097
AGPAT1	-1.27465	-1.25527	-1.06604	-1.14705	-1.09651	-1.19137
RTKN	-0.9268	-0.273371	-0.281074	-0.778151	-0.262708	-0.834825
TBL1XR1	0.0708155	-0.153077	-0.0266694	0.085045	0.0775757	0.083777
FN3K	-0.377779	-0.426955	-0.213756	-0.125967	-0.177697	-0.184253
CHMP1A	-0.331127	-0.347773	-0.173377	-0.212203	-0.218125	-0.33215
STX8	-0.616363	-0.451314	-0.490953	-0.450684	-0.368511	-0.51073
CHEK1	-0.918169	-0.669467	-0.941498	-0.50725	-0.586014	-0.782796
HNRNPA1	1.74266	1.78531	1.89415	1.8615	1.92114	1.72584
GRK2	-0.48089	-0.328468	-0.424609	-0.956094	-0.760871	-0.373791
GEMIN4	0.535816	0.593607	0.669396	0.53157	0.560908	0.412925
GABARAPL2	-0.669069	-0.572557	-0.238973	-0.677194	-0.403585	-0.660316
GNB2	0.486707	0.531653	0.586114	0.69897	0.674241	0.535402
PPP2CA	0.680772	0.876699	0.801561	0.77506	0.865884	0.723665
SEC11A	-0.0133346	0.096713	0.103664	0.228269	-0.165798	0.113232
CTAG1A	-0.223101	-0.231139	-0.0613109	-0.460355	-0.399546	-0.219162
AP3B2	-0.140536	-0.443041	-0.647666	0.184228	0.0188171	-0.454614
CUL1	0.248233	0.264582	0.380438	0.57094	0.575631	0.433412
POLA2	-0.331127	-0.26969	-0.810944	-0.0942232	-0.671041	-0.161888
LARP7	-0.709893	-0.328468	-0.57642	-0.107826	-0.112823	-0.223005
VPS53	-0.864177	-0.808114	-0.650701	-0.676463	-0.625434	-0.761607
TRPT1	-0.905913	-1.2278	-1.50993	-1.14275	-0.60174	-0.951939
RALGAPB	-0.119038	-0.206688	-0.0459088	-0.0791812	-0.72032	-0.193171
USP9X	0.204237	0.149352	-0.157438	0.0326245	0.15698	0.12638
SCAMP4	-0.269382	-0.19112	-0.155486	-0.00464491	-0.00321701	-0.129584
MAL2	-0.513293	-0.501424	-0.383217	-0.441649	-0.535892	-0.610928
FAM136A	-0.106872	-0.20353	1.83138e-10	-0.00464491	0.00793979	0.0365355
SGF29	-0.682406	-0.719127	-0.556357	-0.496489	-0.41178	-0.570867
SIGMAR1	-0.160431	-0.15448	-0.0354433	-0.197396	-0.112823	-0.261321
BAG1	-0.522566	-0.561653	-0.336473	-0.288881	-0.199973	-0.337142
WAC	-0.425032	-0.480086	-0.553913	-0.664208	-0.387646	-0.529865
QTRT1	-0.343362	-1.41913	-0.363912	-0.12803	-1.00322	-0.198611
GON7	-0.353827	-0.468347	-0.253371	-0.307234	-0.296249	-0.303346
CYRIB	-0.822348	-0.583741	-0.458468	-0.569435	-0.539763	-0.492403
MTPAP	-0.216875	-0.931789	-0.925152	-0.733411	-0.828743	-0.943744
HPF1	-0.912764	-0.98834	-0.72709	-0.784668	-0.683233	-0.767653
TFIP11	-0.829257	-1.34559	-0.924007	-1.10586	-0.868303	-1.0213
BAZ2A	-0.171426	-0.0211893	-0.809185	-0.0773371	-1.18012	-0.263434
MRPL11	-0.201688	-0.0669468	0.0585022	-0.0140865	0.0249126	0.0397094
PAXBP1	-0.601123	-0.768221	-0.250938	-0.802866	-0.646928	-0.553998
ELP1	-0.668632	-0.554534	-0.265745	-0.307234	-0.500495	-0.461245
SNAPIN	-1.07008	-1.22283	-0.666834	-0.598991	-0.4413	-0.808032
TYMP	-0.833072	-0.727985	-0.760281	-0.620302	-0.568458	-0.665097
NF1	-1.46146	-1.4014	-1.30513	-1.18074	-1.10869	-1.29415
CSK	-0.174219	-0.0305968	0.00541184	-0.346445	0.0368527	-0.105366
CLK3	-0.77516	-0.708428	-0.5937	-0.746958	-0.638481	-0.794151
AGFG1	-0.313399	-1.3181	-0.946284	-0.87854	-0.593491	-0.261321
LSM6	0.114016	-0.0942102	-0.339438	-0.197396	-0.187457	0.106053
MVK	-0.916618	-0.767644	-0.677716	-0.412823	-0.149668	-0.322335
GABPA	-0.678809	-0.583741	-0.450712	-0.326398	-0.845258	-0.384856
EIF4EBP2	-0.582796	-0.595221	-0.545705	-0.30103	-0.29309	-0.457917
MAPRE2	0.155933	0.223029	0.39603	0.347018	0.42376	0.206567
VAMP3	0.0779288	0.0806559	0.132697	0.308663	0.298619	0.153977
TMT1B	-0.0280913	-0.266041	-0.421005	0.398556	0.0455972	0.500359
IRF2BP1	-0.386827	-0.0445555	-0.339438	0.147446	0.184031	0.0847284
SUPV3L1	-0.317276	-0.66262	-0.563274	-0.64611	-0.145168	-0.852554
COMMD1	-1.5937	-1.71786	-0.986595	-1.05931	-1.23157	-1.43531
GDAP1	-0.0985546	-0.49215	-0.446886	-0.0302934	-0.0905466	0.132382
GEMIN5	-0.192825	-0.258832	-0.196295	-0.477583	-0.343064	-0.368362
WDR18	-0.736673	-0.799961	-0.719173	-0.549336	-0.528795	-0.645769
DPCD	-0.678362	-0.537229	-0.482601	-1.03029	-0.93191	-1.0755
AP1M1	-1.27465	-1.25174	-1.05354	-0.870466	-0.848638	-1.03737
TMX4	-0.561777	-0.501424	-0.439333	-0.346445	-0.242638	-0.425969
FN3KRP	-0.412728	-1.65849	-1.63406	-0.113789	-0.142935	-0.228835
MRPL17	0.0700179	0.0164269	0.00675433	0.225529	0.261636	0.239725
GEMIN8	-0.80107	-0.739723	-0.655602	-0.689827	-0.606895	-0.703032
NDUFAF4	-0.516362	-0.451314	-0.351502	-0.326398	-0.262708	-0.390496
GGA1	-0.469681	-0.374926	-0.165334	-0.424943	-0.581711	-0.448083
DERA	-0.229418	-0.164432	-0.446886	0.085045	0.0789141	-0.230796
SNX9	0.170743	0.191252	-0.503791	-0.582782	0.321379	0.200058
RER1	-0.410309	-0.477121	-0.339438	-0.461245	-0.49445	-0.655587
POLR1G	-0.0559866	-0.0191261	0.0107571	0.150724	0.224087	-0.0105218
POLR2D	-1.13155	-1.13122	-0.869313	-0.898799	-0.450698	-0.884106
DDX3Y	-0.748076	-0.737565	-0.623549	-0.693613	-0.471548	-0.714251
CREG1	-0.764668	-0.671311	-0.504225	-0.45858	-0.286841	-0.461245
POLR1A	-0.748076	-0.781116	-0.527441	-0.575188	-0.49345	-0.597922
RPL13A	1.20424	1.23752	1.34869	1.36665	1.33121	1.26366
SLC7A5	0.483638	0.420019	0.582569	0.617937	0.375917	0.340739
PTK2B	0.73754	0.713496	0.907829	0.69897	0.663941	0.511172
PPP2R5D	-0.303853	-0.305982	-0.243719	-0.319915	-0.361087	-0.488828
LRRC41	-0.86008	-1.13122	-0.712802	-1.10586	-0.930542	-1.16189
TOMM20	-1.13155	-1.33268	-0.821646	-1.09231	-0.873063	-0.393344
RPS27L	0.906128	0.904565	0.99452	0.977886	1.03832	0.909112
NUDCD3	-0.77909	-0.672236	-0.865301	-1.02211	-0.632252	-0.324768
DYNC2H1	-0.78022	-0.260623	-0.914959	-0.732579	-0.532056	-0.682537
PHIP	-0.568671	0.102196	-0.842925	-0.420865	-0.218125	-1.08103
CHCHD10	0.0643933	0.12123	0.275084	0.276478	0.269461	0.13998
THOC1	-0.828624	-0.665346	-1.17338	-0.207211	-0.478245	-0.648331
PLGRKT	1.53582	1.52288	1.60001	1.72001	1.68097	-0.777228
EML4	-0.670385	-0.547529	-0.474407	-0.103896	-0.29309	-0.219162
HMG20A	-0.982534	-0.925937	-0.841033	-0.786548	-0.687894	-0.827776
VPS45	-0.0997332	-0.160139	-0.109339	-0.271272	-0.248278	-0.177248
MDN1	-1.4866	-0.733814	-0.530663	-1.26556	-1.10459	-0.579114
SMPD4	-0.791679	-0.848559	-0.763428	-0.66706	-0.670291	-0.626286
WASF2	-0.124002	-0.332685	-0.0339687	0.0268722	-0.29943	-0.435309
NDUFB10	-0.287183	-0.123301	-0.129042	-0.00464491	0.109856	-0.647817
COX7C	-0.187014	-0.192652	-0.0938576	0.070889	0.106107	-0.0411617
XRCC1	0.0351227	-0.0316547	-0.136435	0.0311935	-0.265652	0.251535
SOAT1	-0.393739	-0.401401	-0.270795	0.104845	-0.00972342	-0.147053
CASP3	-0.679706	-0.603046	-0.688878	-0.456372	-0.637089	-0.578239
PRIM2	-0.640275	-0.615055	-0.530201	-0.397171	-0.289955	-0.503306
CTSC	-0.156378	-0.530495	-0.505968	-0.462583	0.0972304	-0.0686828
SYNJ2BP	-0.368916	-0.345585	-0.294276	-0.136382	-0.182549	-0.308016
PRKAA1	0.0794938	0.149352	0.324869	-0.483638	-0.336059	-0.166948
NEDD8	0.417204	0.543082	0.645428	0.812202	0.857065	0.64492
UAP1L1	-0.522566	-1.01198	-0.913841	-0.238062	-0.403585	-0.357704
ADSS1	-0.242335	-0.829525	-0.0581865	-0.199829	-0.158811	-0.0249595
SLC35B2	-0.737698	-0.587534	-0.522425	-0.288881	-0.669541	-0.595185
PRCC	-0.391423	-0.258832	-0.231949	-0.0253675	-0.11075	-0.143824
REPS1	-0.551638	-0.514105	-0.389847	-0.262728	-0.172898	-0.464598
PDXP	-0.296365	-0.282711	-0.376686	-0.374702	-0.379891	-0.52597
NAF1	-1.01918	-0.992192	-0.754828	-0.829073	-0.606247	-0.457917
MIA2	-0.0722949	-0.440319	0.0225486	-0.274158	-0.0619014	0.0192047
SLC4A1AP	-0.632157	-0.587534	-0.611696	-0.437412	-0.415936	-0.541764
ECT2	-0.582796	-0.537229	-0.482601	-0.445928	-0.403585	-0.575188
XAB2	-0.572159	-0.454107	-0.22049	-0.367464	-0.245449	-0.384856
EXD2	-1.31147	-1.33481	-1.13457	-1.01409	-1.00322	-1.20412
OR5AC2	0.0747817	0.125677	0.207172	0.435112	0.472827	0.325179
ORC3	-0.375546	-1.12724	-0.987917	-1.06286	-0.882741	-1.03112
MORF4L1	-0.192825	-0.0750647	-0.0266694	-0.374702	0.151362	-0.0152812
SCAF8	-0.279975	-0.985474	-0.833545	-0.059314	-0.933282	-0.246808
COQ6	0.193557	0.298065	0.206327	0.562588	0.620109	0.481717
RRP15	-0.469681	-0.379621	-0.354572	-0.202276	-0.210253	-0.329675
TBL2	0.322085	0.368399	0.420489	-0.111793	0.443248	0.305626
PPIH	-0.978052	-0.920983	-0.648878	-0.591712	-0.46871	-0.545804
STBD1	-0.432585	-0.248239	-0.225037	-0.356827	-0.309118	-0.541764
GCLC	0.749392	0.645596	-0.0821868	-0.251592	-1.12762	-0.215352
TPMT	-0.0280913	0.182284	0.0147233	0.264918	-0.262708	-0.312737
DRG2	-0.375546	-0.288413	-0.225037	-0.251592	-0.268616	-0.352471
MFAP1	-0.0915497	-0.109144	-0.200595	-0.259917	-0.32238	-0.151942
CKS1B	0.355608	0.0715647	0.298299	0.421907	0.465756	0.548664
DYNLL1	0.379742	0.459365	0.0377886	0.165701	0.571352	0.511172
ILK	-0.317276	-0.302016	-0.634559	-0.694374	-0.277633	-0.396211
NNT	-0.469681	-0.480086	-0.142063	-0.0664337	-0.220782	-0.368362
RAB3GAP1	-0.800477	-1.20511	-0.682933	-1.19257	-1.00322	-0.593822
ZNF326	-0.0104426	-0.0211893	-0.248518	-0.0319478	0.266868	0.149907
CYFIP1	0.574968	0.620379	0.282961	0.828504	0.810069	0.721477
NUP43	-0.0123685	-0.0893441	0.00135929	0.157206	0.155862	0.09691
TRNT1	-0.204683	-0.579981	-0.410369	-0.514238	-0.289955	-0.52597
UHRF1	-0.377779	-0.611015	-0.997286	-0.441649	-0.530966	-0.52597
UCK2	0.116174	-0.0380572	0.0147233	0.117953	0.103589	0.179924
EHD1	-0.608676	-0.683968	-0.512565	-0.363889	-0.315698	-0.41382
DNAJC11	-0.368916	-0.345585	-0.294276	-0.232765	-0.253992	-0.329675
SCIN	0.113294	0.140179	0.216369	-0.473899	-0.543108	-0.503306
NDUFS4	-0.472456	-0.0369836	-1.0325	-2.17824	-0.395543	-0.342192
ATP6V1G1	-0.307646	-0.198834	-0.161368	-0.0923143	-0.0866163	-0.382063
CIAO1	-0.389119	-0.249987	-0.179508	-0.294913	-0.302636	-0.553998
RB1	-0.192825	-0.0612398	0.0464377	0.147446	0.126937	-0.0741286
RHOC	0.257144	0.31173	0.418416	0.40949	0.42012	0.295216
CD63	0.148667	0.206208	0.331265	0.38797	-0.0563923	0.219997
SLC9A1	-0.171426	-0.374926	-0.185727	-0.0221143	-0.10459	-0.30103
CDK2	0.363803	0.380867	0.50481	0.512594	0.296196	0.462239
ACTR1B	-0.26418	-0.248239	-0.758716	0.0825053	-0.014668	-0.240734
DLG1	0.0880021	0.142313	0.112159	-0.0420091	0.295384	0.142483
CAMK2D	0.295365	0.194411	0.0107571	-0.0628593	-0.346609	0.118539
EXOSC7	0.101575	-0.603046	0.269264	-0.732579	-0.807657	-0.913375
PHF5A	-0.0549208	-0.0445555	0.043984	-0.835352	-1.06006	-0.131143
MFN1	-0.498264	-0.379621	-0.222757	-0.542301	-0.403585	-0.399097
SMARCD2	-0.47806	-0.396465	-0.354572	-0.246129	-0.296249	-0.404926
YME1L1	-0.450737	-0.155888	-0.215989	-0.408856	0.015737	-0.305675
MPHOSPH8	-0.366728	-0.474177	-0.458468	-0.2097	-0.487993	-0.533795
HIGD2A	-0.787634	-0.665346	-0.580029	-0.559828	-0.570242	-0.980795
CHID1	-0.245625	-0.40891	-0.138303	-0.259917	-0.088577	-0.357704
EXOSC3	-0.127762	-0.341243	-0.225037	-0.885583	-0.674057	-0.637169
COG5	-0.54831	-0.0833372	-0.670006	-0.547702	-0.189931	-0.461244
MRPS7	0.0849274	0.260817	0.363087	0.293261	0.382609	0.203687
GAK	-1.11413	-1.02535	-1.03692	-1.14705	-0.925113	-1.02988
SRSF10	0.0872354	0.0911603	0.357744	0.365329	0.451259	0.237057
SMNDC1	-0.355951	-0.445781	-0.330604	-0.291887	-0.399545	-0.319915
SUN1	-0.23907	0.128616	-0.143955	0.187241	-0.239845	-0.221079
POLR1D	-0.77909	-0.925937	-0.754054	-0.822883	-0.596645	-0.620463
PRKAR1A	-0.353827	-0.377267	-0.583146	-0.343039	-0.597279	-0.278523
PRKACA	0.427841	0.548686	0.500531	-0.0386294	0.163628	0.296968
YY1	-0.313398	-0.514105	-0.439333	-0.0736722	-0.112823	-0.368362
SMARCA4	0.247703	0.396954	0.417375	0.224612	0.452957	0.326271
SUOX	0.383637	0.00392142	0.111107	0.686471	0.537378	0.0702344
RPS26	0.942945	0.943272	1.07599	1.0181	0.995166	0.949857
NOP14	-0.345435	-0.857687	-0.339438	-0.262728	-0.677857	-0.753674
APOOL	-0.656981	-0.226137	-1.18782	-0.48599	-0.519155	-0.522109
SETD7	-0.422543	-0.406392	-0.563773	-0.656459	-0.648352	-0.373791
CHMP7	-1.0143	-0.587534	-0.79537	-1.05405	-0.90277	-1.08947
TMA16	-0.259041	-0.232819	-0.428244	-0.171496	-0.0866163	-0.0323624
DOCK7	-0.686944	-1.12724	-0.954787	-0.929111	-0.781691	-0.371068
EIF3C	1.17201	1.18164	1.20802	1.30639	1.21831	1.11501
HELLS	-0.644392	-0.697495	-0.49519	0.375177	0.211469	0.229633
RBM27	-0.168651	-0.406392	-1.25582	-0.346445	-0.114906	-0.274158
LRWD1	-0.147067	-0.165872	-0.10239	0.0682648	0.102325	-0.0488486
VPS28	-0.970099	-0.381987	-0.165334	-0.222362	-0.239845	-0.371068
MRPS28	-0.0722949	0.00196514	-0.339438	0.170927	0.162527	-0.0373687
SBDS	0.318045	0.355127	0.446574	-0.285896	0.0555814	0.0102729
RBM19	-0.171426	-0.147509	-0.450712	-0.558712	-0.420132	-0.86507
SPCS1	-0.0591996	-0.0243025	0.0620571	0.144143	0.149094	0.235716
NBAS	-0.541729	-0.533849	-0.482601	-0.424943	-0.325759	-0.432173
BTAF1	-0.999063	-0.932631	-1.00964	-0.744385	-0.775913	-0.678111
WDR46	-0.281766	-0.377267	-0.155486	-1.73039	-0.302636	0.0532011
NDUFB3	-2.44747	-2.36425	-1.52386	-2.3631	-2.44084	-2.68981
EED	-0.313398	-0.253503	-0.393201	-0.262728	-0.0731338	-0.168648
GNAI2	0.454993	0.412466	0.525593	0.663694	0.642578	0.511172
CHGB	-0.347518	-0.320156	-0.339438	-0.155783	-0.123339	-0.186022
YES1	0.129604	-0.205106	-0.0398977	-0.107826	-0.172898	0.191225
STRN3	-0.0835176	-0.00895484	-0.116401	-0.0237378	0.231673	0.0672767
ADAM15	-0.964013	-1.01198	-0.806561	-0.895155	-0.839683	-1.02496
DHX8	-1.71691	-1.67603	-1.0041	-1.47513	-1.28684	-1.2509
RABEP1	-0.410308	-0.732748	-0.518814	0.192215	0.159207	-0.0449881
UBE2S	0.201297	0.330533	0.346243	0.508792	0.522237	0.374202
ATPAF1	-1.07899	-0.489103	-0.243719	-0.840655	-0.403585	-0.846023
MON2	-0.207699	-0.216304	0.0289637	-0.343039	-0.420132	-0.234744
LSR	-0.612503	-0.164432	-0.0724269	-0.271272	-0.420132	-0.68365
C1QL4	0.648286	0.739377	0.352334	0.673602	0.748874	0.788424
RBM12B	-0.321189	-0.432251	-0.177455	-0.130103	-0.20766	-0.265558
GATAD2B	-0.17986	-0.197281	-0.161368	0.201997	-0.123339	-0.191373
PSMF1	-0.0444047	0.0822886	0.12255	0.284551	0.292125	0.143314
CCDC115	-0.973616	-1.11681	-1.37346	-0.833249	-0.73574	-0.910546
CHP1	-0.349611	-0.0253453	-0.238973	-0.105857	0.0264232	-0.285153
APOO	-0.366728	-0.426955	-0.250938	-0.142753	-0.90277	-0.871037
NT5C3A	0.219214	0.273067	0.114257	-0.0523091	0.0279285	0.144143
SLC25A22	-0.245625	-0.151678	-0.0805448	-0.699741	-0.641279	-0.238728
EIF2B3	-0.72957	-0.679237	-0.531588	-0.578093	-0.626789	-0.704784
BAZ1A	-0.733615	-0.918527	-0.566775	-0.663498	-0.511283	-0.576493
FANCI	-0.475249	-0.332685	-0.370252	-0.679397	-0.671041	-0.773784
MYEF2	-0.105674	0.053662	-0.0041036	-0.0454154	-0.529337	0.00230395
DRG1	-0.0423317	-0.0762369	-0.342423	-0.76272	-0.0367699	0.074147
GIT1	-0.341299	-0.071567	0.0513038	-0.192571	-0.0113654	-0.0311198
MRPS23	-0.495319	-0.186557	-0.351502	-0.31671	-0.271601	-0.12803
ESYT2	0.4136	-0.0423786	0.178354	0.162535	0.239129	0.27851
COQ9	-0.373325	-0.381987	-0.155486	-0.222362	-0.29943	-0.20412
SPAG7	-1.07787	-1.11681	-0.829849	-0.916223	-1.64449	-0.943744
PEPD	-0.267641	-0.0522618	-0.0772794	0.171965	0.0708214	0.19345
PPM1A	0.00836101	0.00683942	-0.0209171	-0.279987	-0.245449	0.12465
RBMX	0.652482	0.654415	0.697606	1.00914	0.950846	0.876599
PPP1CA	0.0138469	0.0492884	0.0861589	0.297163	0.332699	0.19271
SNRPE	0.33874	0.22655	0.533636	0.256469	0.328207	0.27053
EXOSC10	0.105271	0.00973795	-0.0772794	-0.0575522	-0.0385176	0.0592894
EIF4A2	0.252449	0.220072	0.402005	-0.0885213	-0.523413	0.276682
FAM50A	0.17011	-0.125925	0.149422	0.00611692	0.044152	-0.0553599
NAA25	-0.197234	-0.195732	0.0759929	-0.12187	-0.424369	-0.402002
RAB35	0.0595135	0.182931	0.0632357	0.221849	-0.0247293	0.08757
RSU1	-0.522566	-0.832864	-0.629309	-0.514742	-0.108687	-0.73009
SLC27A3	-0.396068	-0.280827	-0.134575	-0.277063	-0.296249	-0.444854
NUP54	-0.24728	-0.0881361	-0.0354433	-0.0221143	0.0762332	-0.148677
NT5DC3	0.347256	0.412466	0.216369	-0.567156	-0.251126	-0.694374
PNPLA6	0.0586949	-0.448539	0.261132	-0.268406	-0.32238	-0.41382
TBRG4	-0.224672	-0.0774122	-0.00824635	-0.160214	-0.877875	-0.603448
MRPL24	-0.242335	-0.288413	-0.155486	0.232798	-0.350184	-0.257124
VPS33A	-0.813711	-0.783502	-0.628151	-1.07367	-0.817019	-0.932723
TUBGCP2	-0.319228	-0.501424	-0.265745	-0.0505754	-0.274607	-0.205972
CRNKL1	-0.303853	-0.271527	-0.136435	-0.445928	-0.512324	-0.529865
POFUT1	-0.213795	-0.0942102	-0.01524	-0.0420091	-0.642684	-0.134279
BABAM2	-0.117806	-0.717582	0.0513038	-0.171496	0.0126349	-0.319915
COA4	-0.415161	-0.50456	-0.514341	-0.202276	-0.0769434	-0.387667
COMMD9	-1.40313	-1.30399	-1.18573	-1.12803	-1.10459	-1.223
DIMT1	-0.343362	-0.288413	-0.189923	-0.212203	-0.116999	-0.289631
CHMP2A	0.387497	0.300044	0.367782	-0.0319478	0.328207	0.158009
PGAM2	0.216944	0.289555	0.207172	0.280533	0.58822	0.462239
M6PR	-0.152363	-0.249987	-0.313459	0.0326245	0.0249126	-0.0606401
RFC5	-0.0444047	-0.320156	-0.307891	-0.30103	-0.0247293	-0.103896
RFC3	-0.0823822	0.0358969	-0.636913	-0.652289	0.0920755	-0.0213048
ATRX	-1.02312	-0.956019	-0.882614	-0.59352	-0.450246	-0.7807
IDH3G	-0.85737	-0.749016	-0.702387	-0.630705	-0.680153	-0.752366
CORO7	-0.538476	-0.619133	-0.296965	-0.573454	-1.37606	-0.52597
CD81	-0.112913	-0.246499	-0.396581	-0.138495	-0.187457	-0.581311
RPP30	-0.776279	-1.30005	-1.04289	-1.18308	-1.1729	-1.30103
RING1	-0.224672	-0.139289	-0.0384078	0.126092	0.201508	0.00345137
TSR1	-0.852668	-0.763054	-1.44309	-1.70547	-1.57656	-0.537761
NOL9	-0.561777	-0.5109	-0.393201	-0.424943	-0.432969	-0.570867
ARID2	-0.450737	-0.379621	-0.136435	-0.608264	-0.29309	-0.0951809
CTR9	-0.0104426	-0.0929886	-0.540475	-0.464374	-0.487009	0.0011535
NIT1	-0.229418	-0.100371	0.0537165	-0.123913	-0.10459	-0.282932
ABHD12	-0.144443	-0.109145	-0.294276	-0.353339	-0.242638	-0.384856
SEH1L	-0.522566	-0.471252	-0.686887	-0.456372	-0.280681	-0.360344
MRPL53	-1.46418	-1.29613	-1.01383	-1.16245	-0.662854	-0.797037
INTS14	-0.56521	-0.264227	-0.428244	-0.134279	-0.0693573	-0.558154
C7orf50	-0.412728	-1.12069	-1.01665	-0.64816	-0.651932	-0.75433
UTP14A	-0.375546	-0.527167	-0.209324	-0.207211	-0.239845	-0.435309
TARS2	-0.095038	-0.054489	0.0327678	-0.240734	0.044152	0.0246952
SFXN3	0.0818308	0.0248783	0.08167	0.204889	0.331207	-0.0449881
NT5DC2	-0.145753	-0.183541	-0.544272	-0.294913	-0.32238	0.0257851
BPNT2	-0.640275	-0.635838	-0.503791	-0.657157	-0.658452	-0.852554
CFL2	-0.018198	-0.0402125	0.0186536	-0.851459	0.144523	0.102419
DNASE2	-0.000939015	0.0847262	-0.125393	0.0480614	-0.665072	0.137462
TTI1	-0.597395	-0.540635	-0.545227	-0.479438	-0.379891	-0.444854
DDAH2	0.0512567	-0.672699	0.0402774	-0.00464491	0.035378	0.277292
MBD3	-0.231012	-0.411442	-0.258278	-0.248852	-0.0582209	-0.170354
GSPT1	0.690445	0.652227	0.63293	0.531116	0.524159	0.606656
TUBG1	0.574968	0.548686	0.675186	0.756577	0.859287	0.694325
POLD1	-1.91294	-0.314025	-1.13643	-0.304121	-0.158811	-0.198611
CBS	1.83138e-10	-0.0601074	0.043984	0.277292	0.269461	0.133233
GPX4	0.398877	0.452471	0.657577	-0.204736	0.510525	0.424812
PITPNB	0.334419	0.339188	0.36953	-0.194977	0.631489	0.345978
SRSF6	0.975893	1.06737	1.06206	1.26408	1.2686	1.09506
PRPSAP1	-0.235829	-0.367977	-0.149682	-0.460355	-0.125473	0.0365355
YTHDF3	-0.305746	-0.432251	-0.153543	-0.0505754	-0.127618	-0.379288
STON2	0.227626	0.231201	0.425117	0.534278	0.542003	0.387655
ARPC1A	0.256105	0.328689	0.406834	0.457699	0.562227	0.284551
DYNLL2	0.249819	0.427443	0.363087	0.660341	0.646212	0.548664
DDX52	-0.450737	-0.675489	-0.798783	-0.353339	-0.489475	-0.920049
MAD1L1	-0.28537	-0.330571	-0.227329	-1.6668	-0.361087	-0.363
AKR7A2	0.387497	0.445466	0.541532	0.566784	0.426169	0.450118
DENR	0.14263	0.0501666	0.0759929	0.185235	0.163628	0.00230395
KPNA6	0.343019	0.323109	0.44217	0.39917	0.377263	0.227586
PFDN1	0.402605	0.495441	0.560667	0.731595	0.722367	0.617937
NSA2	-0.341299	-0.271527	-0.207125	-0.336306	-0.0619014	-0.35508
ALDH1A1	0.246641	0.349438	0.45763	0.316164	0.305018	0.275458
MB	0.0619603	0.0285823	0.156126	-0.259917	0.259878	0.122041
EPCAM	-0.181281	-0.08573	-0.283683	-0.00934003	-0.20252	-0.308016
BUD31	-0.278191	-0.391586	-0.324814	-0.178407	-0.168152	-0.305675
AKR1C2	0.670879	0.79647	0.792875	1.09629	1.11234	0.993014
FOXA1	0.137193	-0.232819	-0.0295744	-0.0156802	-0.177697	-0.11279
FOXK1	-0.084656	-0.456918	-0.275904	-0.0488486	-0.168151	-0.186022
MTA1	-0.0527971	0.0622792	-0.0041036	0.226444	0.244638	0.266797
GALE	-0.194289	-0.248239	-0.0838349	-0.155783	0.159207	-0.211576
QRICH1	-0.181281	-0.361137	0.0513038	-0.149219	-0.0656134	-0.102431
PDE12	0.249291	0.0404068	0.128667	0.0480614	0.0555814	0.0751197
NOC3L	-0.362385	-0.341243	-0.278481	-0.166948	-0.165798	-0.274158
SCG3	-0.134102	-0.326375	0.0199558	-0.00154279	0.0397872	-0.11429
BCL2L13	-0.665581	-1.92847	-0.749442	-0.568864	-0.498471	-0.706543
ITPA	0.00373589	0.372595	0.357744	-0.829073	-0.218125	0.109658
MUC13	0.318496	0.359883	0.30979	0.500116	0.487676	0.303334
MRPL40	-1.10928	-0.998035	-0.773816	-0.0336086	-0.833086	-0.949875
DNAJC17	-0.492395	-0.572557	-0.431909	-0.285896	-0.245449	-0.387667
MRPL16	-0.492395	0.671532	0.768051	0.805023	0.829482	0.759266
TMCO1	-0.124002	0.0665245	-0.250938	0.126092	-0.262708	-0.478278
MRPS17	-0.464184	-0.757384	-0.330604	-0.524421	-0.68946	-0.778613
POLR3A	-0.26418	-0.284603	-0.202761	-0.113789	-0.0545714	-0.422899
EIF4G3	-0.784196	-1.14201	-0.565271	-1.11379	-0.500495	-1.01889
RBBP9	-0.0300972	0.0682111	0.319031	0.282948	-0.722852	-0.678662
SEC24B	-0.389119	-1.29419	-0.299671	-0.958887	-1.07886	-0.102431
TOMM40	0.0183661	-0.0917704	0.0238392	0.00914338	-0.119102	0.114121
COX6C	0.887087	0.910656	0.957107	0.714104	0.65339	0.592129
POLR2C	-0.472456	-0.583741	-0.288947	-0.353339	-0.498471	-0.289631
RRM2	-0.448097	-0.361137	-0.527441	-0.628736	-0.70138	-0.904015
KIF11	-0.281766	-0.326375	-0.246112	-0.0188853	-0.0866163	-0.796313
TIAL1	0.492781	0.559681	0.483876	0.468305	0.319847	0.422635
BDH1	-0.144443	-0.120692	-0.0756559	0.095058	0.0455972	-0.0249595
EIF4EBP1	-0.492395	-0.320156	-0.521519	-0.0270032	-0.0298488	-0.419852
LARS2	-0.209215	-0.161565	-0.573861	-0.824937	-0.886427	0.0542217
RPS6KA1	0.445009	0.519914	0.525593	0.282948	0.0188171	0.318019
RAB11B	0.633272	0.537405	0.660562	0.598969	0.697365	0.57094
HSD17B12	-0.00471551	0.108378	0.12255	0.0180982	0.189245	-0.0105218
NUDT16	-0.733615	-0.778151	-0.691546	-0.639345	-0.629512	-0.915272
ATP5MK	-0.673912	-0.611015	-0.564771	-0.554274	-0.727106	-0.63767
C12orf57	0.078712	0.0421977	-0.121774	-0.0204968	-0.0712414	0.0996733
VRK1	-0.66126	-0.486076	-0.551483	-0.52032	-0.123339	-0.057992
PAXX	0.0643933	-0.143379	-0.0295744	0.0589534	0.0188171	-0.177248
MRI1	-0.0517392	-0.0750647	0.0805405	0.171965	0.253667	0.037596
POLR1E	0.0910551	0.0806559	-0.147765	0.329347	0.10861	0.146623
RACGAP1	0.126811	-0.08573	-0.145856	0.102419	-0.114906	-0.00464491
L2HGDH	-0.87954	-0.421722	-0.776249	-0.349879	-0.305864	-0.360344
SDF2L1	-0.0602759	-0.0991315	-0.0252242	0.151811	-0.443965	0.0344066
SARS2	-0.582796	-0.243038	-0.536243	0.168844	-0.274607	-0.012895
CMC2	0.524751	0.396954	0.326156	-0.117811	-0.0438032	0.0652936
GTF3C5	-0.325137	-0.292256	-0.218233	-0.0847611	-0.0750344	-0.217253
HTRA2	-0.368916	-0.615055	-0.606714	-0.462136	-0.527173	-0.541764
CD2BP2	-0.427535	-0.568892	-0.538589	-0.378367	-0.0985155	-0.194977
MRPL3	-1.50421	-0.0738956	0.0390347	0.00914338	0.0294287	-0.0741286
MAP2K2	-0.601123	-0.611015	-0.49519	-0.433216	-0.464954	-1.21916
GYG1	0.021948	0.116737	-0.616736	-0.565454	-0.498471	-0.529865
CRIP2	-0.0892396	0.192518	0.0107571	0.321338	-0.177697	0.305626
AP1S1	-0.475249	0.0927541	0.223751	0.23906	-0.54199	0.106957
CRADD	-1.11413	-1.0979	-0.909398	-0.886768	-0.738364	-0.959238
MRPS5	-0.56521	-0.465462	-0.565271	-0.827	-0.242638	-0.640185
CSTF1	-0.327124	-0.257049	-0.544749	-0.349879	-0.20252	-0.422899
SRSF5	0.308931	0.420019	0.439209	0.591144	0.09337	0.352183
CCDC6	-0.793425	-1.04021	-0.443093	-0.702061	-0.635702	-0.42906
FIP1L1	0.091815	0.145142	0.19864	0.255615	0.297813	0.268045
GSPT2	0.30103	0.438347	0.486104	0.529754	0.579868	0.429134
STAG2	-1.46968	-1.33057	-1.08219	-1.23014	-1.13412	-1.27199
EMC1	-0.507219	-0.495219	-0.336473	-0.550976	-0.504062	-0.585738
MYO18A	-0.287183	-0.347773	-0.123579	-0.142753	-0.259783	-0.211576
GPKOW	0.248762	0.169142	0.0488775	0.326452	0.39954	-0.492402
GNPNAT1	-0.0880892	-0.0954353	-0.531588	-0.00776934	-0.98272	-0.0995167
EBNA1BP2	-0.204683	0.0285823	-0.373457	-0.257125	-0.262708	-0.0659853
IRF2BPL	-0.781352	-0.795634	-0.722754	-0.382063	-0.357422	-0.51073
UPF2	-0.445473	-0.547529	-0.31627	-0.138495	-0.403585	-0.106841
AASDHPPT	-0.17986	-0.0978959	0.0276882	0.120294	0.0264232	-0.0527436
EXOC1	-0.393739	-0.904076	-1.11818	-0.813761	-0.632252	-0.639177
EIF2B4	-0.209215	-0.229465	-0.207125	0.0999792	0.0802483	-0.105366
PPIL1	0.274437	0.163096	-0.307891	0.00914338	-1.86065	0.26991
LAMP1	0.137876	0.208651	0.226184	-0.0188853	0.333444	0.306767
GLB1	-0.203183	0.0673686	-0.032499	-0.061083	0.0279285	-0.0633045
EIF2AK2	0.0504223	-0.0369836	0.0883861	0.379698	0.230732	0.188988
CRAT	0.448362	0.522879	0.575391	0.527931	0.563104	0.367316
IST1	-0.1021	-0.114239	-0.324814	0.095058	0.0172798	-0.148677
SMAD4	-0.54831	-0.579981	-0.540948	-0.455492	-0.336059	-0.376531
MTX1	-0.28537	-0.165872	-0.478485	-0.445928	-0.521279	-0.553998
QSOX2	-0.568671	-0.483071	-0.0550844	0.0825053	-0.395543	0.0236027
USP54	0.00466486	0.187431	0.00942692	-0.626123	-0.498976	-0.630705
PEG10	0.504681	0.634315	0.541532	0.455547	0.535046	0.548664
PBRM1	-0.319228	-0.572557	-0.458468	-0.382063	0.0368527	-0.057992
GATD1	-0.70511	-0.758512	-0.66937	-0.433216	-0.428648	-0.529865
OSTF1	-0.110487	-0.0274383	0.0525118	-0.660668	-0.638481	-0.0768773
EDC3	-0.0734042	0.00098368	0.0415164	0.00306923	0.0368527	-0.12187
MCCC1	0.187509	0.0448703	0.182846	0.421324	0.403987	0.314114
NUP88	-0.358085	0.195039	0.118423	0.175063	0.215391	0.0246952
SELENOO	-1.14839	-0.802454	-0.768991	-0.839589	-0.833086	-0.730711
SF3B6	0.0985951	-0.155888	0.0452126	-0.00154279	0.015737	-0.0659853
SUPT5H	-0.82989	-0.554534	-0.76501	-0.262728	-0.719479	-0.599756
CASK	0.327855	-0.0140107	-0.125393	-0.0124986	-0.197441	-0.0880495
AQR	0.132379	-0.322219	0.282961	-0.160215	-0.127618	-0.240734
BCKDHB	-0.341299	-0.249987	-0.363912	-0.204736	-0.0420342	-0.30103
DNAJB1	-0.437694	-0.354404	-0.820744	-0.973128	-0.911831	-0.416825
PPP1CC	0.77217	0.785314	0.77951	0.812202	0.776546	0.721477
DYNLT1	-0.0351531	-0.0612398	-0.0138322	0.108459	-0.0315687	-0.0824275
RPL38	0.682724	0.728473	0.848392	0.676856	0.687605	0.78654
MRPS9	0.00466486	-0.164432	-0.145856	-0.00776934	0.0397872	-0.0995167
CPSF1	-0.648548	-0.587534	-0.474407	-0.694374	-0.361087	-0.419852
CTBP1	0.22091	0.242616	0.307114	0.113232	0.149094	-0.0411617
EIF2B1	-0.095038	-0.0657994	-0.286307	-0.501347	-0.0693573	0.0480614
ITPR3	-1.20318	-0.697495	-0.676421	-0.868186	-0.875462	-1.1039
TRMT5	-1.14054	-0.742436	-0.564271	-1.0558	-0.599822	-1.18249
INTS3	-0.221536	-0.445781	-0.229633	-0.119835	0.0338983	-0.376531
WDR82	-0.0549208	-0.189594	-0.0938576	-0.408856	0.158095	-0.921975
POGLUT3	0.0872354	0.10607	0.0415164	-0.0221143	0.147956	0.250887
RHOT2	0.268412	0.211081	0.0340284	0.245233	0.181928	0.168322
SPC24	-1.1117	-1.13122	-1.03544	0.201997	-0.756276	-0.960291
ATAD1	0.0504223	-0.194189	-0.0740384	0.255615	0.277148	0.10059
ATP6V0A1	-0.278191	1.14795	1.24826	1.26991	1.34373	1.13746
PTCD3	0.103796	0.864764	-0.560296	1.0181	-0.379891	0.24039
CHAMP1	-0.17703	-0.140648	-0.0550844	0.232798	0.218309	0.241053
RPRD1A	0.22316	0.213497	0.201217	0.575057	0.460792	0.342318
NUDT9	0.0810532	0.167136	0.248258	0.182208	-0.218125	0.300452
SEL1L	-1.02709	-0.389166	-0.157438	-0.319915	-0.786566	-0.742041
DNPEP	-0.608676	-0.796866	-0.499469	-0.599603	-0.790505	-0.673185
TMX2	-0.608676	-0.700944	-0.478485	-0.346445	-0.437773	-0.650392
TCAF1	-0.345435	-0.354404	-0.01524	-0.412823	-0.251126	-0.263434
UTP18	-0.303853	-0.282711	-0.0384078	-0.134279	-0.534793	-0.545804
NDUFB9	-0.0973793	-0.0511525	0.138674	0.263241	0.0172798	0.10059
RANBP6	-1.55164	-1.29033	-1.44309	-0.992367	-1.50275	-1.29415
NOL3	-0.722581	-0.867737	-1.13272	-0.937032	-0.391577	-0.30103
ZMPSTE24	-0.110487	-0.666715	0.0771343	-0.460799	-0.0656134	-0.263434
HMGN2	0.326088	0.412466	0.408963	-0.0847611	0.454648	0.290508
PTPN6	-0.475249	-0.98834	-1.09555	-0.192571	-0.34661	-0.503306
SRI	0.454993	0.459365	0.435229	0.394849	0.344458	0.265545
PFN2	-0.149707	-0.118099	0.0402774	0.0466805	0.06809	-0.0540498
ALDH7A1	0.398877	0.459365	0.454295	0.722937	0.703751	0.637
FXYD3	0.255585	0.221849	0.397668	0.239947	0.234484	0.0365355
MTHFD1L	0.232596	-0.956019	0.180156	0.414262	-0.158811	-0.758946
VN1R5	0.952467	1.02858	1.18285	1.14963	1.21734	1.07415
UTP15	-0.437694	-0.267862	-0.204938	-0.623527	-0.511283	-0.706543
SYNE2	0.985697	1.01737	1.16273	1.25476	1.23728	1.08757
AKAP9	-0.964877	-0.615055	-1.00548	-0.0286452	-0.147412	0.69897
DDX50	-0.0496309	0.0715647	0.106869	0.189237	0.313665	0.119417
UBA5	0.103796	0.137317	-0.383217	0.205849	0.315219	0.194927
SH3BGRL3	0.379742	0.34723	0.388304	0.226444	0.369804	0.0511525
ACBD3	-0.5864	-0.790133	-0.58419	-0.515751	-0.642684	-0.675915
MRPL44	-0.652744	-0.627405	-0.36707	-1.00464	-0.99206	-1.04371
TM9SF3	0.0739913	0.321703	0.344398	-0.0628593	-0.0438032	-0.123401
GAR1	-0.213795	-0.150284	-0.0772794	-0.0221143	0.00159961	-0.12187
TERF2IP	-0.317276	-0.576253	-0.215989	-0.771731	-0.450698	-0.891241
ARPC5	0.705487	0.758682	0.857937	0.812202	1.07354	0.972587
DHX16	-0.309555	-0.275223	-0.769791	-0.107826	0.0775757	-0.191372
GYS1	-0.16179	-0.0601074	0.0402774	0.153977	-0.0807868	0.0428603
RPL22	0.52194	0.554218	0.697606	0.549751	0.509039	0.542084
RAD23A	-0.749127	-0.834879	-0.714916	-0.705956	-0.886427	-0.958187
GMFB	0.147332	0.293581	0.383264	0.313927	0.368434	0.232347
LSM3	0.175152	0.152136	0.30103	0.261558	0.297813	0.197134
ACTG1	2.85161	2.87931	2.97188	3.00763	3.01263	2.85778
KRR1	-1.44027	-0.131221	-0.902818	-0.0557974	-0.0230362	-0.00934003
ZNF638	0.398877	0.423747	0.472559	0.617937	-0.867121	0.40162
IRF2BP2	-0.52886	-0.583741	-0.519263	-0.0980666	-0.114906	-0.329675
NDUFAF2	0.0411368	0.0790171	-0.132723	0.144143	0.247366	-0.0741286
GPD1L	1.25035	1.27777	1.36661	-0.157993	1.42012	1.30563
STEAP2	-0.141835	-0.454107	-0.333529	-0.378367	-0.383751	-0.570867
GPT2	-0.545007	-0.828197	-0.424609	-0.861417	-0.780723	-0.961346
SDSL	-0.207699	-0.231139	-0.01524	-0.199829	0.0172798	-0.189582
DUSP23	-0.762491	-0.619133	-0.518364	-0.682351	-0.289955	-0.382063
MAK16	-0.303853	-0.177571	-0.558322	-0.279987	0.0972304	-0.012895
POLDIP3	-0.341299	-0.440319	-0.376686	-0.243423	-0.679386	-0.217253
ARMT1	-0.0613549	-0.831525	-0.52974	0.0297578	-0.387646	-0.2097
FAM114A2	-0.122756	-0.200394	-0.192037	-0.0156802	0.291307	-0.131143
PODXL2	-1.17562	-1.27895	-0.990573	-0.843868	-0.80356	-0.932723
SUN2	-0.168651	-0.365685	-0.161368	-0.194977	-0.0905466	-0.324768
FAF1	0.171376	0.244863	0.100435	-0.0575522	-0.156507	0.205849
TMED7	0.351452	0.343674	0.564395	0.53697	0.58822	0.236387
NDC80	-0.56521	-0.587534	-0.906096	-0.698201	-0.674057	-0.90867
PQBP1	0.147332	0.187431	0.138674	0.435677	-0.733999	0.322989
VTN	-0.466924	-0.451314	-0.389847	-0.307234	-0.28375	-0.478278
ACADS	0.359725	0.0164269	0.166455	0.499629	0.0203491	0.354231
ADSS2	-0.492395	-0.49215	-0.363912	-0.511229	-0.680921	-1.05014
CUL3	-0.0689839	0.00294438	-0.169337	-0.134279	-0.142935	-0.522109
RPRD2	-0.389119	-0.640117	-0.121774	0.176091	-0.0113654	-0.12187
PELP1	-0.0250996	0.0622792	-0.443093	-0.784668	0.041247	-0.0838262
VPS52	0.153304	0.209868	-0.956016	0.412478	0.362215	-0.444854
TOMM5	0.486707	0.559681	0.645428	0.53831	0.556925	0.422198
WDR77	0.178896	0.244863	0.320335	0.0602959	0.161423	0.00345137
DDX24	0.0708155	0.0605694	0.59658	-0.468431	-0.683233	-0.818552
DECR2	0.541245	0.596111	0.181951	0.543187	0.656936	0.503993
DCAF13	0.0129374	-0.143379	-0.0805448	-0.0369493	-0.951527	-0.457917
ASH2L	0.164366	0.119737	-0.59477	0.289323	0.305811	-0.441649
SCOC	-0.260747	-0.173147	-0.0566326	-0.222362	-0.220782	-0.317509
LSM2	-0.575676	-1.26604	-0.829849	-1.35334	-0.988924	-1.21916
TPRKB	-0.303853	-0.324292	-0.211535	-0.437412	-0.339548	-0.352471
NFS1	-0.129023	-0.161565	0.0759929	0.00763279	0.0583924	-0.0411617
DFFA	0.12611	0.165794	-0.474407	0.0825053	-0.811793	-0.579553
FUCA1	-0.287183	-0.257049	-0.0443982	-0.199829	-0.142935	-0.129584
SLC25A4	1.53032	1.59361	1.65155	1.65696	1.71005	1.59213
PAFAH1B1	-0.445473	0.227718	-0.275904	-0.169216	-0.343064	-0.298726
LIG3	-0.131555	-0.194189	-0.202761	-0.259917	-0.0905466	-0.102431
MESD	-0.112913	-0.49215	-0.743368	-0.040316	-0.119102	-1.21158
MEPCE	-0.495319	-0.302016	-0.417431	-1.19498	-0.210253	-0.232765
RIOX2	-0.558371	-0.561653	-0.424609	-0.595336	-0.458458	-0.593822
GFM2	-0.810668	-0.841665	-1.10412	-0.6114	-1.38375	-0.664563
PAWR	-0.317276	-0.296134	-0.109339	-0.437412	-0.474883	-0.0810333
HDHD3	-0.396068	-0.312	-0.281074	-0.530126	-0.457997	-0.496007
ARHGAP35	-0.670385	-0.619133	-0.470367	-0.504288	-0.432969	-0.541764
NDRG3	-0.182707	-0.164432	-0.499469	-0.248852	-0.187457	-0.347301
HBS1L	-0.347518	-0.568892	-1.56474	-0.363889	-0.481146	-0.606238
AGPS	-0.0962071	-0.050046	-0.534841	0.0106487	0.224087	-0.259217
AIP	-0.358085	-0.0402125	-1.07404	-0.661374	-0.0230362	0.127243
NDUFS8	-0.723573	-0.374926	-0.513008	-0.332978	-0.666556	-0.826225
ZW10	-0.267641	-0.0797725	-0.268262	-0.190178	-0.357422	-0.365673
UMPS	0.043689	0.0553991	-0.424609	0.262401	0.430948	0.165964
BCKDHA	0.328296	0.380867	0.389416	0.0925763	0.487676	0.245014
RPL34	1.11257	1.16445	1.27073	1.25476	1.27799	0.988293
RAB13	0.264859	0.50785	0.453338	0.236387	0.315219	-0.240734
RBM10	-0.127762	-0.135236	-0.482601	-0.401031	-0.372271	-0.0566739
NFIX	-0.375546	-0.307979	-1.34543	0.212509	0.209495	0.0903932
SLC1A5	0.0545783	0.0622792	0.0513038	0.0695789	0.101057	0.00801093
HSD17B8	-0.582796	-0.530495	-1.4826	0.0987541	-2.09034	-0.0810333
NTMT1	-0.223101	-0.213075	-0.246112	-0.12803	-0.184996	-0.263434
NOC4L	-0.111698	-0.222835	-0.0550844	-0.31037	-0.395543	-0.651426
RAB18	-0.0678858	-0.0612398	0.0500923	-0.0124986	-0.245449	-0.324768
UBQLN4	-0.148385	-0.365685	0.00809268	-0.285896	-0.693397	-0.464598
RBM28	-0.136664	-0.817716	-0.243719	-0.140619	-1.77441	-1.12187
TMED5	0.0595135	0.0421977	0.145544	0.173	0.201508	0.0397094
SAR1B	0.371846	0.2283	0.322932	0.0987541	0.351648	0.282747
TRAPPC3	0.116174	0.308354	-0.0369231	0.0602959	0.06809	0.224153
ENSA	0.367843	0.310768	0.626543	0.828504	0.338618	0.398402
NDUFS2	0.0228388	0.101417	-1.05047	-1.1974	0.201508	-0.478278
CTBP2	0.0856981	0.132263	0.153265	-2.50345	0.239129	0.0428603
COPZ1	0.347256	0.384945	0.405765	0.566784	0.612354	0.437649
REEP5	0.170743	0.191886	0.0549179	0.304099	0.288016	0.0225073
BAX	-0.504213	-0.434924	-0.363912	-0.279987	-0.156507	-0.298726
GTF3C1	0.0864675	-0.125925	0.0513038	1.83138e-10	0.236348	0.140816
EXOSC6	0.00466486	0.236946	0.277246	0.256469	0.352361	0.12465
UBAP2	-0.10448	0.163096	0.242843	0.271562	0.192343	0.217204
SUPT6H	0.308009	-0.0809575	-0.439333	-1.07004	-0.350184	0.481717
KIF21A	-0.317276	-0.232819	-0.107591	-1.09041	-0.0048345	-0.0923143
THEM6	-0.516362	-0.50456	-0.354572	0.13295	0.122125	0.0692507
OVCA2	0.00559185	-0.0623752	-0.153543	1.83138e-10	0.128132	-0.163568
IRGQ	-1.15773	-0.257049	-0.943884	-0.22494	-0.20766	-0.496007
THOC3	-0.111698	0.189982	0.247488	0.252181	0.112338	-0.0361117
TSG101	-0.628154	-0.627405	-0.273342	-0.883223	-0.863595	-1.05799
SKIC8	0.148667	0.130808	0.0960924	-0.279987	-0.228849	0.0290382
TFB2M	-0.126505	0.081473	-0.324814	0.240832	0.173412	0.185988
LRRC40	-0.351714	-0.0511525	-0.032499	0.0297578	0.15698	0.0439055
OXSM	0.266893	0.40864	0.442662	-0.0557974	-0.251126	0.334368
COPS7A	-0.149707	-0.523865	-0.171352	-0.282932	-0.28375	-0.51073
L1RE1	-0.716191	-0.725884	-0.104117	0.070889	-0.49345	-0.246808
TNFRSF10B	-0.475249	-0.440319	-0.345428	-0.700513	-0.637785	-0.764284
SEC24A	-0.77293	-0.820964	-0.666202	-0.926503	-1.04558	-0.91243
STT3A	0.220345	0.380867	0.370111	0.424233	0.465756	0.347538
UQCRFS1	0.812986	0.883191	0.904449	1.0181	1.05699	0.896104
CDK9	-0.159076	-0.421722	0.043984	-0.0885213	0.116034	0.0322672
IK	0.0627728	-0.144752	0.00541184	0.0368893	0.0708214	-0.059314
PCM1	0.11257	0.069052	0.197777	0.181195	0.136405	0.052178
MAPK14	-0.0613549	0.0588528	-0.0854894	-0.90992	0.0484733	-0.0700379
ESRP1	-0.191365	-0.788919	-0.458468	-1.1301	-0.569052	-0.580431
CELF1	-0.333143	-0.426955	0.137683	-0.6114	-0.563151	-0.588416
PPP1R10	-0.391423	-0.42433	-0.348455	-0.246129	-0.41178	-0.207832
TACO1	0.0771441	0.0847262	0.100435	0.0508102	0.173412	-0.00581394
NLN	-0.648548	-0.406392	-0.218233	-0.105857	-0.383751	-0.202276
PPAN	-0.0711884	-0.00694886	-0.291603	-0.107826	-0.0367699	-0.200439
GPHN	-0.200198	-0.10788	-0.330604	0.0297578	-0.212861	-0.0700379
UTP3	-0.325137	-0.365685	-0.236619	-0.0755008	-0.671041	-0.252969
RBM12	0.200115	0.302505	0.357146	0.268253	0.488197	0.450118
HACL1	0.189938	0.0239473	0.026409	-0.105857	0.044152	-0.178988
HOOK1	-1.21998	-0.834206	-0.684247	-0.4533	-0.587871	-0.76094
SAP18	0.610881	0.671532	0.729205	0.543187	-0.253992	0.542084
PLXNB2	-0.582796	-0.271527	-0.758716	-0.304121	-0.234312	-0.312737
NDUFA7	-0.858046	-0.162996	-0.213756	-0.60206	0.0233967	-0.0566739
GTF2F2	0.229842	0.22655	0.30442	0.0106487	-0.0905466	1.83138e-10
NQO2	0.395117	0.388985	0.663527	0.705087	0.642578	0.400244
NMT1	0.200706	0.096713	0.125619	0.211564	0.289665	0.0856776
CSTF2	0.0246151	-0.00296448	0.217195	0.0576068	-0.0367699	0.0268721
CPOX	-0.267641	-0.59136	-0.383217	-0.469791	-0.315698	-0.52597
RPS29	0.703635	0.696006	0.828648	0.632536	0.725393	0.833052
CNBP	0.238593	0.218289	0.392736	-0.339659	0.437435	0.315792
FAU	0.917618	0.972562	1.01604	1.11085	1.05133	1.00914
RAE1	-0.384548	-0.135236	0.178354	0.223693	0.225042	0.105148
COX20	0.20774	0.438347	0.260385	0.591144	0.257227	0.450118
BROX	0.135136	0.132263	-0.0805448	-0.0540498	-0.0712414	0.154786
STX12	0.155277	0.0665245	0.203779	0.331506	0.315994	0.205849
GOLM1	-0.1021	-0.0456481	0.0352854	0.162535	0.120914	0.00573713
COQ8A	-0.0915497	-0.180546	-0.0237837	-0.540159	-0.339548	-0.0286452
CCDC51	-0.56521	-0.595221	-0.413886	-0.304121	-0.302636	-0.349879
TMEM43	0.121879	0.186791	0.269996	0.261558	0.395691	0.0922651
TUBB6	0.431329	0.466151	0.473018	0.191225	0.275452	0.477891
DCP1A	0.11257	-0.0917704	-0.0972505	0.29169	0.0264232	0.074147
MBNL1	0.228735	0.291069	0.342546	0.458772	0.4467	0.241716
CHTOP	-0.165894	-0.302016	-0.0339687	0.0987541	0.136405	-0.106841
CRYBG1	0.33874	0.297073	0.103664	0.393606	0.58822	0.429134
ILVBL	-1.08809	-1.12989	-1.00964	-1.07185	-1.03157	-0.973128
TNPO2	-0.466924	-0.411442	-0.305134	-0.332978	-0.296249	-0.529865
NVL	-0.840155	-0.798102	-0.657454	-0.654369	-0.603023	-0.699548
PRAF2	0.0428399	0.0959241	-0.104117	-0.277063	0.230732	-0.291887
RTN3	0.579932	0.652227	0.731738	0.751148	0.307393	0.589165
ZRANB2	0.143979	0.0220794	-0.125393	-0.0646428	-0.657723	-0.142219
CLU	0.680772	0.705809	0.786244	0.591144	0.642578	0.574031
ACTR1A	0.524751	0.519914	0.726658	0.606656	0.76293	0.580148
TUBB4B	1.14331	1.1718	1.27868	1.43793	1.33046	1.11854
TP53BP1	-0.56521	-0.40891	-0.281074	-0.279987	-0.239845	-0.223005
SQSTM1	-0.389119	-0.640117	-0.534841	-0.367464	-0.45938	-0.62385
STXBP2	-0.0454449	-0.106619	-0.0041036	-0.130103	-0.684006	-0.0540498
KIAA2013	-0.145753	-0.153077	-0.211535	-0.265558	-0.325759	-0.0796435
NCSTN	-0.66126	-0.0978959	-0.470367	-0.688321	-0.486026	-0.722708
ZBTB10	0.201886	0.319349	0.401465	0.319128	0.350219	0.429134
SIN3A	0.0411368	0.179687	0.0917055	0.191225	0.114805	-0.00816148
RBM4	0.707331	0.722917	0.770367	0.842007	0.638913	0.691984
MRPL4	-0.343362	-0.379621	-0.357663	-0.0791812	-0.476321	-0.410835
PHPT1	0.0578747	0.0484083	0.193439	0.324997	-0.0866163	0.299294
ATP5IF1	0.603932	0.677781	0.726658	0.7802	0.694136	0.703566
YTHDF2	0.0970976	-0.00795069	0.104735	0.218137	0.184031	0.052178
AP1M2	0.398877	0.40864	0.341307	0.260714	0.240973	0.458236
SNRPC	0.318045	0.266186	-0.421005	0.222772	0.393105	0.433412
POLR2B	-0.112913	-0.0833372	0.0632357	-0.346445	-0.420132	0.0125231
GPS1	-0.00756959	0.186791	-0.211535	0.0562559	-0.510763	-0.444854
HAGH	-0.364551	-0.41399	-1.30239	-0.105857	-0.253992	-0.0980666
GLYR1	0.0545783	-0.0785908	-0.406881	-0.0124986	0.192343	0.128104
MIX23	-0.323158	0.31508	0.246718	0.300259	0.250078	0.0672767
CMAS	0.131687	0.0183192	0.249026	-0.117811	0.200499	-0.150306
SYAP1	-0.453393	-0.471252	-0.443093	-0.30103	-0.319026	-0.438467
ASB9	0.272939	0.380867	0.448032	0.617937	0.656936	0.606656
EIF3K	0.211214	0.272541	0.121522	0.114417	-0.499989	-0.134279
NENF	0.106007	0.380867	-0.49519	0.292476	-0.134116	-0.595639
PPIE	-0.0892396	-0.595221	-0.218233	-0.353339	0.20452	0.276682
SAMHD1	-0.148385	-0.214686	-0.111094	0.12839	-0.014668	-0.0411617
SRPRA	0.461524	0.513924	0.654572	0.714104	0.519823	0.623469
EIF2S3	0.786205	0.768861	0.549288	0.911479	0.928759	0.817509
UFM1	0.445009	0.4891	0.424093	0.466731	0.465207	0.458236
MAP2K1	0.287212	0.238655	0.0289637	0.536523	0.556481	0.424378
COA6	-0.126505	-0.171682	-0.0237837	0.00306923	0.0708214	-0.21346
H3-7	1.07082	1.06057	1.14065	1.34563	1.39311	1.2269
MRPL14	-0.36023	-0.718611	-0.616736	-0.780932	-0.515464	-0.120343
NHLRC2	-0.257341	-0.214686	-0.0354433	-0.518283	0.0294287	0.00914338
FAM3C	-0.24728	0.0230144	-0.832618	-0.685326	-0.509725	-0.303346
DCUN1D1	-0.218423	-0.389166	-0.10067	-0.698201	-0.460767	-0.576493
PUS7	0.0586949	-0.0612398	-0.243719	-0.0237378	-0.00321701	0.261136
SRPK1	-0.343362	-0.527167	-0.386519	-0.105857	-0.138503	-0.533795
MMS19	-0.243977	-0.42433	-0.159398	-0.134279	-0.32238	-0.261321
DDX23	0.114016	0.163772	-0.0110303	0.0121489	0.0470377	0.219997
TMED9	0.51911	-0.243038	-0.109339	0.0760902	-0.189931	-0.261321
NUP85	-0.918947	-0.828197	-0.652532	0.0576068	-0.521279	-0.750411
MRPL39	0.0351227	0.0935487	0.153265	0.124939	0.134057	0.0180982
MAT2B	0.551903	0.476135	0.479384	0.591144	0.431542	0.400703
CPSF2	-0.425032	-0.396465	-0.31627	-0.466623	-0.955848	-0.499641
MRTO4	0.180756	0.244302	0.313113	0.163593	0.306603	0.132382
LSS	-0.0114045	0.0732319	0.0960924	0.161474	0.126937	0.0459884
FXR2	-0.305746	-0.869922	-0.718461	-0.823909	-0.817019	-0.911487
RAC1	0.944013	0.98903	1.06792	1.16465	1.19542	1.03547
VAT1	0.323869	0.420019	0.340065	-1.20474	-0.762723	-0.31037
PTPN23	-0.184138	-0.41399	-0.177455	0.120294	-0.0807868	-0.105366
MYG1	-0.0321125	0.0571294	-0.155486	0.204889	-0.379891	0.0225073
RALY	0.589692	0.545893	0.648498	0.40284	0.191313	0.551917
SUGT1	0.0351227	0.0614251	0.105804	0.259868	0.20452	-0.0686828
TPP1	0.492781	0.567749	0.616783	0.529754	0.70691	0.47403
MTX2	0.0147545	0.0135728	-0.0237837	-0.0204968	0.035378	-0.0105218
OAT	0.208901	0.448983	0.500531	0.200058	-0.119102	0.19345
ISG15	0.391324	0.459365	0.513243	0.441846	0.515933	0.299873
CLTA	0.606261	0.713496	0.803705	0.772467	0.836544	0.714847
MAP2	0.577457	0.690015	0.642337	0.844217	0.905487	0.776995
PRPS2	0.831349	0.936486	0.880025	0.863618	0.819884	0.757251
MRPL19	0.145994	0.206208	0.270726	0.354572	0.390505	0.24039
GSK3B	0.14263	-0.42433	0.0596904	0.138583	-0.184996	-0.399097
CLNS1A	0.33874	0.338285	0.521515	0.558351	0.623936	0.441846
PRPS1	0.189332	0.286001	0.334429	0.479681	0.467398	0.377605
PURA	-0.255648	-0.200394	-0.177455	0.0799506	1.83138e-10	-0.187798
GOLGA2	-0.126505	-0.050046	0.0352854	0.134082	0.231673	-0.0249595
NUP188	-0.620258	-0.583741	-0.363912	-0.802866	-0.857781	-0.897581
TRMT10C	0.251399	-0.00197407	-0.00273142	0.174033	0.304223	-0.118822
EPM2AIP1	0.477434	-0.0119813	0.564395	0.330788	0.760155	0.615144
NUP35	0.172007	0.293079	0.337569	-0.401031	0.461347	0.286944
NUDCD2	-0.450737	-0.465462	-0.383217	-0.346445	-0.357422	-0.265558
PCNP	0.11257	0.238655	0.245172	0.39917	0.362215	0.201513
REEP6	-1.04233	-1.61505	-0.895265	-1.39334	-1.41594	-1.48883
ZWILCH	-0.23907	-0.411442	-0.275904	-0.240734	-0.336059	-0.248852
ENOPH1	-0.475249	-0.445781	-0.238973	-0.353339	-0.140713	-0.278523
HAX1	-0.182707	0.0413031	-0.578479	-0.0646428	0.30103	0.252181
PMM2	0.238052	0.0903612	-0.157438	-0.0682321	-0.121215	0.167537
LAMTOR5	0.420779	0.376751	0.475758	0.530663	0.522237	0.421324
GSTZ1	-0.640275	-0.432251	-0.336473	-0.313528	-0.379891	-0.646792
PRKRA	-0.504213	0.00196514	-0.18782	-0.346445	-0.0367699	-0.461244
COX6A1	0.195953	0.588557	0.545427	0.663694	0.660452	0.545386
POLR2A	-0.884544	-0.216304	0.421005	-0.382063	-0.848638	-0.303346
FKBP2	0.215233	0.231779	0.252084	0.424233	0.396977	0.29228
RPS27A	2.10967	2.15697	2.28367	2.27566	2.27118	2.15559
CBX1	0.188117	0.208651	0.392184	0.436242	0.489756	0.329528
COX17	0.0716116	-0.20353	-0.107591	0.338626	-0.0350293	-0.150306
ETFDH	-0.0835176	-0.451314	-0.118184	-0.282932	-0.357422	0.0572694
TMED4	0.686601	0.696006	0.768051	0.842007	0.734348	0.626209
SRRM1	-0.16727	-0.0522618	-0.0295744	0.155056	0.0789141	0.0290382
HGH1	-0.0485807	-0.278951	-0.118184	-0.0204968	0.19644	-0.131143
ADI1	-0.430053	0.2147	-0.0972505	0.266589	0.447844	0.294044
CHCHD3	-0.0133346	0.762102	-0.202761	0.113232	0.0555814	0.854564
NCKAP1	-0.0402685	0.0421977	0.191691	0.0535416	0.118481	0.0490942
KDM1A	0.0849274	0.256474	-0.179508	-0.00934003	-0.00645803	-0.0336086
HMOX2	-0.195759	-0.349972	-0.125393	-0.0942232	-0.302636	-0.200439
RPS23	0.227626	0.188709	0.0377886	-0.0369493	0.347348	-0.067332
UGP2	-0.201688	0.0588528	0.0839203	-0.147053	-0.106633	-0.102431
SCYL1	-0.345435	-0.146128	-0.125393	-0.169216	-0.125473	-0.265558
BAZ1B	0.275433	0.279323	-0.10239	0.327902	0.255451	-0.158547
CROT	0.271435	-0.0263905	-0.0955507	-0.433216	-0.28375	-0.189582
SAMM50	0.178274	0.427443	0.253605	0.114417	-0.302636	0.178395
GMPPB	-0.172821	-0.205106	-0.134575	0.104845	-0.0315687	-0.294154
DNAJC13	-0.371115	-0.248239	-0.171352	-0.202276	-0.945831	-0.252968
ADSL	-0.0290931	-0.197281	-0.345428	0.242598	0.234484	0.0470262
TBL3	-0.260747	0.0855357	0.0759929	-0.468884	-0.472023	-0.533795
LASP1	0.648286	0.580871	0.801561	0.614209	0.631489	0.691984
TBCE	-0.0646081	0.40864	0.0120832	0.252181	-0.391577	0.149907
ACAD10	-0.469681	-0.339087	-0.250938	-0.192571	-0.0866163	-0.259217
PABPN1	0.351452	0.412466	-0.0166523	0.420155	0.395691	0.470135
PTGR2	-0.461461	-0.66763	-0.637503	-0.655761	-0.51757	-0.621428
SMARCE1	-0.391423	-0.426955	-0.281074	-0.0828932	-0.140713	-0.244774
ELAC2	-0.362385	-0.0821457	0.0702406	-0.12187	0.193371	0.101506
TMT1A	0.438223	0.462771	0.525593	0.40648	0.660452	0.532022
NIPSNAP3A	-0.127762	-0.226137	-0.243719	-0.397171	-0.129773	-0.363
CORO1C	-0.184138	0.247656	0.250558	0.598969	0.596414	0.215801
SNX5	-0.56521	-0.702927	-0.360776	-0.646792	-0.659183	-0.772414
HMGB3	0.262815	0.259736	0.407899	0.109658	0.041247	0.289916
VPS26A	0.195356	0.0648314	0.0827966	0.0734974	-0.325759	0.180687
DDT	1.07871	1.06989	1.17015	1.21156	1.21928	1.11942
RFC2	0.183838	0.324511	0.368948	0.636111	0.465756	0.375664
RECQL	0.191148	0.0673686	0.0107571	0.28375	0.246459	-0.0117068
SNRPD1	0.22091	0.316983	0.340065	0.334368	0.446127	0.350124
PPP3R1	-0.38228	-0.4014	-0.246112	-0.277063	-0.145168	-0.357704
PDIA5	-0.17703	-0.0556069	-0.305134	-0.420865	-0.336059	-0.545804
NCAPH	-0.38228	-0.451314	-0.79964	-0.288881	0.176625	0.0011535
CPSF7	0.187509	0.272541	0.321635	-0.262728	0.0815785	0.164384
SF3B5	0.135136	0.243741	0.261132	-0.382063	-0.0905466	0.0480614
NDUFB11	-0.197234	-0.241318	-0.119975	0.0166185	-0.00645803	-0.178988
WBP11	0.635449	0.629719	0.746629	0.150724	0.907475	0.710369
RTCA	-0.160431	-0.644439	-0.129042	-0.694374	-0.786566	-1.15689
RPS27	0.884647	0.862066	0.954091	1.16359	1.1581	1.00688
KLC1	0.359725	0.355561	0.308454	0.377766	0.418289	0.275458
WDR43	0.100832	0.069052	0.136691	0.155056	0.260758	0.149088
TMEM205	0.606261	0.770535	0.894149	0.899999	0.919213	0.78654
MRPL10	-0.697565	-0.718096	-0.376686	-0.528043	-0.509207	-0.545804
MRPL41	-0.345435	-0.377267	-0.243719	-0.178407	-0.184996	-0.257124
PIP4K2C	0.387497	0.350318	0.549288	0.517767	0.203519	0.0169889
BRIX1	0.173268	0.121974	0.28367	-0.238062	0.258112	0.0856776
FOXRED1	0.192354	0.0975005	-0.118184	-0.0540498	-0.00808765	-0.0566739
TSNAX	-1.15773	-1.36114	-0.91608	-1.51384	-1.39554	-1.51828
COPS8	0.183224	0.180987	0.313113	0.341442	0.143372	0.271149
SH3GL1	-0.0423317	-0.547529	-0.153543	-0.809768	-0.646218	-0.342192
NIFK	-0.656981	-0.716043	-0.553913	-0.583371	-0.603023	-0.720275
KLC2	0.538539	0.482666	0.496209	0.316907	-0.60174	0.0885131
UBE2T	0.538539	0.534538	0.610153	0.549316	0.635217	0.496694
DIABLO	-0.353827	-0.595221	-0.357663	-0.0523091	-0.289955	-0.399097
NAGK	-0.717657	-0.945469	-0.399987	-0.408856	-0.353788	-0.666167
PRPF4	0.19655	0.0673686	0.0585022	-0.0319478	-0.0582209	0.0770585
HSBP1	0.12611	-0.0243025	0.230209	0.176091	0.117259	0.0789887
PSMD10	-0.0667905	0.00098368	0.0620571	-0.00776934	0.041247	-0.124939
OXSR1	0.0880021	0.0295034	0.0500923	-0.0109164	1	-0.0152812
LSM8	-0.223101	-0.192652	-0.0821868	-0.0791812	0.266868	-0.187798
RPL35	0.652482	0.679844	0.756281	0.816923	0.883001	0.761272
MAP2K3	-0.608676	-0.663073	-0.345428	-0.598991	-0.424369	-0.529865
WDR75	-0.785912	-0.239605	-0.134575	-0.598379	-0.857781	-0.303346
ZC3H15	0.45169	0.510897	0.248258	0.702039	0.307393	0.28395
DDX47	-0.469681	-0.40891	-0.383217	-0.564323	-0.544228	-0.553998
VIM	0.0290242	-0.128565	-0.278481	0.0938189	-0.175291	-0.0462711
GTF2E2	-0.628154	-0.253503	-0.181571	-0.103896	-0.0385176	-0.161888
AGL	0.178274	0.00196514	-0.104117	-0.190178	-0.170518	0.0428603
RPL29	0.592098	0.669429	0.718926	0.476608	0.306603	0.728008
SRP9	0.601591	0.660913	0.75866	0.653555	0.663941	0.615144
NUP153	-0.181281	-0.135236	-0.602332	-0.262728	-0.11075	-0.0713972
NT5C2	-0.469681	-0.468347	0.0748485	-0.838526	-0.29309	-0.685886
FABP5	1.01926	0.997035	1.0315	1.28694	1.31677	1.13323
RDH13	-0.5864	-0.695537	-0.513008	-0.496007	-0.420132	-0.419852
WDR36	-0.160431	-0.054489	-0.211535	-0.123913	-0.223454	-0.0411617
UFD1	0.230945	0.0466429	-0.354572	-0.166948	-0.357422	-0.165255
MRPL45	-0.0201587	-0.064655	0.0917055	-0.0124986	0.0541691	0.215801
VAPB	0.359725	0.298561	0.490526	0.549751	0.571352	0.525183
PAK4	-0.47806	-0.0942102	-0.675131	-0.117811	-0.182549	-0.120343
ATP6V1E1	0.323869	0.352073	0.408431	0.478147	0.523679	0.3805
TRA2B	0.181992	0.323577	0.30103	0.427122	0.475516	0.385758
PPAT	0.441629	0.392988	0.158967	0.494727	0.10861	0.380019
CUL4A	-0.00948279	-0.347773	-0.534841	-0.31037	-0.698169	-0.11429
BMS1	0.106741	0.128616	-0.107591	0.359983	-0.788531	0.235716
FLAD1	-0.017221	0.0295034	-0.474407	-0.183077	-0.806629	-0.432173
NCAPG	-0.535247	-0.561653	-0.399987	-0.268406	-0.163456	-0.396211
GRPEL1	-0.0767493	-0.129891	-0.153543	-0.132186	-0.100531	0.325725
ATP13A1	0.163723	0.0757207	0.250558	0.0642986	0.0063634	0.205129
MRPL15	0.631084	0.438347	0.774963	0.920819	0.242809	0.28395
ACOT7	0.0263841	0.121974	0.0883861	0.256469	0.265131	0.153977
UQCRQ	0.858166	0.965156	1.03024	0.837553	1.05417	0.753192
EDF1	0.409966	0.625074	0.300349	0.606656	0.649816	0.500359
STMN1	1.11329	1.2135	1.03903	1.41485	1.3636	1.23906
SERPINB1	0.863336	0.885761	0.964557	0.976262	1.10485	0.921742
MRPS34	-0.0270917	-0.0402125	0.152308	0.141928	0.274601	0.180687
PITPNA	0.279395	0.317931	-0.0724269	0.509746	-0.0925252	0.218603
GIGYF2	0.0818308	-0.0917704	0.271456	-0.197396	0.0639604	0.0470262
AHCTF1	-0.980736	-0.911241	-0.866301	-0.876218	-0.934659	-1.15358
PYCR2	0.137876	0.19315	0.303744	-0.0646428	0.113573	0.257321
MRPL47	1.83138e-10	-0.118099	0.0225486	-0.0124986	0.139902	0.0633014
APPL1	-0.307646	-0.514105	-0.428244	0.0166185	0.09337	-0.0741286
ARPC1B	0.524751	0.534538	0.553114	0.587177	0.592337	0.477891
ARL3	0.128209	0.254287	0.400925	0.373225	0.389852	0.115894
PPP1CB	0.334419	0.341437	0.2879	0.295606	0.403987	0.109658
CSNK2B	0.59687	0.688	0.749062	0.7802	0.802559	0.595074
MAP7	0.0755706	0.169142	0.0982693	1.83138e-10	0.0470377	-0.0810333
ANKHD1	0.551903	0.543082	0.626543	0.486265	0.504047	0.521722
MRPS27	-0.132827	-0.391586	-0.177455	-0.336306	-0.625434	-0.334639
CUL5	-0.0973793	-0.237898	-0.067628	0.114417	-0.106633	-0.481766
STRBP	-0.296365	-0.352183	-0.24134	-0.103896	-0.165798	-0.223005
S100A13	0.950369	0.957621	1.05009	1.25817	0.885094	1.04806
PYM1	0.138558	0.0887587	0.0537165	0.249589	0.341548	0.239725
AAAS	-0.00471551	0.0501666	0.0199558	-0.155783	0.106107	-0.050143
MEMO1	0.114016	-0.0785908	0.153265	0.152895	-0.447992	-0.106841
PSMD9	0.306159	0.372595	0.293477	0.186239	0.151362	0.167537
GLS	0.0165641	0.469505	0.290697	0.321338	0.262512	0.05524
CSRP1	0.232596	0.110674	0.128667	0.449571	-0.223454	0.300452
TPP2	-0.0341372	0.364162	0.350515	0.085045	0.312886	0.279725
CALD1	0.193557	0.244302	0.313113	0.382898	-0.476321	0.201513
PLS1	0.177652	0.217693	0.320335	0.469874	0.535046	0.274232
C8orf82	-0.298225	0.472833	-0.470367	0.052178	-0.302636	-0.059314
CHERP	0.149997	0.136598	0.16179	-0.061083	0.0110755	0.101506
SNRNP40	0.4136	0.559681	0.496209	0.543187	0.188207	0.580148
CARHSP1	0.19893	0.0871502	0.315753	0.381621	0.515932	0.342318
NDUFB6	-0.119038	-0.244765	0.00541184	-0.0204968	-0.102556	-0.0782582
GUSB	0.078712	0.118989	0.193439	0.173	0.165821	0.262401
STAT1	0.0192644	-0.0578513	-0.0566327	-0.277063	-0.00972342	0.120294
HMGN5	0.516263	0.565076	0.63293	0.850781	0.843492	0.631638
CDC73	0.108205	-0.271527	0.163662	-0.0557974	0.0338983	0.10424
EDC4	0.296788	-0.0556069	0.134699	0.506879	-0.357422	0.367316
UBA3	0.383637	0.31508	0.545427	0.673602	0.136405	0.466205
HDAC2	0.175152	0.281389	0.38157	0.298714	0.292942	0.137462
PSMG2	-0.265907	-0.0623752	-0.149682	-0.404926	-0.29943	-0.393344
FAF2	-0.0789937	-0.222835	-0.0938576	-0.136382	-0.0925252	-0.200439
TIMM13	-0.259041	0.0211424	-0.18782	0.095058	0.0172798	0.0214093
GTPBP10	-0.0517392	0.0740631	0.0340284	0.324997	0.117259	0.195664
PGP	0.141277	0.219479	-1.01807	0.163593	0.362911	0.257321
PGRMC2	0.0925736	0.0192623	0.175637	0.579135	0.200499	0.0885131
RPSA	1.43479	1.42002	1.5376	1.58718	1.60446	1.48551
LIG1	-0.203183	-0.084532	-0.299671	0.267421	0.305811	-0.0633045
RPA3	0.564868	0.610834	0.686541	0.767235	0.779218	0.734442
RFC1	0.00373589	0.057992	-0.250938	0.226444	-0.228849	0.0490942
MAGEA4	1.03512	1.06905	1.0828	0.969707	1.07891	0.93936
FNTA	-1.93461	-0.29033	-0.215989	-0.169216	-0.256878	-0.387667
NCBP1	0.134448	-0.267862	-0.142063	-0.119835	-0.242638	-0.246808
PICALM	-0.516362	-0.679237	-0.443093	-0.103896	-0.106633	-0.432173
PPP1R7	0.240215	0.308354	0.257385	0.480191	0.201508	0.0996733
LYRM7	0.204823	0.254287	0.344398	0.465678	0.513483	0.355252
ISOC1	0.318946	0.159701	0.357146	0.505439	0.536447	0.402993
RMDN1	0.033389	-0.0578513	-0.0535416	-0.268406	-0.256878	0.0246952
PRRC1	0.0101974	-0.180546	0.143592	-0.319915	0.0959474	-0.145436
MRPL46	-0.579221	-0.558079	0.205479	0.325725	0.355906	0.0809104
GTPBP1	-0.187014	-0.189594	-0.0310342	-0.385791	-0.346609	-0.0540498
KPNA3	-0.168651	-0.148894	-0.0724269	-0.107826	-0.170518	-0.289631
SCAMP3	0.180137	0.140891	0.288601	0.0535416	-0.138503	-0.226883
YLPM1	-1.17143	-1.18505	-0.439333	-0.420865	-0.574432	-0.921011
PPT1	0.343019	0.351635	0.178354	0.473513	0.166914	0.0592894
TMSB10	1.19115	1.23004	1.36072	1.40345	1.29781	1.23773
TPM4	0.152645	0.152136	0.273636	0.164648	0.0383224	-0.0176806
HDAC1	0.698031	0.658757	0.751482	0.880165	0.899469	0.650121
SPCS2	0.828574	0.849716	0.983348	0.748408	0.934387	0.952442
DDX54	0.0263841	-0.237898	-0.509914	-1.24073	-0.28375	-0.0176806
AP2M1	0.216944	0.353821	0.373004	-0.111793	-0.0332956	0.395624
DNAJC7	-0.366728	-0.480086	0.272911	-0.678662	-0.231572	0.00573713
EEF1E1	0.0368496	-0.195732	0.0199558	-0.707524	-0.69897	-0.457917
SMC2	0.035987	1.83138e-10	0.064411	0.436805	0.474442	0.388128
UROD	0.554527	0.412466	0.271456	0.264081	0.451259	0.396552
PSMB6	0.274935	0.29955	0.274361	0.434546	0.113573	0.132382
GNL1	0.313967	0.238655	0.343165	0.425969	0.348786	0.319128
DHPS	-0.294513	-0.318103	-0.0597459	-0.217253	-0.336059	-0.435309
FLOT2	0.183224	0.287019	0.217195	0.0695789	0.373211	0.535402
ERGIC1	0.330493	0.466151	0.446574	0.331506	0.113573	0.0789887
ILKAP	0.417204	0.445467	0.244397	-0.222362	-0.0712414	0.17916
HDHD2	-0.116578	-0.0623752	0.0500923	0.083777	0.172336	0.0158768
ISYNA1	0.165008	0.155591	0.133699	0.314674	0.740217	0.429134
SUCLA2	0.402605	0.396954	0.226992	0.147446	0.159208	0.366324
DYNC1LI1	0.191751	0.238655	0.335058	0.327178	0.328958	0.202239
HSPB6	0.747719	0.80888	0.830663	1.14414	1.06258	0.93803
TCERG1	0.316238	0.306899	0.46094	0.245233	0.406509	0.411584
PRPF3	-0.148385	-0.296134	-0.0110303	0.204889	0.0748866	-0.0646428
NRDC	0.289144	0.148653	0.361313	0.226444	0.299424	0.268668
MTA2	0.504681	0.627403	0.666471	0.199086	0.612354	0.567827
TPM3	1.27144	1.34367	1.39876	1.34632	1.32443	1.30045
CLTB	0.474298	0.441921	0.38495	0.47917	0.0063634	0.289916
OSBP	0.192354	0.283445	0.21802	0.168844	-0.0945128	0.362831
LARP4	-0.0678858	0.0448703	0.158022	-0.0866371	-0.256878	0.00459575
HDGFL2	0.316238	0.334654	0.241284	0.499141	0.319079	0.209429
ENAH	-0.0270917	0.0211424	-0.360776	-0.895155	-1.018	-1.73562
MACROD1	-0.203183	-0.0489424	0.0620571	0.049438	0.015737	0.0582806
MRPL37	-0.231012	-0.258832	-0.370252	-0.0420091	0.0264232	-0.148677
DPY30	0.0570529	0.0484083	0.0748485	0.108459	0.374566	0.229633
HEBP1	-0.697565	-0.277083	-0.458468	0.0225073	0.0264232	-0.0741286
THYN1	0.391324	-0.015029	0.489204	0.170927	0.15698	0.385283
ATP6V1H	-0.058126	-0.255273	0.155174	0.0589534	-0.69897	-0.0633045
SNX6	0.106006	0.161741	0.0327678	0.347018	0.118481	-0.558154
IGF2BP3	0.546607	0.596111	0.716317	0.926328	0.563104	0.836432
KPNA4	0.461524	0.229463	0.261878	0.598969	0.596414	0.450118
POLR1C	0.0529207	0.0202034	0.106869	0.0734974	0.155862	0.0279565
YBX3	0.498772	0.396954	0.500531	0.595074	0.527501	0.352696
ARF4	0.962808	1.00587	1.15517	1.17712	1.20452	1.05012
CRKL	0.276427	0.40864	0.392736	0.296385	0.334187	0.398863
ARF5	-0.337201	-0.131221	-0.119975	0.0121489	0.238204	-0.148677
CDK5	-0.0104426	0.057992	0.0679181	0.203927	0.166914	0.0169889
MRPL49	-0.279975	-0.20987	-0.149682	0.0508101	-0.0527581	-0.223005
SART3	0.406301	0.438347	0.438217	0.316907	0.532703	0.380019
VTA1	-0.272884	-0.685397	-0.71	-0.401031	-0.467768	-0.132708
NUP50	-0.122756	-0.118099	-0.0535416	0.144143	0.469577	0.214393
POLDIP2	0.0246151	-0.104109	-0.064458	0.1397	0.216366	0.162799
PFDN6	0.579932	0.679844	0.832669	0.614209	0.740217	0.662858
UBXN7	-0.170037	0.0919579	0.0120832	0.233698	0.194397	0.132382
PRPF6	0.294414	0.323577	0.296239	0.197134	0.0203491	0.0532011
UQCRH	0.664833	0.673625	0.814273	0.918967	0.968431	0.834745
[truncated: 1,201 more rows]

## Sheet: GSEA sgPTGES3 vs sgCTRL  
	pathway	pval	padj	ES	NES	nMoreExtreme	size	leadingEdge
1	HALLMARK_ANDROGEN_RESPONSE	0.00342466	0.0526919	-0.562424	-2.8747	0	34	c("HPGD", "INPP4B", "SCD", "B2M", "ELOVL5", "ANKH", "CENPN", "INSIG1", "KLK2", "IQGAP2", "H1F0", "MAF", "UAP1", "NDRG1", "STK39", "TNFAIP8", "RPS6KA3", "FKBP5", "ELL2", "ACSL3", "SRP19", "TMEM50A", "SPDEF", "SRF")
2	HALLMARK_E2F_TARGETS	0.00623053	0.0526919	-0.39167	-1.79494	1	25	c("EXOSC8", "PRIM2", "CHEK2", "ASF1A", "PLK4", "CDKN3", "POLE4", "UBE2T", "RAD51C", "GINS3", "MCM3", "RPA3", "RAN", "LBR", "PRPS1", "CKS1B", "STMN1", "CCNB2", "TMPO", "CBX5", "BARD1", "GSPT1", "PRKDC")
3	HALLMARK_MYC_TARGETS_V1	0.00687285	0.0526919	-0.381592	-1.9223	1	32	c("PTGES3", "SNRPA1", "SNRPG", "LDHA", "EIF4H", "IARS", "APEX1", "ODC1", "RPL14", "CCT4", "RNPS1", "PGK1", "TCP1", "YWHAQ", "KPNB1", "RAN", "C1QBP", "HSPE1", "VDAC3", "EEF1B2", "PSMB2", "HNRNPA2B1", "SERBP1", "SF3B3", "DDX18", "GNL3", "GSPT1", "FAM120A", "PABPC1", "SMARCC1", "LSM7")
4	HALLMARK_IL2_STAT5_SIGNALING	0.011396	0.0655271	-0.476646	-1.97929	3	18	c("DHRS3", "PRKCH", "HK2", "PNP", "SPRED2", "SOCS2", "AHNAK", "P4HA1", "NDRG1", "SLC1A5", "ODC1", "SLC39A8")
5	HALLMARK_FATTY_ACID_METABOLISM	0.0198864	0.0914773	-0.435352	-1.84568	6	19	c("HPGD", "AADAT", "LDHA", "ELOVL5", "IDH1", "GPD2", "APEX1", "ACSL1", "ODC1", "CRYZ", "IDI1", "ECI2", "HADH")
6	HALLMARK_CHOLESTEROL_HOMEOSTASIS	0.0508021	0.154965	-0.407965	-1.61735	18	15	c("CD9", "GNAI1", "SCD", "GPX8", "PDK3", "FDFT1", "IDI1", "EBP", "HMGCR", "DHCR7", "FASN", "ANXA5")
7	HALLMARK_ADIPOGENESIS	0.0640669	0.154965	-0.386359	-1.55171	22	16	c("VEGFB", "FZD4", "IDH1", "GPD2", "MGST3", "SLC1A5", "ETFB", "DHRS7", "HADH", "COX7B", "DHCR7")
8	HALLMARK_MTORC1_SIGNALING	0.0673759	0.154965	-0.283826	-1.47553	18	38	c("CD9", "SCD", "LDHA", "PSPH", "ELOVL5", "HK2", "IDH1", "PNP", "PSAT1", "INSIG1", "P4HA1", "ACSL3", "SLC1A5", "PDK1", "GLRX", "PRDX1", "RPN1", "TUBA4A", "PGK1", "SEC11A", "IDI1", "PNO1", "SLC2A1", "EBP", "HMGCR", "DHCR7", "HSPE1", "ATP2A2", "ACLY")
9	HALLMARK_XENOBIOTIC_METABOLISM	0.0559211	0.154965	-0.322192	-1.53004	16	28	c("PTGES3", "ACOX2", "HES6", "ACSM1", "GNMT", "ELOVL5", "IDH1")
10	HALLMARK_OXIDATIVE_PHOSPHORYLATION	0.0569801	0.154965	-0.371957	-1.54457	19	18	c("LDHA", "IDH1", "MGST3", "NDUFA6", "MRPL34", "ETFB", "NDUFA1", "FXN", "NDUFB3", "MRPS15", "COX7B", "ISCA1", "NDUFB2", "VDAC3", "NDUFA8")
11	HALLMARK_ESTROGEN_RESPONSE_LATE	0.0851064	0.17795	-0.318078	-1.43615	27	23	c("ACOX2", "CD9", "MEST", "AGR2", "ELOVL5", "PLK4", "FKBP5", "ETFB", "KIF20A", "FDFT1", "TSPAN13", "GAL", "PPIF", "DHCR7")
12	HALLMARK_G2M_CHECKPOINT	0.0966667	0.184155	-0.28459	-1.41571	28	31	c("PRIM2", "MT2A", "PLK4", "NUSAP1", "CDKN3", "CENPA", "ODC1", "ORC5", "MCM3", "SS18", "HSPA8", "KPNB1", "LBR", "DTYMK", "CKS1B", "EWSR1", "STMN1", "CCNB2", "TMPO", "ATRX", "PURA", "BARD1", "H2AFV", "GSPT1", "TOP1", "SMARCC1", "HMGA1", "CTCF", "ATF5", "CCND1")
13	HALLMARK_ESTROGEN_RESPONSE_EARLY	0.110119	0.184155	-0.313282	-1.37221	36	21	c("ELOVL2", "AQP3", "MSMB", "DHRS3", "ELOVL5")
14	HALLMARK_PEROXISOME	0.112094	0.184155	-0.332473	-1.33213	37	17	c("TTR", "DHRS3", "CDK7", "ELOVL5", "IDH1")
15	HALLMARK_HYPOXIA	0.227003	0.348071	0.325498	1.23222	152	24	c("STC1", "IGFBP3", "HOXB9", "HMOX1")
16	HALLMARK_MYOGENESIS	0.377301	0.54237	0.31277	1.09209	245	18	c("COL6A3", "IGFBP3", "PDLIM7", "DAPK2", "HBEGF", "MAPRE3", "MYLPF", "MEF2A")
17	HALLMARK_UV_RESPONSE_UP	0.465181	0.629363	-0.248199	-0.996822	166	16	c("AQP3", "FEN1", "RPN1", "TUBA4A", "GGH", "STK25", "GAL", "PPIF", "EIF2S3", "BTG1", "JUNB", "MARK2", "GRINA", "KLHDC3")
18	HALLMARK_KRAS_SIGNALING_UP	0.588235	0.751634	0.253894	0.886024	389	17	c("IGFBP3", "TRIB2", "GABRA3")
19	HALLMARK_GLYCOLYSIS	0.697708	0.802364	0.208966	0.833093	486	28	c("STC1", "IGFBP3")
20	HALLMARK_HEME_METABOLISM	0.696165	0.802364	-0.202778	-0.812476	235	17	c("AQP3", "EPOR", "H1F0", "BACH1", "MGST3", "ELL2")
21	HALLMARK_TNFA_SIGNALING_VIA_NFKB	0.948872	0.948872	0.140533	0.508711	630	20	c("PLK2", "NFAT5", "HBEGF", "NFKB2", "PNRC1", "KDM6B", "ID2", "CCND1", "SDC4", "DUSP2")
22	HALLMARK_MITOTIC_SPINDLE	0.914439	0.948872	-0.152753	-0.605581	341	15	c("SORBS2", "NUSAP1", "TUBA4A", "PDLIM5", "MAPRE1", "CCNB2", "ARHGAP10", "ACTN4", "CLIP1", "APC", "ARHGAP5", "EPB41", "ARHGEF11", "ARHGAP29", "FLNA")
23	HALLMARK_P53_PATHWAY	0.905263	0.948872	0.160499	0.580986	601	20	c("POM121", "HMOX1", "PLK2", "HBEGF", "TOB1", "MXD4", "CYFIP2", "CTSD", "RALGDS", "RPS27L")
