# Supplementary material for: Genome-scale CRISPR screens identify PTGES3 as a direct modulator of androgen receptor function in advanced prostate cancer
Source: Nat Genet. 2025 Nov 5;57(12):3027–38. doi: 10.1038/s41588-025-02388-8 (PMC12695660; doi:10.1038/s41588-025-02388-8)
Supplement: Supplementary file 5 — Statistical source data from applicable figure panels in Fig. 4. [file 41588_2025_2388_MOESM5_ESM.xlsx]

## Sheet: Fig.4a
Months	Nuclear PTGES3 weak	Nuclear PTGES3 strong
2.83333	1
41.5333	1
3.26667	1
6.26667	1
116.467	1
43.2667	1
2.83333	1
95.2	1
3.36667	1
33.7333	1
5.26667	1
20.5667	1
43.2667	1
15.2667	1
72.2667	1
2.4	1
164	0
152.3	0
91.4333	0
123.3	0
138.367	0
2.73333	0
157.067	0
154.2	0
142.167	0
113.967	0
176.033	0
150.567	0
80.2333	0
80.1	0
102.033	0
143.7	0
137.733	0
137.733	0
125.567	0
127.8	0
77.3	0
150.5	0
145.333	0
87.3	0
145.167	0
69.5333	0
85.1667	0
38.5333	0
137.333	0
139.133	0
97.3	0
65.3667	0
47.4	0
118.8	0
123.067	0
126.233	0
98.0667	0
3.6	0
13.4667	0
122.5	0
142.133	0
112.567	0
59.3333	0
11.6333	0
102.033	0
164		0
12.1		0
119.5		0
110.033		0
148.733		0
136		0
136		0
134		0
126.233		0
99.4		0
112.967		0
122.9		0
122.9		0
144.4		0
112.567		0
143		0
37.6667		1
95.2		1
20.7333		1
110.767		1
10.7333		1
1.4		1
9		1
11		1
36.1333		1
138.133		1
15.2667		1
2.9		1
9.13333		1
81.9		1
1.9		1
3.33333		1
32.2333		1
121.233		1
32.2333		1
54.9667		1
54.9667		1
1.9		1
77.2667		1
15.2667		1
11		1
