# Supplementary material for: Genome-scale CRISPR screens identify PTGES3 as a direct modulator of androgen receptor function in advanced prostate cancer
Source: Nat Genet. 2025 Nov 5;57(12):3027–38. doi: 10.1038/s41588-025-02388-8 (PMC12695660; doi:10.1038/s41588-025-02388-8)
Supplement: Supplementary file 6 — Statistical source data from applicable figure panels in Fig. 6. [file 41588_2025_2388_MOESM6_ESM.xlsx]

## Sheet: Fig.6a-b
pathGS	age	prePSA	LNI	SVI	source	ADT	met	metitme	PTGES3	PTGES3_catg
9	55	16.5	1	0	JHMI	0	1	60	0.37051	1low
7	65	12	0	0	JHMI	0	0	84	0.534021	1low
9	61	12.8	1	1	JHMI	0	1	12	0.41599	1low
9	51	23	1	0	JHMI	0	1	12	0.666917	2high
9	55	10.8	0	1	JHMI	0	1	12	0.352555	1low
8	51	3.3	0	0	JHMI	0	0	60	0.580693	1low
8	62	9.5	0	1	JHMI	0	1	24	0.550172	1low
9	59	14.8	0	1	JHMI	0	0	156	0.36684	1low
7	67	8	1	0	JHMI	0	1	84	0.351779	1low
9	55	16.29	0	0	JHMI	0	1	36	0.4338	1low
7	70	17.1	0	0	JHMI	0	0	132	0.169086	1low
9	59	6.3	0	0	JHMI	0	0	216	0.344253	1low
7	50	9.19	0	0	JHMI	0	0	144	0.17253	1low
7	58	27.79	1	0	JHMI	0	1	132	0.582711	1low
7	71	6.4	0	1	JHMI	0	1	84	0.442135	1low
9	58	5.8	1	1	JHMI	0	1	12	0.681465	2high
8	57	4.5	0	0	JHMI	0	0	120	0.302292	1low
7	63	7.5	1	0	JHMI	0	1	36	0.271865	1low
8	61	10.1	1	0	JHMI	0	1	84	0.526294	1low
7	65	16.89	0	0	JHMI	0	0	96	0.304641	1low
7	70	11.89	0	0	JHMI	0	0	120	0.359521	1low
7	60	16.5	0	0	JHMI	0	0	60	0.177651	1low
7	67	8.5	0	0	JHMI	0	0	120	0.633532	2high
9	60	6.19	1	1	JHMI	0	1	96	0.545997	1low
9	59	39	0	0	JHMI	0	1	96	0.585015	1low
7	61	6.8	0	0	JHMI	0	1	96	0.455709	1low
9	46	12.1	0	0	JHMI	0	0	108	0.692813	2high
7	53	14.3	0	0	JHMI	0	0	120	0.814868	2high
9	59	20.89	0	1	JHMI	0	1	108	0.7344	2high
9	61	18.79	1	1	JHMI	0	1	36	0.55834	1low
7	60	9.5	0	0	JHMI	0	0	60	0.319989	1low
7	69	5	0	1	JHMI	0	1	72	0.909806	2high
7	66	19.39	1	1	JHMI	0	1	120	0.593512	1low
9	51	13.8	0	1	JHMI	0	1	168	0.540952	1low
7	62	7.5	0	0	JHMI	0	0	84	0.563294	1low
9	54	10.3	0	0	JHMI	0	1	132	0.711119	2high
7	64	4.59	0	0	JHMI	0	0	180	0.3707	1low
7	69	17.89	0	0	JHMI	0	0	192	0.812026	2high
7	69	8.1	0	0	JHMI	0	0	60	0.528988	1low
7	53	6.5	0	1	JHMI	0	0	96	0.539846	1low
7	66	16.7	0	0	JHMI	0	1	120	0.47754	1low
9	59	6.3	0	0	JHMI	0	0	84	0.47148	1low
7	64	4.8	0	0	JHMI	0	0	108	0.506292	1low
7	60	8.69	0	1	JHMI	0	0	108	0.807441	2high
9	56	8.6	0	1	JHMI	0	1	12	0.658466	2high
8	57	4.8	1	0	JHMI	0	0	72	0.590216	1low
7	53	19.7	0	0	JHMI	0	0	120	0.256966	1low
9	56	17.6	1	0	JHMI	0	1	24	0.671577	2high
9	65	18.32	1	1	JHMI	0	1	12	0.752588	2high
7	55	13.39	0	1	JHMI	0	0	144	0.311698	1low
7	62	9.5	0	1	JHMI	0	0	108	0.448938	1low
7	62	12.69	0	1	JHMI	0	1	84	0.477457	1low
8	48	2.6	1	0	JHMI	0	1	24	0.512582	1low
9	59	20.89	0	0	JHMI	0	0	216	0.488691	1low
7	63	24.89	0	0	JHMI	0	1	84	0.643291	2high
7	57	16.39	0	0	JHMI	0	0	120	0.2192	1low
7	52	7.09	0	0	JHMI	0	0	228	0.349423	1low
8	68	9.89	1	1	JHMI	0	0	216	0.274945	1low
7	50	29	0	0	JHMI	0	0	132	0.355135	1low
7	60	18.6	0	0	JHMI	0	0	144	0.30638	1low
8	56	12.19	0	1	JHMI	0	0	192	0.0975994	1low
7	69	13.6	0	0	JHMI	0	0	132	0.219152	1low
7	58	4.2	1	0	JHMI	0	0	60	0.665422	2high
7	58	5.09	0	0	JHMI	0	0	144	0.390379	1low
7	67	12.6	1	0	JHMI	0	0	60	0.607383	2high
7	60	6.3	0	0	JHMI	0	0	72	0.713884	2high
7	57	6.59	1	0	JHMI	0	0	168	0.477866	1low
9	60	26.1	1	1	JHMI	0	1	12	0.319841	1low
7	66	16.89	0	0	JHMI	0	0	108	0.542229	1low
7	55	13.5	0	0	JHMI	0	0	60	0.52609	1low
9	53	6.3	1	1	JHMI	0	1	24	0.610854	2high
7	61	6.69	1	0	JHMI	0	0	84	0.193818	1low
7	59	19	0	0	JHMI	0	0	84	0.501362	1low
9	57	18.2	1	1	JHMI	0	1	144	0.615452	2high
9	62	25	0	1	JHMI	0	1	144	0.547872	1low
9	64	7.59	0	1	JHMI	0	1	12	0.348749	1low
7	54	10.69	0	0	JHMI	0	0	144	0.492569	1low
7	62	5.09	0	0	JHMI	0	0	96	0.287584	1low
7	62	6.8	0	0	JHMI	0	0	168	0.616276	2high
7	72	12.39	0	0	JHMI	0	0	180	0.0195544	1low
7	55	18.6	0	0	JHMI	0	0	120	0.422318	1low
9	67	5.5	0	0	JHMI	0	0	180	0.345238	1low
9	64	6.09	0	0	JHMI	0	1	24	0.691857	2high
7	53	5.2	0	0	JHMI	0	0	60	0.526309	1low
7	66	10.6	1	0	JHMI	0	1	120	0.676629	2high
9	58	11.5	0	1	JHMI	0	1	48	0.387505	1low
9	63	5	0	0	JHMI	0	0	96	0.354861	1low
8	54	3.7	0	0	JHMI	0	0	144	0.46992	1low
9	51	5.59	0	0	JHMI	0	0	132	0.60384	1low
8	57	24.6	0	0	JHMI	0	1	48	0.414922	1low
7	55	5.8	0	1	JHMI	0	0	96	0.4609	1low
9	56	24.7	0	0	JHMI	0	1	36	0.569489	1low
9	46	79.09	1	1	JHMI	0	1	24	0.470757	1low
9	65	10.3	0	0	JHMI	0	0	192	0.257995	1low
9	67	11.39	0	0	JHMI	0	1	60	0.743163	2high
9	60	28.5	1	1	JHMI	0	1	60	0.547899	1low
9	59	6.19	0	0	JHMI	0	1	60	0.72847	2high
7	57	13.3	0	0	JHMI	0	1	84	0.592204	1low
9	59	15	0	0	JHMI	0	1	48	0.480643	1low
8	56	6.59	0	0	JHMI	0	1	60	0.65635	2high
7	58	5.09	1	1	JHMI	0	1	36	0.505068	1low
9	58	8.8	0	0	JHMI	0	0	60	0.814248	2high
8	62	8.7	0	1	JHMI	0	1	96	0.581356	1low
8	68	6.5	0	0	JHMI	0	1	108	0.547396	1low
8	50	4	0	0	JHMI	0	0	108	0.325837	1low
7	46	20.7	0	0	JHMI	0	0	60	0.646991	2high
7	67	12.6	0	0	JHMI	0	0	72	0.57631	1low
9	53	14.19	1	1	JHMI	0	1	12	0.594619	1low
9	69	7	0	0	JHMI	0	0	72	0.168382	1low
9	61	5.5	0	0	JHMI	0	1	24	0.473644	1low
7	52	7.1	0	0	JHMI	0	0	60	0.25474	1low
9	58	5.4	0	1	JHMI	0	1	60	0.241892	1low
8	57	4.4	1	0	JHMI	0	0	132	0.450689	1low
8	63	4.4	0	0	JHMI	0	0	72	0.402367	1low
7	64	12.19	0	0	JHMI	0	0	84	0.559438	1low
7	56	11.2	0	0	JHMI	0	0	72	0.431955	1low
9	54	17.84	1	1	JHMI	0	1	60	0.0729279	1low
9	64	11.9	0	1	JHMI	0	0	72	0.553221	1low
9	59	8.69	1	1	JHMI	0	1	12	0.0940936	1low
9	58	9.4	0	1	JHMI	0	1	24	0.412302	1low
8	69	10	0	0	JHMI	0	1	24	0.580112	1low
7	67	15.6	0	0	JHMI	0	1	24	0.380031	1low
7	61	5.09	0	1	JHMI	0	0	60	0.749476	2high
7	66	12.69	0	0	JHMI	0	0	84	0.701874	2high
9	57	3.2	1	0	JHMI	0	1	24	0.7187	2high
9	69	4.2	1	1	JHMI	0	1	24	0.657057	2high
8	56	22.5	1	1	JHMI	0	1	60	0.350926	1low
8	52	23.7	1	0	JHMI	0	1	24	0.453544	1low
7	45	9.1	0	0	JHMI	0	0	60	0.225356	1low
7	66	7.2	0	0	JHMI	0	0	72	0.39852	1low
9	47	31.6	1	1	JHMI	0	1	36	0.37176	1low
7	67	6.99	0	1	JHMI	0	0	60	0.653679	2high
7	69	6.8	0	0	JHMI	0	0	72	0.594094	1low
7	52	11.5	0	0	JHMI	0	0	132	0.224398	1low
6	53	6.1	0	0	JHMI	0	0	84	0.354369	1low
9	63	3.29	0	0	JHMI	0	1	24	0.435407	1low
9	60	3.7	0	0	JHMI	0	1	36	0.572479	1low
7	67	5.8	0	1	JHMI	0	1	60	0.424763	1low
9	59	3.9	1	1	JHMI	0	1	12	0.649193	2high
7	58	8.2	0	0	JHMI	0	0	72	0.258666	1low
7	58	9.69	1	1	JHMI	0	1	36	0.173417	1low
9	66	10.6	1	1	JHMI	0	1	12	0.723695	2high
9	38	66	1	1	JHMI	0	1	60	0.578256	1low
9	57	7.5	0	1	JHMI	0	1	48	0.367718	1low
8	68	5.5	0	0	JHMI	0	0	60	0.322731	1low
9	63	7.19	0	0	JHMI	0	1	36	0.199401	1low
7	56	12.39	0	1	JHMI	0	1	60	0.269876	1low
7	59	29	0	0	JHMI	0	0	156	0.400518	1low
7	62	16.29	0	0	JHMI	0	0	168	0.546934	1low
9	55	6.7	0	1	JHMI	0	1	60	0.534963	1low
9	55	2.5	1	1	JHMI	0	1	12	0.623569	2high
9	54	5	0	0	JHMI	0	1	12	0.554439	1low
9	53	2.7	0	1	JHMI	0	1	12	0.855923	2high
7	61	9.5	0	1	JHMI	0	0	72	0.526742	1low
7	49	8.5	1	0	JHMI	0	0	132	0.411121	1low
7	63	6.69	0	0	JHMI	0	0	144	0.365828	1low
9	70	5.2	0	1	JHMI	0	1	24	0.733869	2high
9	59	4.1	0	0	JHMI	0	1	12	0.839047	2high
9	58	9.4	1	1	JHMI	0	1	12	0.658888	2high
9	60	7.19	1	1	JHMI	0	1	120	0.431582	1low
8	62	6.4	0	1	JHMI	0	0	132	0.699266	2high
7	71	13.39	1	1	JHMI	0	1	24	0.571607	1low
7	58	29.5	0	1	JHMI	0	0	72	0.303252	1low
7	49	3.7	0	0	JHMI	0	1	60	0.387664	1low
7	66	6	0	0	JHMI	0	1	24	0.373141	1low
7	71	11	0	0	JHMI	0	0	60	0.464745	1low
9	56	8	0	1	JHMI	0	1	60	0.602306	1low
9	66	9.1	0	0	JHMI	0	1	12	0.731418	2high
9	52	11.19	0	0	JHMI	0	1	48	0.479757	1low
7	68	14.7	0	0	JHMI	0	0	132	0.47002	1low
7	56	13.1	0	0	JHMI	0	0	132	0.533433	1low
8	61	3.9	0	0	JHMI	0	0	132	0.529595	1low
9	61	17.7	1	1	JHMI	0	1	24	0.410921	1low
7	65	6.3	0	0	JHMI	0	0	120	0.250628	1low
9	55	5.59	1	1	JHMI	0	1	12	0.440629	1low
7	57	29	0	0	JHMI	0	0	132	0.51167	1low
7	58	13.4	0	0	JHMI	0	1	72	0.686225	2high
7	69	3.59	0	0	JHMI	0	0	132	0.739039	2high
7	57	12.3	0	0	JHMI	0	1	48	0.395193	1low
7	64	3.5	0	0	JHMI	0	0	144	0.797173	2high
7	56	11	0	0	JHMI	0	0	108	0.400248	1low
9	60	17.39	0	0	JHMI	0	1	36	0.368033	1low
7	65	8.89	0	0	JHMI	0	0	156	0.3066	1low
9	52	9.1	0	0	JHMI	0	0	144	0.239126	1low
7	52	3.4	0	0	JHMI	0	0	96	0.463114	1low
7	64	5.4	0	0	JHMI	0	0	96	0.700506	2high
7	64	14	0	0	JHMI	0	1	144	0.446773	1low
7	64	3.7	0	0	JHMI	0	0	204	0.461721	1low
9	62	8.19	0	1	JHMI	0	1	84	0.468729	1low
7	61	12.6	0	0	JHMI	0	0	180	0.314688	1low
7	63	6.8	0	1	JHMI	0	0	156	0.603291	1low
7	66	13.6	0	1	JHMI	0	1	12	0.665972	2high
7	67	22.89	0	0	JHMI	0	0	168	0.54015	1low
7	68	23.7	1	0	JHMI	0	0	72	0.338076	1low
7	54	4.19	0	1	JHMI	0	1	60	0.459299	1low
7	66	7.5	0	1	JHMI	0	1	84	0.593507	1low
9	59	5.19	0	1	JHMI	0	1	24	0.364795	1low
7	57	15.69	1	0	JHMI	0	1	72	0.60571	1low
8	57	4.9	0	0	JHMI	0	0	216	0.35472	1low
7	53	14.19	1	0	JHMI	0	0	204	0.522941	1low
9	65	8.89	0	0	JHMI	0	1	108	0.480623	1low
8	53	16.39	1	0	JHMI	0	1	48	0.679831	2high
9	65	3.5	0	0	JHMI	0	0	60	0.738211	2high
7	62	4.8	0	1	Mayo	1	0	81.9732	0.190878	1low
7	66	5.5	0	1	Mayo	0	0	115.42	0.44745	1low
7	59	11.3	0	1	Mayo	1	1	23.8524	0.710818	2high
6	48	9.3	0	1	Mayo	0	0	116.34	0.685587	2high
7	60	28.3	0	0	Mayo	1	1	22.998	0.4341	1low
9	65	10.8	0	0	Mayo	0	0	121.596	0.319955	1low
7	61	29	0	0	Mayo	0	0	106.877	0.709395	2high
7	74	4.2	0	0	Mayo	0	0	52.8312	0.156922	1low
8	62	5.3	0	0	Mayo	1	0	127.74	0.242413	1low
9	77	9.5	0	1	Mayo	1	1	23.6232	0.0334839	1low
7	74	14.9	0	0	Mayo	0	1	8.3784	0.666043	2high
7	72	6.6	0	1	Mayo	0	0	48.5592	0.749517	2high
7	63	42.2	0	1	Mayo	1	0	75.336	0.875386	2high
7	69	4.56	1	1	Mayo	1	0	100.076	0.345028	1low
7	78	10.6	0	0	Mayo	0	0	100.307	0.539869	1low
7	64	5.6	0	0	Mayo	1	0	88.2156	0.365335	1low
8	66	4.76	0	0	Mayo	0	0	132.538	0.555005	1low
6	60	11.8	0	0	Mayo	0	0	125.77	0.317533	1low
9	70	18.6	0	0	Mayo	1	0	104.315	0.439383	1low
8	59	7.7	0	0	Mayo	0	0	86.4084	0.893433	2high
7	60	8.2	0	0	Mayo	1	0	61.8336	0.428142	1low
9	76	9.7	0	0	Mayo	1	0	99.846	0.426432	1low
6	57	20.8	0	0	Mayo	0	0	49.3812	0.490214	1low
7	53	28.6	0	1	Mayo	1	0	68.8644	0.286454	1low
9	66	6.5	1	0	Mayo	1	1	43.4676	0.634438	2high
8	74	9.4	0	1	Mayo	1	0	99.5184	0.42286	1low
9	67	6.1	0	0	Mayo	0	1	67.5828	0.6194	2high
8	60	8.5	0	0	Mayo	0	0	35.352	0.707084	2high
7	57	8.48	0	0	Mayo	0	1	101.785	0.121475	1low
7	58	54.4	0	0	Mayo	1	0	110.788	-0.0144966	1low
8	48	36.1	1	1	Mayo	1	1	18.234	0.52218	1low
7	78	8.32	0	0	Mayo	0	0	40.9704	0.520274	1low
8	72	5.3	0	1	Mayo	0	0	80.0676	0.727845	2high
7	63	10.3	0	1	Mayo	1	0	117.983	0.395206	1low
7	46	8.2	0	1	Mayo	0	1	88.0188	0.720524	2high
7	70	7.2	0	0	Mayo	0	0	118.673	0.26461	1low
9	68	10.3	0	1	Mayo	1	0	120.25	0.617081	2high
7	54	8	0	0	Mayo	0	0	103.198	0.731348	2high
7	64	20.6	0	0	Mayo	0	0	40.0836	0.735752	2high
8	66	12.4	0	0	Mayo	0	0	74.1204	0.64311	2high
9	54	17.5	1	1	Mayo	1	0	71.8536	0.50204	1low
8	59	13.1	0	0	Mayo	0	0	73.7928	0.31527	1low
7	69	3.9	0	1	Mayo	0	1	73.0044	0.41669	1low
7	61	9.8	0	0	Mayo	0	0	137.465	0.256089	1low
7	54	13.5	0	0	Mayo	1	0	123.502	0.454436	1low
9	58	18.7	1	1	Mayo	1	0	103.394	0.626349	2high
9	59	8.4	0	0	Mayo	1	1	52.9296	0.824999	2high
7	70	8.9	0	1	Mayo	1	0	124.324	0.528582	1low
8	74	8.3	0	1	Mayo	0	0	81.8424	0.793109	2high
9	68	6.5	0	1	Mayo	1	1	43.8948	0.896935	2high
9	73	7.1	0	0	Mayo	0	1	40.6416	0.0798849	1low
6	67	10.1	0	0	Mayo	0	0	119.822	0.43111	1low
9	72	14.3	0	1	Mayo	1	1	20.3376	0.859676	2high
6	48	12.4	0	0	Mayo	0	0	33.6432	0.819339	2high
8	65	5.8	1	0	Mayo	1	0	59.6976	0.0481045	1low
9	62	2.5	0	1	Mayo	1	1	89.07	0.330743	1low
7	58	5.3	0	0	Mayo	0	0	102.048	0.116957	1low
9	76	5.5	1	0	Mayo	1	0	83.748	0.280057	1low
10	70	3.4	0	0	Mayo	1	1	26.6124	0.339552	1low
6	47	30.9	0	0	Mayo	1	0	69.1596	0.130941	1low
9	63	7.8	0	1	Mayo	1	0	104.971	0.802138	2high
9	65	39.5	1	0	Mayo	1	1	26.2188	0.66023	2high
8	61	5.1	0	0	Mayo	1	1	32.7564	0.59321	1low
7	55	9.5	0	1	Mayo	0	0	100.241	0.263878	1low
8	64	6.7	0	0	Mayo	0	0	47.6064	0.76233	2high
7	67	13.9	0	0	Mayo	0	0	113.416	0.167126	1low
9	67	32	0	1	Mayo	1	1	11.466	0.0496231	1low
8	65	5.3	0	0	Mayo	0	0	110.064	0.595033	1low
8	66	75.3	0	0	Mayo	0	0	104.381	0.336116	1low
7	64	4.1	0	0	Mayo	0	0	87.0984	0.115576	1low
7	62	34.5	1	1	Mayo	1	0	57.6276	0.683083	2high
9	52	9.9	0	0	Mayo	1	1	3.6144	0.77897	2high
7	67	5.6	0	1	Mayo	0	0	127.346	0.425039	1low
7	51	22.4	1	1	Mayo	1	1	67.7136	0.600178	1low
9	66	10.3	0	1	Mayo	1	0	90.6144	0.676569	2high
7	51	5.4	0	0	Mayo	0	0	65.7096	0.633537	2high
7	60	18.4	1	1	Mayo	1	1	49.4796	0.515409	1low
7	69	22.2	0	0	Mayo	0	0	89.0376	0.638506	2high
7	62	5.9	0	0	Mayo	0	0	84.174	0.406397	1low
8	59	8.4	0	0	Mayo	0	0	60.1572	0.216769	1low
8	76	11.9	0	0	Mayo	0	0	57.7596	0.684515	2high
9	68	6.3	0	1	Mayo	0	0	105.99	0.212129	1low
7	58	5.2	0	1	Mayo	0	0	75.7308	0.607112	2high
7	64	7.4	0	0	Mayo	0	0	122.45	0.0813362	1low
7	54	7.3	0	1	Mayo	0	1	43.9596	0.296671	1low
6	72	16.5	0	0	Mayo	0	0	54.2112	0.490767	1low
7	68	8.8	0	1	Mayo	0	0	77.3736	0.582776	1low
9	74	16.6	1	0	Mayo	1	1	61.5048	0.256663	1low
9	66	6.2	0	0	Mayo	0	1	14.6208	0.233975	1low
7	65	6.4	1	0	Mayo	1	0	22.9656	0.284719	1low
7	47	12	0	1	Mayo	0	1	91.3704	0.158833	1low
7	59	5.2	0	1	Mayo	1	0	122.582	0.63864	2high
7	63	5.9	0	0	Mayo	0	0	109.44	0.678987	2high
7	62	15	0	0	Mayo	0	0	36.2724	0.140228	1low
7	53	7.4	0	1	Mayo	0	0	80.0352	0.223271	1low
8	72	8	0	0	Mayo	0	0	55.1304	0.228654	1low
7	66	2.2	1	0	Mayo	1	1	49.5456	0.477223	1low
9	65	39.3	0	0	Mayo	1	1	101.26	0.47201	1low
7	70	8	0	0	Mayo	0	0	102.902	0.213873	1low
7	60	10.4	0	0	Mayo	0	0	57.102	0.487651	1low
6	58	6.2	0	1	Mayo	1	0	122.32	0.374991	1low
8	66	7.2	0	1	Mayo	1	1	56.7408	0.394218	1low
9	66	10.4	0	0	Mayo	0	0	92.0268	0.799599	2high
6	57	38.7	0	0	Mayo	1	0	57.726	0.182883	1low
7	69	9.1	0	0	Mayo	1	1	4.8948	0.758083	2high
9	74	3.4	0	0	Mayo	1	1	54.2112	0.125781	1low
8	66	12.5	0	1	Mayo	0	1	45.3732	0.251514	1low
7	63	5.9	0	0	Mayo	0	0	129.022	0.134442	1low
7	61	44.4	0	0	Mayo	1	1	18.432	0.267317	1low
8	62	10	0	0	Mayo	0	1	74.1864	0.250314	1low
7	58	194	0	1	Mayo	1	0	83.682	0.274154	1low
7	74	17.8	1	0	Mayo	1	0	59.5992	0.425933	1low
8	70	11.6	1	0	Mayo	1	0	83.7804	0.101699	1low
9	66	17.6	0	0	Mayo	0	0	121.564	0.042281	1low
8	76	21.6	0	0	Mayo	0	0	115.42	0.578331	1low
9	71	11.3	1	0	Mayo	1	0	115.518	0.4032	1low
8	50	16.3	1	1	Mayo	1	1	9.9876	0.527594	1low
8	61	7.5	0	0	Mayo	0	1	39.6228	0.156965	1low
6	60	12.1	0	0	Mayo	0	0	15.2448	0.0779332	1low
7	47	23.7	1	1	Mayo	1	1	32.7564	0.42996	1low
7	66	9	0	0	Mayo	0	0	64.7568	0.13103	1low
7	63	40.9	0	0	Mayo	1	0	61.2744	0.163269	1low
6	49	31.3	0	0	Mayo	0	0	118.015	0.0534443	1low
9	71	11.7	1	1	Mayo	1	0	121.925	0.462295	1low
7	71	17.1	1	0	Mayo	1	0	106.714	0.0879782	1low
7	46	11.2	0	0	Mayo	0	0	94.8852	0.414022	1low
7	71	6.1	0	0	Mayo	0	1	38.1444	0.199368	1low
7	65	6.1	0	1	Mayo	0	1	27.6972	0.367118	1low
9	74	7.2	0	0	Mayo	1	0	114.862	0.234627	1low
7	74	7.5	0	0	Mayo	0	0	58.0548	0.677551	2high
9	62	6.2	0	1	Mayo	1	0	72.708	0.387436	1low
7	59	5.6	0	0	Mayo	0	0	122.845	0.150789	1low
7	62	8.9	1	0	Mayo	0	0	113.12	0.144105	1low
7	62	15.3	0	1	Mayo	0	0	101.292	0.430003	1low
9	62	10	0	1	Mayo	1	1	10.086	0.546988	1low
7	59	7.7	0	1	Mayo	1	0	52.3704	0.342747	1low
9	70	7.3	0	0	Mayo	0	0	111.674	0.0677522	1low
7	63	12.1	0	0	Mayo	1	0	52.1736	0.431607	1low
8	65	1.8	0	0	Mayo	0	0	89.5296	0.483881	1low
7	69	5.37	0	1	Mayo	0	0	122.713	0.622233	2high
7	51	7.8	0	1	Mayo	0	0	75.6984	0.35984	1low
7	62	30.6	0	0	Mayo	1	1	3.1536	0.269477	1low
9	73	8.6	0	0	Mayo	0	0	42.942	0.0519437	1low
6	54	22.6	0	0	Mayo	0	0	58.4496	0.328407	1low
7	55	10.1	0	0	Mayo	1	0	55.7544	0.163307	1low
7	70	4.4	0	0	Mayo	0	0	107.863	0.114601	1low
9	66	14.7	0	0	Mayo	1	1	111.542	0.038069	1low
7	48	70.5	0	1	Mayo	1	1	21.816	0.0675008	1low
8	65	5.5	0	0	Mayo	0	0	0.0984	-0.0523893	1low
7	55	19	0	0	Mayo	0	0	2.004	0.360261	1low
6	67	52.7	0	0	Mayo	0	0	72.5112	0.631987	2high
8	70	6	0	0	Mayo	0	0	60.1908	0.785633	2high
7	69	7.7	0	0	Mayo	0	1	49.02	0.729988	2high
5	63	20.8	0	0	Mayo	0	0	135.264	0.0846351	1low
8	55	71.8	0	0	Mayo	1	1	29.6028	0.27843	1low
7	65	10.3	0	1	Mayo	0	0	92.2236	0.151409	1low
7	70	6.7	0	0	Mayo	0	0	68.9628	0.651947	2high
7	55	6	0	0	Mayo	0	0	72.9708	0.51642	1low
7	64	8.3	0	0	Mayo	1	0	78.8844	0.152981	1low
8	64	6.9	0	0	Mayo	0	1	56.0184	0.454912	1low
7	61	13.1	0	1	Mayo	0	0	128.594	-0.0881778	1low
9	69	9.4	0	0	Mayo	1	1	19.9428	0.430338	1low
9	68	19	0	0	Mayo	0	0	126.131	0.31722	1low
6	57	26.2	0	0	Mayo	0	0	102.343	0.248784	1low
7	63	5.4	0	0	Mayo	1	0	28.9776	0.638027	2high
9	58	3.8	0	0	Mayo	0	0	65.382	0.864474	2high
7	73	7.6	0	0	Mayo	0	0	63.246	0.713115	2high
7	65	4.6	0	0	Mayo	0	0	73.9236	0.138525	1low
9	57	10.5	1	1	Mayo	1	1	12.222	0.287209	1low
7	48	27.2	0	0	Mayo	0	0	121.826	0.479159	1low
9	59	14.5	0	0	Mayo	0	0	130.566	0.686835	2high
9	61	11.7	1	1	Mayo	1	1	88.7088	0.15797	1low
9	72	9.3	0	0	Mayo	0	0	70.572	0.650524	2high
9	74	12.8	0	0	Mayo	1	1	8.97	0.739147	2high
7	51	6.7	1	0	Mayo	0	0	45.6024	0.738008	2high
7	74	7.9	0	0	Mayo	1	1	6.1116	0.313401	1low
7	53	7.8	0	0	Mayo	1	0	56.2152	0.59144	1low
7	60	12.9	0	1	Mayo	1	1	22.5384	0.494396	1low
7	64	4.5	0	0	Mayo	0	0	102.606	0.303715	1low
9	69	5.6	0	1	Mayo	1	0	106.024	0.605868	2high
8	54	6.6	1	1	Mayo	1	1	19.2204	0.618745	2high
7	54	6.9	0	0	Mayo	0	0	97.0536	0.187586	1low
9	64	5.3	0	0	Mayo	1	0	72.4452	0.56376	1low
8	71	9.2	0	0	Mayo	0	0	58.9752	0.850203	2high
7	73	3.8	0	1	Mayo	0	0	54.5064	0.547499	1low
7	55	6.2	0	1	Mayo	1	1	42.5796	1.07004	2high
6	67	3.4	0	1	Mayo	0	0	117.917	0.315826	1low
7	57	5.4	0	0	Mayo	1	0	106.549	0.461231	1low
7	63	4.6	0	0	Mayo	0	0	46.7196	0.856019	2high
9	65	15.8	0	1	Mayo	1	0	49.0524	0.622984	2high
9	70	24.8	0	0	Mayo	0	0	51.1548	0.562464	1low
8	73	5.3	0	1	Mayo	0	1	53.652	0.112508	1low
7	65	7.55	0	0	Mayo	0	0	98.8932	0.524928	1low
9	61	30	1	0	Mayo	1	0	139.108	0.410225	1low
6	57	23.9	0	0	Mayo	0	0	39.6564	0.5579	1low
7	51	6.7	0	0	Mayo	0	0	86.4744	0.682573	2high
9	58	9.4	0	0	Mayo	0	1	61.7016	0.426724	1low
9	53	10.6	1	1	Mayo	1	1	37.1592	0.748089	2high
9	76	3.9	0	0	Mayo	1	0	52.47	0.769103	2high
7	58	21	0	0	Mayo	0	1	80.988	0.153876	1low
9	72	10.6	0	0	Mayo	0	0	18.2676	0.142666	1low
7	66	6.3	0	1	Mayo	1	1	77.7348	0.636561	2high
7	54	9.9	0	0	Mayo	1	1	4.7964	0.354743	1low
8	72	8	0	1	Mayo	1	1	66.7608	0.565446	1low
7	57	11.2	0	1	Mayo	1	1	16.8216	0.850041	2high
8	67	13.1	0	1	Mayo	1	1	3.5484	0.24449	1low
6	66	14.9	0	0	Mayo	0	0	58.9416	0.801544	2high
7	62	4.2	0	0	Mayo	0	0	77.1432	0.657799	2high
7	64	5.3	0	0	Mayo	0	0	76.2888	0.659086	2high
7	51	12.1	0	0	Mayo	0	0	134.048	0.367077	1low
7	52	39.9	0	0	Mayo	0	0	49.4136	0.631795	2high
9	48	55	1	1	Mayo	1	0	101.456	0.706583	2high
7	58	4.8	1	0	Mayo	1	0	86.0148	0.541811	1low
9	63	15.1	0	1	Mayo	0	0	64.9548	0.602149	1low
7	64	22.3	1	1	Mayo	1	1	13.2072	0.781364	2high
8	60	14.2	0	0	Mayo	1	1	9.1668	0.580284	1low
7	65	32	0	0	Mayo	0	0	48.396	0.132773	1low
7	59	35.6	0	0	Mayo	0	0	43.6968	0.812737	2high
9	61	8.2	0	0	Mayo	0	1	43.8948	0.684209	2high
7	70	10.2	1	1	Mayo	1	1	79.3452	0.160247	1low
7	55	3.5	0	1	Mayo	1	0	88.5444	-0.000180587	1low
7	62	34.5	0	0	Mayo	0	0	47.4756	0.526808	1low
7	57	3.7	0	1	Mayo	0	0	60.8472	0.870863	2high
8	68	2.8	0	0	Mayo	0	1	61.6692	0.297175	1low
7	59	7.1	0	1	Mayo	0	1	39.8856	0.197308	1low
9	72	2.5	0	1	Mayo	1	1	49.7424	0.700552	2high
7	52	72.1	0	1	Mayo	1	1	23.4588	0.620317	2high
7	71	24	0	0	Mayo	0	1	34.4652	0.0935263	1low
8	62	40.8	0	1	Mayo	1	1	85.7184	0.901257	2high
8	74	5.6	0	0	Mayo	0	0	60.0924	0.59542	1low
9	53	66.8	1	1	Mayo	1	1	25.4628	0.881349	2high
7	68	19.9	0	1	Mayo	0	1	33.2496	0.896667	2high
9	65	9.4	0	1	Mayo	1	1	45.7332	0.251993	1low
7	63	20.5	0	0	Mayo	1	0	227.483	0.11297	1low
9	64	11.1	0	0	Mayo	0	1	91.926	0.567733	1low
7	51	112	1	1	Mayo	1	1	117.75	0.570249	1low
8	70	66	1	1	Mayo	1	1	51.252	0.732709	2high
7	69	8.4	0	1	Mayo	0	1	93.372	0.362951	1low
7	72	12.5	0	1	Mayo	0	0	130.661	0.538494	1low
7	65	13.2	0	0	Mayo	0	1	123.104	0.484057	1low
8	65	9	0	0	Mayo	0	1	79.4412	0.0515565	1low
7	66	8.1	0	0	Mayo	0	0	254.555	0.220843	1low
7	71	14.8	0	0	Mayo	0	1	148.14	0.662229	2high
9	70	9.8	0	1	Mayo	0	1	64.1316	0.404723	1low
10	67	8.8	1	1	Mayo	1	0	163.45	0.242857	1low
9	67	6.5	1	0	Mayo	1	1	43.4664	0.741437	2high
9	66	25.4	0	0	Mayo	0	1	60.4188	0.379992	1low
9	75	61.5	0	1	Mayo	0	1	21.5856	0.506073	1low
7	70	3.8	0	1	Mayo	1	0	199.556	0.694625	2high
7	68	21.6	0	1	Mayo	0	0	165.618	0.324442	1low
6	56	33.9	0	0	Mayo	0	0	156.846	0.147617	1low
9	69	36.6	0	0	Mayo	0	1	40.476	0.550527	1low
7	72	11.5	0	0	Mayo	0	0	165.716	0.576511	1low
7	65	13.2	0	1	Mayo	0	0	136.64	0.142406	1low
8	68	23.1	0	0	Mayo	0	0	170.743	0.458286	1low
9	64	58	1	1	Mayo	1	1	22.374	0.363569	1low
7	59	39	0	0	Mayo	0	0	198.505	-0.0181788	1low
7	62	8.1	0	0	Mayo	1	0	165.947	0.0852882	1low
8	70	46.5	0	0	Mayo	0	1	70.3404	0.691432	2high
9	61	8.7	0	0	Mayo	0	0	235.204	0.563741	1low
9	69	10.6	1	1	Mayo	1	1	139.894	0.345582	1low
8	73	5.4	0	0	Mayo	0	0	170.875	0.464313	1low
9	74	2.3	0	0	Mayo	1	1	16.2624	0.78097	2high
7	77	13	0	0	Mayo	1	0	140.484	0.49049	1low
8	62	14.8	0	1	Mayo	0	1	17.1828	0.568184	1low
7	72	77.5	0	1	Mayo	0	0	248.542	0.372392	1low
9	72	17.9	0	0	Mayo	1	0	199.36	0.443369	1low
10	69	73	0	1	Mayo	1	1	105.035	0.291396	1low
9	68	7.4	0	1	Mayo	1	1	44.8788	0.584064	1low
7	68	8.7	1	0	Mayo	1	0	230.538	0.421003	1low
7	68	10.5	0	1	Mayo	0	0	133.848	0.742031	2high
8	68	21.2	0	1	Mayo	0	1	46.8828	0.434718	1low
9	71	6.6	0	1	Mayo	0	1	14.4888	0.555475	1low
8	57	19.2	0	0	Mayo	0	0	217.331	0.209932	1low
7	67	18	0	0	Mayo	0	0	235.105	0.0545148	1low
8	62	5.4	0	1	Mayo	0	1	151.787	0.360689	1low
8	66	41.9	0	0	Mayo	0	0	203.105	0.48556	1low
8	57	5.6	1	0	Mayo	1	0	259.646	0.695733	2high
7	67	33.6	1	1	Mayo	1	1	94.4892	0.390785	1low
8	72	35.7	0	1	Mayo	0	1	48.7884	0.428109	1low
7	52	7.8	0	1	Mayo	0	0	166.866	0.453363	1low
9	53	92	1	0	Mayo	1	1	26.316	0.530962	1low
8	73	38	1	1	Mayo	1	0	149.783	0.760012	2high
7	57	25.4	0	0	Mayo	0	1	72.7068	0.718677	2high
9	59	22.7	1	1	Mayo	1	0	258.431	0.661083	2high
7	67	26.6	0	1	Mayo	0	0	202.415	0.130191	1low
9	65	38	1	1	Mayo	1	1	97.0836	0.652734	2high
9	72	6.9	0	0	Mayo	0	1	62.982	0.563534	1low
9	69	5.5	1	0	Mayo	1	1	120.805	0.287362	1low
8	65	16.5	1	1	Mayo	1	0	245.29	0.324337	1low
7	67	16.5	0	0	Mayo	1	0	211.943	0.405775	1low
8	56	14	0	1	Mayo	0	1	119.195	0.390382	1low
7	72	13.8	0	0	Mayo	0	0	208.952	0.536781	1low
7	70	7.5	0	1	Mayo	1	0	237.569	0.628898	2high
8	67	9.4	1	1	Mayo	1	1	49.6752	0.0467977	1low
7	66	4	0	1	Mayo	0	1	90.0204	0.0732062	1low
7	68	5.3	0	1	Mayo	0	0	161.347	0.420212	1low
7	54	6.9	0	1	Mayo	0	1	49.7412	0.167591	1low
7	65	18.4	0	0	Mayo	1	0	217.232	0.476685	1low
7	60	10.5	0	0	Mayo	1	0	142.423	0.188556	1low
9	59	14.9	1	1	Mayo	1	1	29.0436	0.518272	1low
7	56	9	0	0	Mayo	0	0	155.269	0.701959	2high
7	60	33.4	0	0	Mayo	0	0	259.646	0.426569	1low
9	71	17.8	1	1	Mayo	1	1	11.598	0.0452373	1low
7	67	1.2	0	1	Mayo	0	1	90.546	0.366742	1low
9	76	14.4	0	1	Mayo	0	0	108.78	0.132665	1low
9	67	21.6	0	0	Mayo	1	1	41.1996	0.649187	2high
8	71	34.5	0	1	Mayo	0	0	220.518	0.457388	1low
9	57	143	0	1	Mayo	1	1	45.2076	0.289379	1low
7	64	11.2	0	0	Mayo	1	0	210.694	0.551475	1low
8	70	44.9	1	1	Mayo	1	0	250.152	0.238369	1low
9	68	8	0	1	Mayo	0	1	67.548	0.342594	1low
8	72	9.5	0	0	Mayo	0	0	135.392	0.737673	2high
7	55	28.6	0	1	Mayo	0	1	47.7696	0.513302	1low
8	68	18.3	1	1	Mayo	1	0	212.534	0.595813	1low
9	67	63	0	0	Mayo	0	0	164.107	0.260261	1low
8	53	17.2	0	1	Mayo	1	0	169.232	0.501308	1low
10	71	3.4	0	0	Mayo	1	1	26.6124	0.650285	2high
10	63	5.3	0	0	Mayo	0	1	11.8608	0.408095	1low
10	55	1.6	1	1	Mayo	1	1	42.7428	0.395653	1low
9	60	14.2	0	0	Mayo	1	1	9.1668	0.823356	2high
9	71	22.1	1	1	Mayo	1	0	147.942	0.891639	2high
9	63	52	0	1	Mayo	0	0	191.146	0.688154	2high
8	75	34.7	0	0	Mayo	0	0	85.98	0.431388	1low
9	61	40.7	1	1	Mayo	1	1	71.1288	0.474649	1low
8	68	6.4	0	0	Mayo	0	1	55.0632	0.289325	1low
8	72	11	0	0	Mayo	0	1	13.1412	0.486823	1low
9	66	8.3	0	0	Mayo	0	0	193.84	0.587489	1low
7	66	25.3	0	0	Mayo	0	1	52.4352	0.639286	2high
7	76	5	0	0	Mayo	1	0	220.222	0.0832781	1low
9	74	13.3	0	1	Mayo	0	1	79.3104	0.727895	2high
7	68	8.6	1	1	Mayo	0	1	93.93	0.352684	1low
6	56	2.8	0	0	Mayo	1	0	166.603	0.136405	1low
9	69	39.6	1	1	Mayo	1	1	83.6472	-0.0237961	1low
9	66	6.6	1	0	Mayo	1	1	18.5628	0.431305	1low
7	63	3.1	0	0	Mayo	0	0	111.572	-0.0763488	1low
9	71	10.6	0	1	Mayo	0	0	183.13	0.166404	1low
7	68	26.4	1	1	Mayo	1	1	110.357	0.578682	1low
8	63	7	0	0	Mayo	1	1	128	0.048297	1low
9	55	8	1	1	Mayo	1	1	89.6592	0.693448	2high
9	60	13.3	0	0	Mayo	0	1	16.7556	0.406274	1low
9	63	21.5	1	1	Mayo	1	0	226.366	0.557532	1low
9	54	4.8	1	1	Mayo	1	1	89.6268	0.318315	1low
9	73	7.2	0	1	Mayo	0	1	47.5728	0.241136	1low
7	54	7.9	0	0	Mayo	0	0	194.168	0.130959	1low
7	73	15	0	1	Mayo	0	0	91.4004	0.610568	2high
9	59	5.5	0	0	Mayo	0	1	98.2992	0.174785	1low
9	68	27.9	0	1	Mayo	0	1	131.417	0.28862	1low
7	71	2.4	1	1	Mayo	1	1	44.8464	0.449195	1low
8	59	15.7	0	1	Mayo	0	1	132.205	0.0858942	1low
7	68	13.2	0	0	Mayo	0	0	235.302	0.352254	1low
7	68	16.8	0	1	Mayo	0	0	177.479	0.268485	1low
7	64	12.8	0	1	Mayo	0	0	222.422	0.361915	1low
7	55	6.8	0	0	Mayo	1	0	202.283	0.390192	1low
8	65	20.8	0	0	Mayo	0	1	65.3136	0.536294	1low
8	64	17.3	1	1	Mayo	1	1	62.784	0.247213	1low
9	57	14.3	0	0	Mayo	0	1	38.0448	0.565065	1low
6	73	5.8	0	1	Mayo	0	0	226.366	0.24916	1low
9	55	18.8	1	1	Mayo	1	1	15.9672	0.668821	2high
5	65	16.9	0	0	Mayo	0	0	216.707	0.0911568	1low
9	67	10.4	1	1	Mayo	1	0	211.056	0.255795	1low
10	64	6.2	0	0	Mayo	1	1	57.2316	0.556562	1low
7	67	21.2	0	1	Mayo	0	0	243.318	0.705044	2high
8	63	5.5	0	0	Mayo	0	0	168.805	0.0161482	1low
9	63	5.8	0	0	Mayo	0	1	82.9896	0.194432	1low
6	49	3.1	0	0	Mayo	0	1	45.1092	0.490748	1low
9	68	6.7	0	0	Mayo	1	0	155.466	0.316235	1low
9	63	15.1	0	0	Mayo	0	1	35.8116	0.537628	1low
7	68	6	0	0	Mayo	0	0	152.477	0.40958	1low
9	60	13.8	0	0	Mayo	0	1	60.0576	0.440559	1low
8	70	31.7	0	0	Mayo	1	1	100.468	0.0915282	1low
9	73	25.8	0	1	Mayo	1	1	48.1968	0.563734	1low
7	66	56	0	1	Mayo	1	1	14.1936	0.352873	1low
7	55	3.5	0	1	Mayo	0	0	181.355	0.186663	1low
9	51	9.5	0	0	Mayo	1	1	102.373	0.11758	1low
7	71	31.7	0	1	Mayo	0	1	131.022	0.626185	2high
10	72	16.5	0	1	Mayo	0	1	27.2028	0.20261	1low
7	53	5.5	0	0	Mayo	1	0	124.715	0.227985	1low
8	64	83.5	0	0	Mayo	1	0	249.43	0.253119	1low
7	71	4.9	0	1	Mayo	0	0	162.826	0.612155	2high
9	70	5.2	1	1	Mayo	0	0	191.605	0.310852	1low
9	57	31	1	1	Mayo	1	1	82.6608	1.20286	2high
9	66	46.6	0	1	Mayo	0	0	152.18	0.27725	1low
9	66	87	0	1	Mayo	0	1	65.7408	0.103445	1low
8	71	201	0	1	Mayo	0	1	77.01	0.260788	1low
7	71	22.3	1	0	Mayo	1	1	118.603	0.035709	1low
8	66	130	1	1	Mayo	1	1	38.1432	0.731508	2high
10	67	9.9	1	1	Mayo	1	1	43.2036	0.303307	1low
9	71	3.5	0	0	Mayo	0	0	176.394	0.237526	1low
9	68	14.6	0	1	Mayo	0	1	156.649	0.392616	1low
8	65	89.2	1	1	Mayo	1	1	98.8584	0.76074	2high
7	68	39.2	0	0	Mayo	0	0	219.598	0.215538	1low
8	65	9.3	0	0	Mayo	0	0	133.092	0.136135	1low
9	58	11.4	0	1	Mayo	1	1	47.31	0.815939	2high
9	68	3	0	1	Mayo	0	1	61.6344	0.10886	1low
9	60	23.3	0	1	Mayo	0	1	71.064	0.521621	1low
7	62	8.1	0	0	Mayo	1	0	216.838	0.153618	1low
7	73	61	0	0	Mayo	0	0	219.17	0.2824	1low
9	73	7.5	0	1	Mayo	1	1	39.4584	0.716371	2high
7	68	42.6	0	1	Mayo	1	0	220.025	0.361531	1low
9	73	12.8	1	1	Mayo	1	1	68.8296	0.448751	1low
9	73	10.9	0	1	Mayo	1	1	123.893	0.182162	1low
9	56	5.5	0	0	Mayo	0	1	76.6164	0.536989	1low
9	68	5.6	1	1	Mayo	1	1	62.784	0.519227	1low
7	64	9	0	0	Mayo	1	0	148.501	0.458789	1low
9	70	19.8	0	1	Mayo	0	0	144.23	0.468508	1low
6	71	6.5	0	0	Mayo	0	0	136.608	-0.00324739	1low
9	66	28.4	1	1	Mayo	1	1	46.3896	0.271785	1low
8	51	2.3	0	1	Mayo	0	0	177.511	0.519028	1low
9	65	13.1	0	0	Mayo	1	0	198.768	0.145644	1low
7	67	39.7	0	1	Mayo	0	0	227.417	0.258552	1low
9	54	6	1	0	Mayo	0	1	130.596	0.523045	1low
8	69	5.1	0	0	Mayo	0	0	177.742	0.436159	1low
7	60	5.3	0	0	Mayo	1	0	153.922	0.549709	1low
7	51	14.6	0	0	Mayo	1	1	113.084	0.269103	1low
9	70	6.5	0	0	Mayo	1	1	46.4556	0.692481	2high
7	54	14.3	0	1	Mayo	0	1	67.0884	0.112286	1low
9	69	12.8	1	1	Mayo	1	1	61.9296	0.523212	1low
8	70	37.1	0	0	Mayo	0	0	143.639	0.484001	1low
7	53	19.8	0	1	Mayo	1	1	80.5584	0.704364	2high
7	60	88	0	0	Mayo	1	0	218.414	0.496738	1low
9	76	13.4	0	1	Mayo	1	1	8.2788	0.709069	2high
7	72	44.5	0	1	Mayo	1	0	133.126	0.184347	1low
7	60	27.3	0	0	Mayo	1	0	183.754	0.180407	1low
8	71	8.4	0	0	Mayo	1	1	31.212	0.368757	1low
8	48	93.1	1	1	Mayo	1	1	45.0432	0.516268	1low
9	74	2.9	0	1	Mayo	0	1	17.2488	0.0503825	1low
9	66	106	1	1	Mayo	1	1	98.4312	0.84106	2high
7	60	25.1	1	1	Mayo	1	0	262.834	0.366483	1low
9	67	37.4	0	0	Mayo	0	0	154.447	0.733339	2high
7	74	39.2	0	0	Mayo	1	0	219.138	0.647786	2high
7	66	4.7	0	1	Mayo	1	0	191.803	0.65154	2high
9	68	29.5	0	1	Mayo	0	1	68.862	0.531213	1low
9	58	28.1	1	1	Mayo	1	1	24.0492	0.298077	1low
8	59	7.2	0	0	Mayo	1	0	201.167	0.374116	1low
10	76	37	0	1	Mayo	1	0	182.768	0.138222	1low
7	55	6	0	0	Mayo	1	0	123.401	0.771813	2high
7	67	50.4	0	1	Mayo	0	0	118.768	0.502208	1low
8	65	8.6	0	0	Mayo	0	0	236.648	0.55986	1low
7	68	52	0	1	Mayo	0	1	49.2156	0.644207	2high
7	71	5.4	0	0	Mayo	0	0	207.113	0.403326	1low
9	67	30	0	0	Mayo	1	1	43.0716	0.612739	2high
9	65	7	0	1	Mayo	0	1	56.8044	0.495889	1low
9	64	5.1	0	0	Mayo	1	0	124.681	0.665062	2high
9	61	18	1	1	Mayo	1	1	54.1764	0.683905	2high
9	59	6.5	1	0	Mayo	1	1	67.8108	0.611451	2high
9	78	66	0	1	Mayo	1	0	71.1624	0.927088	2high
7	73	10.6	1	0	Mayo	1	0	174.751	0.245692	1low
7	49	10.5	0	0	Mayo	0	0	234.349	0.358805	1low
7	63	20.2	0	0	Mayo	1	0	149.454	0.553938	1low
6	62	5	0	1	Mayo	0	1	56.838	0.190326	1low
7	69	23.4	1	1	Mayo	1	0	233.068	0.314004	1low
7	53	33.9	0	1	Mayo	1	0	220.55	0.273138	1low
9	65	36.1	1	0	Mayo	1	1	110.357	0.513989	1low
7	69	8.7	0	0	Mayo	0	1	53.6832	0.456025	1low
9	67	36.1	1	1	Mayo	1	0	225.15	0.272168	1low
7	64	12.3	0	1	Mayo	0	0	248.575	0.480867	1low
7	52	19.1	1	1	Mayo	1	0	171.828	0.552643	1low
7	71	10.5	0	0	Mayo	0	0	158.686	0.490841	1low
9	61	15	0	0	Mayo	0	1	130.859	0.219581	1low
9	65	9.5	0	0	Mayo	1	1	11.4	0.338359	1low
9	74	11.4	0	0	Mayo	0	0	161.38	0.646732	2high
9	66	6.4	0	1	Mayo	1	0	106.874	0.121119	1low
7	73	67	0	1	Mayo	0	1	104.05	0.29665	1low
8	66	14.1	0	0	Mayo	1	1	9.594	0.585325	1low
9	60	87.3	1	1	Mayo	1	0	146.497	0.674374	2high
9	50	36	1	1	Mayo	1	1	27.8604	0.539141	1low
7	59	24.2	0	0	Mayo	1	0	191.968	0.141791	1low
9	61	32.7	1	1	Mayo	1	0	182.012	0.24772	1low
9	71	23.7	0	1	Mayo	1	1	69.8808	0.371602	1low
9	73	2.5	0	1	Mayo	1	1	49.7412	0.816177	2high
8	69	16.5	0	0	Mayo	1	0	212.994	0.168538	1low
7	65	10.4	0	1	Mayo	1	0	211.548	0.119589	1low
8	68	5.3	0	1	Mayo	0	1	165.552	0.224934	1low
6	68	3.9	0	1	Mayo	0	0	244.042	0.180455	1low
9	67	48.1	1	1	Mayo	1	1	57.7248	0.453651	1low
7	53	13	1	0	Mayo	1	1	152.772	0.288653	1low
7	64	17.2	0	1	Mayo	0	1	64.854	0.240844	1low
7	65	8.4	1	0	Mayo	1	0	189.043	-0.0488278	1low
7	71	40.9	0	0	Mayo	0	0	156.714	0.411874	1low
9	68	17.9	0	0	Mayo	1	0	179.975	0.484058	1low
9	72	20.6	0	1	Mayo	1	1	18.5292	0.0720574	1low
7	64	5	0	0	Mayo	0	0	161.61	0.480404	1low
9	65	4.1	0	1	Mayo	0	1	116.896	0.787071	2high
9	62	7.9	0	1	Mayo	0	0	99.7128	0.583932	1low
7	69	13.9	0	0	Mayo	1	0	183.162	0.0644063	1low
9	76	75	0	1	Mayo	1	0	158.16	0.290822	1low
8	68	8.6	0	0	Mayo	0	1	70.8336	0.597464	1low
7	66	27	1	1	Mayo	0	0	208.493	0.0551229	1low
8	65	21.4	0	1	Mayo	1	0	165.388	0.435327	1low
7	72	24.8	1	1	Mayo	1	0	179.351	0.603782	1low
7	65	47.4	1	1	Mayo	1	0	158.357	0.300661	1low
9	74	40.1	0	0	Mayo	0	0	93.2736	0.690581	2high
7	62	12.2	0	1	Mayo	1	0	251.795	0.665484	2high
8	70	15.9	0	0	Mayo	0	0	70.4064	0.185433	1low
8	58	2.3	0	0	Mayo	0	1	48.2304	0.849143	2high
8	62	25	1	0	Mayo	1	0	200.082	0.126125	1low
7	69	47.2	0	1	Mayo	0	0	180.37	0.136544	1low
8	68	21.4	0	0	Mayo	0	1	47.1792	0.41978	1low
9	72	8	0	1	Mayo	1	1	16.4268	0.723744	2high
8	63	4.4	0	0	Mayo	1	0	148.042	0.137852	1low
7	77	4.4	0	1	Mayo	0	1	43.7616	0.388114	1low
9	61	7.1	0	1	Mayo	0	1	106.908	0.498016	1low
9	68	46	1	1	Mayo	1	0	156.419	0.948717	2high
9	68	12	0	1	Mayo	0	0	165.684	0.843543	2high
9	72	20.6	1	1	Mayo	1	1	27.4008	0.764639	2high
8	65	26.1	0	1	Mayo	0	0	194.826	0.197883	1low
8	60	20.5	0	0	Mayo	0	1	123.63	0.339488	1low
7	59	5.3	0	0	Mayo	0	1	65.544	0.195667	1low
7	73	8.4	0	0	Mayo	0	0	192.46	0.275621	1low
7	56	62	1	1	Mayo	1	1	57.9876	0.0737951	1low
7	70	46.1	1	1	Mayo	1	0	220.518	0.0811846	1low
8	68	20.8	1	0	Mayo	1	1	62.916	0.431764	1low
8	70	8.2	0	0	Mayo	0	0	213.586	0.14822	1low
7	63	6	0	1	Mayo	1	1	59.6964	0.509587	1low
8	49	16.8	1	0	Mayo	0	1	112.625	0.430727	1low

## Sheet: Fig.6c
	C42B Cells
	siCTRL			siPTGES3-1			siPTGES3-2
Day	R1	R2	R3	R1	R2	R3	R1	R2	R3
0	1	0.9	1.1	1	0.9	1.1	1	0.9	1.1
4	5.5017	4.98583	6.01758	2.54242	2.3059	2.77893	2.47535	2.22868	2.72202
7	16.0607	14.5264	17.595	8.27245	7.41913	9.12576	7.01644	6.23987	7.793
Comparison	p-value
siPTGES3-1 vs siCTRL	0.0016081
siPTGES3-2 vs siCTRL	0.00190599

## Sheet: Fig.6d
	22rv1 Cells
	siCTRL			siPTGES3-1			siPTGES3-2
Day	R1	R2	R3	R1	R2	R3	R1	R2	R3
0	1	0.9	1.1	1	0.9	1.1	1	0.9	1.1
4	5.15874	4.60857	5.70891	2.36514	2.1109	2.61938	2.46671	2.21917	2.71424
7	15.343	13.7369	16.949	8.53312	7.70588	9.36037	7.76569	7.06404	8.46733
Comparison	p-value
siPTGES3-1 vs siCTRL	0.00160345
siPTGES3-2 vs siCTRL	0.00195835

## Sheet: Fig.6e
	MR49F Cells
	siCTRL			siPTGES3-1			siPTGES3-2
Day	R1	R2	R3	R1	R2	R3	R1	R2	R3
0	1	1	1	1	1	1	1	1	1
4	4.29003	4.20757	4.2488	2.26998	2.17944	2.22471	2.28342	2.1595	2.22146
7	10.4274	8.54931	9.48834	3.76194	3.40198	3.58196	4.69258	4.25145	4.47202
Comparison	p-value
siPTGES3-1 vs siCTRL	0.00158451
siPTGES3-2 vs siCTRL	0.00114969

## Sheet: Fig.6f
	VCaP Cells
	siCTRL			siPTGES3-1			siPTGES3-2
Day	R1	R2	R3	R1	R2	R3	R1	R2	R3
0	1	0.754242	1.24576	1	0.727092	1.27291	1	0.825987	1.17401
4	4.70535	4.38929	5.02141	2.69602	2.02155	3.37049	2.46481	2.08701	2.8426
7	9.92101	9.37147	10.4706	5.1294	4.29295	5.96586	4.03683	3.32515	4.7485
Comparison	p-value
siPTGES3-1 vs siCTRL	0.00145191
siPTGES3-2 vs siCTRL	0.00129181

## Sheet: Fig.6g
	PC3 Cells
	siCTRL			siPTGES3-1			siPTGES3-2
Day	R1	R2	R3	R1	R2	R3	R1	R2	R3
0	1	0.9	1.1	1	0.9	1.1	1	0.9	1.1
4	2.24159	2.0434	2.43978	2.19611	2.01556	2.37667	2.16216	1.96495	2.35938
7	11.2588	10.4905	12.0271	10.8278	10.1962	11.4595	10.3845	9.52947	11.2396
Comparison	p-value
siPTGES3-1 vs siCTRL	0.422786
siPTGES3-2 vs siCTRL	0.201261

## Sheet: Fig.6h
	DU145 Cells
	siCTRL			siPTGES3-1			siPTGES3-2
Day	R1	R2	R3	R1	R2	R3	R1	R2	R3
0	1	0.9	1.1	1.1	0.9	1	1.1	0.9	1
4	3.28818	3.00763	3.56874	3.21062	2.68528	2.94795	3.09739	2.51373	2.80556
7	19.5067	17.8981	21.1153	18.8738	15.8853	17.3795	17.7633	14.409	16.0861
Comparison	p-value
siPTGES3-1 vs siCTRL	0.10174
siPTGES3-2 vs siCTRL	0.0526533

## Sheet: Fig.6i
	sgCTRL								sgPTGES3
Days	R1	R2	R3	R4	R5	R6	R7	R8	R1	R2	R3	R4	R5	R6	R7	R8
27	52.3494	115.394	182.351	99.5718	152.102	156.397	119.808	120.424	43.1122	114	142.805	106.704	74.9112	114	35.8389	111
34	74.763	359.424	363.243	404.775	351.471	166.134	121.643	268.064	83.8656	18.6368	149.498	24.2611	116.574	22.6512	47.385	14
41	185.679	394.051	479.199	535.135	412.585	328.669	325.987	384.186	125.948	24.6459	111	39.936	229.133	45.3024	57.5078	0
48	540.635	714.418	742.41	667.518	534.924	552.873	551.2	604.854	242.611	104.748	14	106.704	424.541	186.742	95.9364	0
Comparison	p-value
sgPTGES3 vs sgCTRL	0.0002
